# Supplementary material for: Respiratory protein-driven selectivity during the Permian-Triassic mass extinction
Source: Innovation (Camb). 2024 Mar 28;5(3):100618. doi: 10.1016/j.xinn.2024.100618 (PMC11025005; doi:10.1016/j.xinn.2024.100618)
Supplement: Data S1. Fossil occurrence of marine animals [file mmc2.xlsx]

## Sheet: Data S1
Occurrence No.	Taxa-1	Taxa-2	Genera	Stage/substage	Section	Region	Paleolatitude	Paleolongitude	References
N00116	Actinopoda	Radiolaria	Albaillella	Early Changhsingian	Sakarya	Turkey	-6.22	51.1	Goncuoglu et al., 2004
N00440	Actinopoda	Radiolaria	Albaillella	Early Changhsingian	Northern Ali	China-South	-11.7	83.9	Kuwahara et al., 1997
N00441	Actinopoda	Radiolaria	Albaillella	Early Changhsingian	Chituao	China-South	4.91	98.55	Kuwahara et al., 2003
N00929	Actinopoda	Radiolaria	Albaillella	Early Changhsingian	Klaeng 1	Thailand	-7.47	100.78	Sashida et al., 2000a
N00944	Actinopoda	Radiolaria	Albaillella	Early Changhsingian	FA	Thailand	-14.91	87.02	Sashida et al., 2000b
N01300	Actinopoda	Radiolaria	Albaillella	Early Changhsingian	Sanpaoling II	China-South	4.99	101.97	Wang et al., 2006
N01306	Actinopoda	Radiolaria	Albaillella	Early Changhsingian	Sidazhai	China-South	6.51	97.34	Wang et al., 2006
N01318	Actinopoda	Radiolaria	Albaillella	Early Changhsingian	Longwanpo II	China-South	6.81	99.4	Wang et al., 2006
N01336	Actinopoda	Radiolaria	Albaillella	Early Changhsingian	Lancang	China-South	-11.33	82.95	Wang et al., 2006
N01349	Actinopoda	Radiolaria	Albaillella	Early Changhsingian	Nanban	China-South	-12.07	84.85	Wang et al., 2006
N01734	Actinopoda	Radiolaria	Albaillella	Early Changhsingian	Namen	China-South	7.05	98.06	Yao and Kuwahara, 2000
N02036	Actinopoda	Radiolaria	Albaillella	Early Changhsingian	Rencunping	China-South	10.82	99.65	Zhang, 2009
N22605	Actinopoda	Radiolaria	Albaillella	Early Changhsingian	Peninsular Malaysia	Malaysia	-16.74	101.77	Jasin and Harun, 2011
N22609	Actinopoda	Radiolaria	Albaillella	Early Changhsingian	South Kedah	Malaysia	-16.45	100.77	Jasin et al., 2005
N36223	Actinopoda	Radiolaria	Albaillella	Early Changhsingian	Pantovyi Creek	Russia	35.46	111.69	Dickins et al., 1997
N36236	Actinopoda	Radiolaria	Albaillella	Early Changhsingian	Toyohashi 30516-11	Japan	32.19	114.65	Hori, 2004b
N36239	Actinopoda	Radiolaria	Albaillella	Early Changhsingian	Toyohashi 30521-2	Japan	32.19	114.65	Hori, 2004b
N36249	Actinopoda	Radiolaria	Albaillella	Early Changhsingian	Toyohashi 30521-5	Japan	32.19	114.65	Hori, 2004b
N36252	Actinopoda	Radiolaria	Albaillella	Early Changhsingian	Sasayama	Japan	32.39	112.73	Ishiga et al., 1982
N36257	Actinopoda	Radiolaria	Albaillella	Early Changhsingian	Yono	Japan	32.39	112.73	Ishiga et al., 1982
N36343	Actinopoda	Radiolaria	Albaillella	Early Changhsingian	Mino Terrane	Japan	33.28	113.84	Kuwahara and Sano, 2015
N36348	Actinopoda	Radiolaria	Albaillella	Early Changhsingian	Neo area	Japan	32.19	114.65	Kuwahara et al., 1998
N36351	Actinopoda	Radiolaria	Albaillella	Early Changhsingian	Ryozen	Japan	32.29	113.69	Kuwahara, 1997
N36429	Actinopoda	Radiolaria	Albaillella	Early Changhsingian	Section NF-195A, Inuyama	Japan	32.92	114.37	Sano et al., 2012
N36436	Actinopoda	Radiolaria	Albaillella	Early Changhsingian	Section NF-195B, Inuyama	Japan	32.92	114.37	Sano et al., 2012
N36453	Actinopoda	Radiolaria	Albaillella	Early Changhsingian	Ajimakita	Japan	32.39	112.73	Sugamori, 2011
N36456	Actinopoda	Radiolaria	Albaillella	Early Changhsingian	Southwest Japan	Japan	32.39	112.73	Sugamori, 2011
N36469	Actinopoda	Radiolaria	Albaillella	Early Changhsingian	Gujo-hachiman	Japan	33.18	114.8	Xia et al., 2004
N01307	Actinopoda	Radiolaria	Archaeospongoprunum	Early Changhsingian	Sidazhai	China-South	6.51	97.34	Wang et al., 2006
N02037	Actinopoda	Radiolaria	Archaeospongoprunum	Early Changhsingian	Rencunping	China-South	10.82	99.65	Zhang, 2009
N36430	Actinopoda	Radiolaria	Archaeospongoprunum	Early Changhsingian	Section NF-195A, Inuyama	Japan	32.92	114.37	Sano et al., 2012
N36344	Actinopoda	Radiolaria	Cauletella	Early Changhsingian	Mino Terrane	Japan	33.28	113.84	Kuwahara and Sano, 2015
N36387	Actinopoda	Radiolaria	Cauletella	Early Changhsingian	Nanjo Mt-KJ	Japan	33.28	113.84	Nakae, 2011
N36437	Actinopoda	Radiolaria	Cauletella	Early Changhsingian	Section NF-195B, Inuyama	Japan	32.92	114.37	Sano et al., 2012
N01721	Actinopoda	Radiolaria	Cenellipsis	Early Changhsingian	Biaxian	China-South	6.51	97.34	Yao and Kuwahara, 2000
N01735	Actinopoda	Radiolaria	Cenellipsis	Early Changhsingian	Namen	China-South	7.05	98.06	Yao and Kuwahara, 2000
N01741	Actinopoda	Radiolaria	Cenellipsis	Early Changhsingian	Southern Moyang	China-South	7.05	98.06	Yao and Kuwahara, 2000
N36240	Actinopoda	Radiolaria	Cenellipsis	Early Changhsingian	Toyohashi 30521-2	Japan	32.19	114.65	Hori, 2004b
N01722	Actinopoda	Radiolaria	Cenosphaera	Early Changhsingian	Biaxian	China-South	6.51	97.34	Yao and Kuwahara, 2000
N01742	Actinopoda	Radiolaria	Cenosphaera	Early Changhsingian	Southern Moyang	China-South	7.05	98.06	Yao and Kuwahara, 2000
N00442	Actinopoda	Radiolaria	Copicyntra	Early Changhsingian	Chituao	China-South	4.91	98.55	Kuwahara et al., 2003
N00930	Actinopoda	Radiolaria	Copicyntra	Early Changhsingian	Klaeng 1	Thailand	-7.47	100.78	Sashida et al., 2000a
N00945	Actinopoda	Radiolaria	Copicyntra	Early Changhsingian	FA	Thailand	-14.91	87.02	Sashida et al., 2000b
N01308	Actinopoda	Radiolaria	Copicyntra	Early Changhsingian	Sidazhai	China-South	6.51	97.34	Wang et al., 2006
N01319	Actinopoda	Radiolaria	Copicyntra	Early Changhsingian	Longwanpo II	China-South	6.81	99.4	Wang et al., 2006
N01337	Actinopoda	Radiolaria	Copicyntra	Early Changhsingian	Lancang	China-South	-11.33	82.95	Wang et al., 2006
N01350	Actinopoda	Radiolaria	Copicyntra	Early Changhsingian	Nanban	China-South	-12.07	84.85	Wang et al., 2006
N01723	Actinopoda	Radiolaria	Copicyntra	Early Changhsingian	Biaxian	China-South	6.51	97.34	Yao and Kuwahara, 2000
N22586	Actinopoda	Radiolaria	Copicyntra	Early Changhsingian	Meishan	China-South	18.2	103.79	He et al., 2005
N22610	Actinopoda	Radiolaria	Copicyntra	Early Changhsingian	South Kedah	Malaysia	-16.45	100.77	Jasin et al., 2005
N36224	Actinopoda	Radiolaria	Copicyntra	Early Changhsingian	Pantovyi Creek	Russia	35.46	111.69	Dickins et al., 1997
N36445	Actinopoda	Radiolaria	Copicyntra	Early Changhsingian	Itsukaichi	Japan	32.98	116.72	Sashida and Tonishi, 1988
N00117	Actinopoda	Radiolaria	Copicyntroides	Early Changhsingian	Sakarya	Turkey	-6.22	51.1	Goncuoglu et al., 2004
N00443	Actinopoda	Radiolaria	Copicyntroides	Early Changhsingian	Chituao	China-South	4.91	98.55	Kuwahara et al., 2003
N00931	Actinopoda	Radiolaria	Copicyntroides	Early Changhsingian	Klaeng 1	Thailand	-7.47	100.78	Sashida et al., 2000a
N02038	Actinopoda	Radiolaria	Copicyntroides	Early Changhsingian	Rencunping	China-South	10.82	99.65	Zhang, 2009
N22587	Actinopoda	Radiolaria	Copicyntroides	Early Changhsingian	Meishan	China-South	18.2	103.79	He et al., 2005
N01320	Actinopoda	Radiolaria	Copiellintra	Early Changhsingian	Longwanpo II	China-South	6.81	99.4	Wang et al., 2006
N01351	Actinopoda	Radiolaria	Copiellintra	Early Changhsingian	Nanban	China-South	-12.07	84.85	Wang et al., 2006
N01724	Actinopoda	Radiolaria	Copiellintra	Early Changhsingian	Biaxian	China-South	6.51	97.34	Yao and Kuwahara, 2000
N01743	Actinopoda	Radiolaria	Copiellintra	Early Changhsingian	Southern Moyang	China-South	7.05	98.06	Yao and Kuwahara, 2000
N01821	Actinopoda	Radiolaria	Copiellintra	Early Changhsingian	Lingma	China-South	4.66	99.89	Yao et al., 2005
N22611	Actinopoda	Radiolaria	Copiellintra	Early Changhsingian	South Kedah	Malaysia	-16.45	100.77	Jasin et al., 2005
N36241	Actinopoda	Radiolaria	Copiellintra	Early Changhsingian	Toyohashi 30521-2	Japan	32.19	114.65	Hori, 2004b
N36431	Actinopoda	Radiolaria	Copiellintra	Early Changhsingian	Section NF-195A, Inuyama	Japan	32.92	114.37	Sano et al., 2012
N01301	Actinopoda	Radiolaria	Deflandrella	Early Changhsingian	Sanpaoling II	China-South	4.99	101.97	Wang et al., 2006
N01309	Actinopoda	Radiolaria	Deflandrella	Early Changhsingian	Sidazhai	China-South	6.51	97.34	Wang et al., 2006
N01321	Actinopoda	Radiolaria	Deflandrella	Early Changhsingian	Longwanpo II	China-South	6.81	99.4	Wang et al., 2006
N01352	Actinopoda	Radiolaria	Deflandrella	Early Changhsingian	Nanban	China-South	-12.07	84.85	Wang et al., 2006
N01744	Actinopoda	Radiolaria	Deflandrella	Early Changhsingian	Southern Moyang	China-South	7.05	98.06	Yao and Kuwahara, 2000
N22612	Actinopoda	Radiolaria	Deflandrella	Early Changhsingian	South Kedah	Malaysia	-16.45	100.77	Jasin et al., 2005
N00118	Actinopoda	Radiolaria	Entactinia	Early Changhsingian	Sakarya	Turkey	-6.22	51.1	Goncuoglu et al., 2004
N00444	Actinopoda	Radiolaria	Entactinia	Early Changhsingian	Chituao	China-South	4.91	98.55	Kuwahara et al., 2003
N00932	Actinopoda	Radiolaria	Entactinia	Early Changhsingian	Klaeng 1	Thailand	-7.47	100.78	Sashida et al., 2000a
N00946	Actinopoda	Radiolaria	Entactinia	Early Changhsingian	FA	Thailand	-14.91	87.02	Sashida et al., 2000b
N01725	Actinopoda	Radiolaria	Entactinia	Early Changhsingian	Biaxian	China-South	6.51	97.34	Yao and Kuwahara, 2000
N01745	Actinopoda	Radiolaria	Entactinia	Early Changhsingian	Southern Moyang	China-South	7.05	98.06	Yao and Kuwahara, 2000
N02039	Actinopoda	Radiolaria	Entactinia	Early Changhsingian	Rencunping	China-South	10.82	99.65	Zhang, 2009
N22588	Actinopoda	Radiolaria	Entactinia	Early Changhsingian	Meishan	China-South	18.2	103.79	He et al., 2005
N00119	Actinopoda	Radiolaria	Entactinosphaera	Early Changhsingian	Sakarya	Turkey	-6.22	51.1	Goncuoglu et al., 2004
N00933	Actinopoda	Radiolaria	Entactinosphaera	Early Changhsingian	Klaeng 1	Thailand	-7.47	100.78	Sashida et al., 2000a
N00947	Actinopoda	Radiolaria	Entactinosphaera	Early Changhsingian	FA	Thailand	-14.91	87.02	Sashida et al., 2000b
N22589	Actinopoda	Radiolaria	Entactinosphaera	Early Changhsingian	Meishan	China-South	18.2	103.79	He et al., 2005
N22606	Actinopoda	Radiolaria	Entactinosphaera	Early Changhsingian	Peninsular Malaysia	Malaysia	-16.74	101.77	Jasin and Harun, 2011
N22613	Actinopoda	Radiolaria	Entactinosphaera	Early Changhsingian	South Kedah	Malaysia	-16.45	100.77	Jasin et al., 2005
N36242	Actinopoda	Radiolaria	Entactinosphaera	Early Changhsingian	Toyohashi 30521-2	Japan	32.19	114.65	Hori, 2004b
N36446	Actinopoda	Radiolaria	Entactinosphaera	Early Changhsingian	Itsukaichi	Japan	32.98	116.72	Sashida and Tonishi, 1988
N00445	Actinopoda	Radiolaria	Follicucullus	Early Changhsingian	Chituao	China-South	4.91	98.55	Kuwahara et al., 2003
N01353	Actinopoda	Radiolaria	Follicucullus	Early Changhsingian	Nanban	China-South	-12.07	84.85	Wang et al., 2006
N36225	Actinopoda	Radiolaria	Follicucullus	Early Changhsingian	Pantovyi Creek	Russia	35.46	111.69	Dickins et al., 1997
N36254	Actinopoda	Radiolaria	Follicucullus	Early Changhsingian	Sasayama	Japan	32.39	112.73	Ishiga et al., 1982
N36349	Actinopoda	Radiolaria	Follicucullus	Early Changhsingian	Neo area	Japan	32.19	114.65	Kuwahara et al., 1998
N36383	Actinopoda	Radiolaria	Follicucullus	Early Changhsingian	Nanjo Mt-IJ	Japan	33.28	113.84	Nakae, 2011
N00934	Actinopoda	Radiolaria	Foremanhelena	Early Changhsingian	Klaeng 1	Thailand	-7.47	100.78	Sashida et al., 2000a
N01310	Actinopoda	Radiolaria	Foremanhelena	Early Changhsingian	Sidazhai	China-South	6.51	97.34	Wang et al., 2006
N01322	Actinopoda	Radiolaria	Foremanhelena	Early Changhsingian	Longwanpo II	China-South	6.81	99.4	Wang et al., 2006
N01354	Actinopoda	Radiolaria	Foremanhelena	Early Changhsingian	Nanban	China-South	-12.07	84.85	Wang et al., 2006
N01726	Actinopoda	Radiolaria	Foremanhelena	Early Changhsingian	Biaxian	China-South	6.51	97.34	Yao and Kuwahara, 2000
N01746	Actinopoda	Radiolaria	Foremanhelena	Early Changhsingian	Southern Moyang	China-South	7.05	98.06	Yao and Kuwahara, 2000
N36237	Actinopoda	Radiolaria	Foremanhelena	Early Changhsingian	Toyohashi 30516-11	Japan	32.19	114.65	Hori, 2004b
N36345	Actinopoda	Radiolaria	Foremanhelena	Early Changhsingian	Mino Terrane	Japan	33.28	113.84	Kuwahara and Sano, 2015
N00948	Actinopoda	Radiolaria	Grandetortura	Early Changhsingian	FA	Thailand	-14.91	87.02	Sashida et al., 2000b
N22590	Actinopoda	Radiolaria	Grandetortura	Early Changhsingian	Meishan	China-South	18.2	103.79	He et al., 2005
N00446	Actinopoda	Radiolaria	Gustefana	Early Changhsingian	Chituao	China-South	4.91	98.55	Kuwahara et al., 2003
N01736	Actinopoda	Radiolaria	Gustefana	Early Changhsingian	Namen	China-South	7.05	98.06	Yao and Kuwahara, 2000
N01747	Actinopoda	Radiolaria	Gustefana	Early Changhsingian	Southern Moyang	China-South	7.05	98.06	Yao and Kuwahara, 2000
N00447	Actinopoda	Radiolaria	Hegleria	Early Changhsingian	Chituao	China-South	4.91	98.55	Kuwahara et al., 2003
N00935	Actinopoda	Radiolaria	Hegleria	Early Changhsingian	Klaeng 1	Thailand	-7.47	100.78	Sashida et al., 2000a
N00949	Actinopoda	Radiolaria	Hegleria	Early Changhsingian	FA	Thailand	-14.91	87.02	Sashida et al., 2000b
N01302	Actinopoda	Radiolaria	Hegleria	Early Changhsingian	Sanpaoling II	China-South	4.99	101.97	Wang et al., 2006
N01323	Actinopoda	Radiolaria	Hegleria	Early Changhsingian	Longwanpo II	China-South	6.81	99.4	Wang et al., 2006
N01338	Actinopoda	Radiolaria	Hegleria	Early Changhsingian	Lancang	China-South	-11.33	82.95	Wang et al., 2006
N01727	Actinopoda	Radiolaria	Hegleria	Early Changhsingian	Biaxian	China-South	6.51	97.34	Yao and Kuwahara, 2000
N01737	Actinopoda	Radiolaria	Hegleria	Early Changhsingian	Namen	China-South	7.05	98.06	Yao and Kuwahara, 2000
N01817	Actinopoda	Radiolaria	Hegleria	Early Changhsingian	Tongtianyuan 2U	China-South	7.36	100.12	Yao et al., 2004b
N01822	Actinopoda	Radiolaria	Hegleria	Early Changhsingian	Lingma	China-South	4.66	99.89	Yao et al., 2005
N02040	Actinopoda	Radiolaria	Hegleria	Early Changhsingian	Rencunping	China-South	10.82	99.65	Zhang, 2009
N36243	Actinopoda	Radiolaria	Hegleria	Early Changhsingian	Toyohashi 30521-2	Japan	32.19	114.65	Hori, 2004b
N00448	Actinopoda	Radiolaria	Ishigaum	Early Changhsingian	Chituao	China-South	4.91	98.55	Kuwahara et al., 2003
N00936	Actinopoda	Radiolaria	Ishigaum	Early Changhsingian	Klaeng 1	Thailand	-7.47	100.78	Sashida et al., 2000a
N00950	Actinopoda	Radiolaria	Ishigaum	Early Changhsingian	FA	Thailand	-14.91	87.02	Sashida et al., 2000b
N01303	Actinopoda	Radiolaria	Ishigaum	Early Changhsingian	Sanpaoling II	China-South	4.99	101.97	Wang et al., 2006
N01311	Actinopoda	Radiolaria	Ishigaum	Early Changhsingian	Sidazhai	China-South	6.51	97.34	Wang et al., 2006
N01324	Actinopoda	Radiolaria	Ishigaum	Early Changhsingian	Longwanpo II	China-South	6.81	99.4	Wang et al., 2006
N01339	Actinopoda	Radiolaria	Ishigaum	Early Changhsingian	Lancang	China-South	-11.33	82.95	Wang et al., 2006
N01355	Actinopoda	Radiolaria	Ishigaum	Early Changhsingian	Nanban	China-South	-12.07	84.85	Wang et al., 2006
N01728	Actinopoda	Radiolaria	Ishigaum	Early Changhsingian	Biaxian	China-South	6.51	97.34	Yao and Kuwahara, 2000
N01748	Actinopoda	Radiolaria	Ishigaum	Early Changhsingian	Southern Moyang	China-South	7.05	98.06	Yao and Kuwahara, 2000
N02041	Actinopoda	Radiolaria	Ishigaum	Early Changhsingian	Rencunping	China-South	10.82	99.65	Zhang, 2009
N22614	Actinopoda	Radiolaria	Ishigaum	Early Changhsingian	South Kedah	Malaysia	-16.45	100.77	Jasin et al., 2005
N36228	Actinopoda	Radiolaria	Ishigaum	Early Changhsingian	Pantovyi Creek	Russia	35.46	111.69	Dickins et al., 1997
N36238	Actinopoda	Radiolaria	Ishigaum	Early Changhsingian	Toyohashi 30516-11	Japan	32.19	114.65	Hori, 2004b
N36388	Actinopoda	Radiolaria	Ishigaum	Early Changhsingian	Nanjo Mt-KJ	Japan	33.28	113.84	Nakae, 2011
N36438	Actinopoda	Radiolaria	Ishigaum	Early Changhsingian	Section NF-195B, Inuyama	Japan	32.92	114.37	Sano et al., 2012
N01729	Actinopoda	Radiolaria	Kashiwara	Early Changhsingian	Biaxian	China-South	6.51	97.34	Yao and Kuwahara, 2000
N36346	Actinopoda	Radiolaria	Kashiwara	Early Changhsingian	Mino Terrane	Japan	33.28	113.84	Kuwahara and Sano, 2015
N00951	Actinopoda	Radiolaria	Latentibifistula	Early Changhsingian	FA	Thailand	-14.91	87.02	Sashida et al., 2000b
N01730	Actinopoda	Radiolaria	Latentibifistula	Early Changhsingian	Biaxian	China-South	6.51	97.34	Yao and Kuwahara, 2000
N01749	Actinopoda	Radiolaria	Latentibifistula	Early Changhsingian	Southern Moyang	China-South	7.05	98.06	Yao and Kuwahara, 2000
N36244	Actinopoda	Radiolaria	Latentibifistula	Early Changhsingian	Toyohashi 30521-2	Japan	32.19	114.65	Hori, 2004b
N00449	Actinopoda	Radiolaria	Latentifistula	Early Changhsingian	Chituao	China-South	4.91	98.55	Kuwahara et al., 2003
N00937	Actinopoda	Radiolaria	Latentifistula	Early Changhsingian	Klaeng 1	Thailand	-7.47	100.78	Sashida et al., 2000a
N01325	Actinopoda	Radiolaria	Latentifistula	Early Changhsingian	Longwanpo II	China-South	6.81	99.4	Wang et al., 2006
N01340	Actinopoda	Radiolaria	Latentifistula	Early Changhsingian	Lancang	China-South	-11.33	82.95	Wang et al., 2006
N01356	Actinopoda	Radiolaria	Latentifistula	Early Changhsingian	Nanban	China-South	-12.07	84.85	Wang et al., 2006
N01818	Actinopoda	Radiolaria	Latentifistula	Early Changhsingian	Tongtianyuan 2U	China-South	7.36	100.12	Yao et al., 2004b
N22615	Actinopoda	Radiolaria	Latentifistula	Early Changhsingian	South Kedah	Malaysia	-16.45	100.77	Jasin et al., 2005
N36229	Actinopoda	Radiolaria	Latentifistula	Early Changhsingian	Pantovyi Creek	Russia	35.46	111.69	Dickins et al., 1997
N36245	Actinopoda	Radiolaria	Latentifistula	Early Changhsingian	Toyohashi 30521-2	Japan	32.19	114.65	Hori, 2004b
N36250	Actinopoda	Radiolaria	Latentifistula	Early Changhsingian	Toyohashi 30521-5	Japan	32.19	114.65	Hori, 2004b
N36432	Actinopoda	Radiolaria	Latentifistula	Early Changhsingian	Section NF-195A, Inuyama	Japan	32.92	114.37	Sano et al., 2012
N36439	Actinopoda	Radiolaria	Latentifistula	Early Changhsingian	Section NF-195B, Inuyama	Japan	32.92	114.37	Sano et al., 2012
N00450	Actinopoda	Radiolaria	Latentifistularia	Early Changhsingian	Chituao	China-South	4.91	98.55	Kuwahara et al., 2003
N22591	Actinopoda	Radiolaria	Lepingosphaera	Early Changhsingian	Meishan	China-South	18.2	103.79	He et al., 2005
N02042	Actinopoda	Radiolaria	Lithelius	Early Changhsingian	Rencunping	China-South	10.82	99.65	Zhang, 2009
N36433	Actinopoda	Radiolaria	Megaporus	Early Changhsingian	Section NF-195A, Inuyama	Japan	32.92	114.37	Sano et al., 2012
N36440	Actinopoda	Radiolaria	Megaporus	Early Changhsingian	Section NF-195B, Inuyama	Japan	32.92	114.37	Sano et al., 2012
N00451	Actinopoda	Radiolaria	Meschedea	Early Changhsingian	Chituao	China-South	4.91	98.55	Kuwahara et al., 2003
N00938	Actinopoda	Radiolaria	Nazarovella	Early Changhsingian	Klaeng 1	Thailand	-7.47	100.78	Sashida et al., 2000a
N00952	Actinopoda	Radiolaria	Nazarovella	Early Changhsingian	FA	Thailand	-14.91	87.02	Sashida et al., 2000b
N01304	Actinopoda	Radiolaria	Nazarovella	Early Changhsingian	Sanpaoling II	China-South	4.99	101.97	Wang et al., 2006
N01312	Actinopoda	Radiolaria	Nazarovella	Early Changhsingian	Sidazhai	China-South	6.51	97.34	Wang et al., 2006
N01326	Actinopoda	Radiolaria	Nazarovella	Early Changhsingian	Longwanpo II	China-South	6.81	99.4	Wang et al., 2006
N01341	Actinopoda	Radiolaria	Nazarovella	Early Changhsingian	Lancang	China-South	-11.33	82.95	Wang et al., 2006
N01357	Actinopoda	Radiolaria	Nazarovella	Early Changhsingian	Nanban	China-South	-12.07	84.85	Wang et al., 2006
N01358	Actinopoda	Radiolaria	Nazarovella	Early Changhsingian	Nanban	China-South	-12.07	84.85	Wang et al., 2006
N01731	Actinopoda	Radiolaria	Nazarovella	Early Changhsingian	Biaxian	China-South	6.51	97.34	Yao and Kuwahara, 2000
N01738	Actinopoda	Radiolaria	Nazarovella	Early Changhsingian	Namen	China-South	7.05	98.06	Yao and Kuwahara, 2000
N01750	Actinopoda	Radiolaria	Nazarovella	Early Changhsingian	Southern Moyang	China-South	7.05	98.06	Yao and Kuwahara, 2000
N22616	Actinopoda	Radiolaria	Nazarovella	Early Changhsingian	South Kedah	Malaysia	-16.45	100.77	Jasin et al., 2005
N00939	Actinopoda	Radiolaria	Neoalbaillella	Early Changhsingian	Klaeng 1	Thailand	-7.47	100.78	Sashida et al., 2000a
N00953	Actinopoda	Radiolaria	Neoalbaillella	Early Changhsingian	FA	Thailand	-14.91	87.02	Sashida et al., 2000b
N01313	Actinopoda	Radiolaria	Neoalbaillella	Early Changhsingian	Sidazhai	China-South	6.51	97.34	Wang et al., 2006
N01327	Actinopoda	Radiolaria	Neoalbaillella	Early Changhsingian	Longwanpo II	China-South	6.81	99.4	Wang et al., 2006
N01342	Actinopoda	Radiolaria	Neoalbaillella	Early Changhsingian	Lancang	China-South	-11.33	82.95	Wang et al., 2006
N01359	Actinopoda	Radiolaria	Neoalbaillella	Early Changhsingian	Nanban	China-South	-12.07	84.85	Wang et al., 2006
N02043	Actinopoda	Radiolaria	Neoalbaillella	Early Changhsingian	Rencunping	China-South	10.82	99.65	Zhang, 2009
N22607	Actinopoda	Radiolaria	Neoalbaillella	Early Changhsingian	Peninsular Malaysia	Malaysia	-16.74	101.77	Jasin and Harun, 2011
N22617	Actinopoda	Radiolaria	Neoalbaillella	Early Changhsingian	South Kedah	Malaysia	-16.45	100.77	Jasin et al., 2005
N36230	Actinopoda	Radiolaria	Neoalbaillella	Early Changhsingian	Pantovyi Creek	Russia	35.46	111.69	Dickins et al., 1997
N36255	Actinopoda	Radiolaria	Neoalbaillella	Early Changhsingian	Sasayama	Japan	32.39	112.73	Ishiga et al., 1982
N36259	Actinopoda	Radiolaria	Neoalbaillella	Early Changhsingian	Yono	Japan	32.39	112.73	Ishiga et al., 1982
N36350	Actinopoda	Radiolaria	Neoalbaillella	Early Changhsingian	Neo area	Japan	32.19	114.65	Kuwahara et al., 1998
N36447	Actinopoda	Radiolaria	Neoalbaillella	Early Changhsingian	Itsukaichi	Japan	32.98	116.72	Sashida and Tonishi, 1988
N36454	Actinopoda	Radiolaria	Neoalbaillella	Early Changhsingian	Ajimakita	Japan	32.39	112.73	Sugamori, 2011
N36457	Actinopoda	Radiolaria	Neoalbaillella	Early Changhsingian	Southwest Japan	Japan	32.39	112.73	Sugamori, 2011
N36470	Actinopoda	Radiolaria	Neoalbaillella	Early Changhsingian	Gujo-hachiman	Japan	33.18	114.8	Xia et al., 2004
N01343	Actinopoda	Radiolaria	Octatormentum	Early Changhsingian	Lancang	China-South	-11.33	82.95	Wang et al., 2006
N22608	Actinopoda	Radiolaria	Octatormentum	Early Changhsingian	Peninsular Malaysia	Malaysia	-16.74	101.77	Jasin and Harun, 2011
N22618	Actinopoda	Radiolaria	Octatormentum	Early Changhsingian	South Kedah	Malaysia	-16.45	100.77	Jasin et al., 2005
N36246	Actinopoda	Radiolaria	Octatormentum	Early Changhsingian	Toyohashi 30521-2	Japan	32.19	114.65	Hori, 2004b
N36448	Actinopoda	Radiolaria	Octatormentum	Early Changhsingian	Itsukaichi	Japan	32.98	116.72	Sashida and Tonishi, 1988
N01732	Actinopoda	Radiolaria	Orbiculiforma	Early Changhsingian	Biaxian	China-South	6.51	97.34	Yao and Kuwahara, 2000
N01739	Actinopoda	Radiolaria	Orbiculiforma	Early Changhsingian	Namen	China-South	7.05	98.06	Yao and Kuwahara, 2000
N01751	Actinopoda	Radiolaria	Orbiculiforma	Early Changhsingian	Southern Moyang	China-South	7.05	98.06	Yao and Kuwahara, 2000
N36434	Actinopoda	Radiolaria	Orbiculiforma？	Early Changhsingian	Section NF-195A, Inuyama	Japan	32.92	114.37	Sano et al., 2012
N02044	Actinopoda	Radiolaria	Ormistonella	Early Changhsingian	Rencunping	China-South	10.82	99.65	Zhang, 2009
N02045	Actinopoda	Radiolaria	Paracopicyntra	Early Changhsingian	Rencunping	China-South	10.82	99.65	Zhang, 2009
N22592	Actinopoda	Radiolaria	Paracopicyntra	Early Changhsingian	Meishan	China-South	18.2	103.79	He et al., 2005
N36435	Actinopoda	Radiolaria	Paracopicyntra	Early Changhsingian	Section NF-195A, Inuyama	Japan	32.92	114.37	Sano et al., 2012
N36441	Actinopoda	Radiolaria	Paracopicyntra	Early Changhsingian	Section NF-195B, Inuyama	Japan	32.92	114.37	Sano et al., 2012
N01344	Actinopoda	Radiolaria	Polyfistula	Early Changhsingian	Lancang	China-South	-11.33	82.95	Wang et al., 2006
N00940	Actinopoda	Radiolaria	Praedeflandrella	Early Changhsingian	Klaeng 1	Thailand	-7.47	100.78	Sashida et al., 2000a
N36231	Actinopoda	Radiolaria	Pseudoalbaillella	Early Changhsingian	Pantovyi Creek	Russia	35.46	111.69	Dickins et al., 1997
N36256	Actinopoda	Radiolaria	Pseudoalbaillella	Early Changhsingian	Sasayama	Japan	32.39	112.73	Ishiga et al., 1982
N36455	Actinopoda	Radiolaria	Pseudoalbaillella	Early Changhsingian	Ajimakita	Japan	32.39	112.73	Sugamori, 2011
N00941	Actinopoda	Radiolaria	Pseudospongoprunum	Early Changhsingian	Klaeng 1	Thailand	-7.47	100.78	Sashida et al., 2000a
N00954	Actinopoda	Radiolaria	Pseudospongoprunum	Early Changhsingian	FA	Thailand	-14.91	87.02	Sashida et al., 2000b
N01328	Actinopoda	Radiolaria	Pseudotormentus	Early Changhsingian	Longwanpo II	China-South	6.81	99.4	Wang et al., 2006
N01345	Actinopoda	Radiolaria	Pseudotormentus	Early Changhsingian	Lancang	China-South	-11.33	82.95	Wang et al., 2006
N01819	Actinopoda	Radiolaria	Pseudotormentus	Early Changhsingian	Tongtianyuan 2U	China-South	7.36	100.12	Yao et al., 2004b
N36384	Actinopoda	Radiolaria	Pseudotormentus	Early Changhsingian	Nanjo Mt-IJ	Japan	33.28	113.84	Nakae, 2011
N01346	Actinopoda	Radiolaria	Quadricaulis	Early Changhsingian	Lancang	China-South	-11.33	82.95	Wang et al., 2006
N02046	Actinopoda	Radiolaria	Quadricaulis	Early Changhsingian	Rencunping	China-South	10.82	99.65	Zhang, 2009
N01314	Actinopoda	Radiolaria	Quadriremis	Early Changhsingian	Sidazhai	China-South	6.51	97.34	Wang et al., 2006
N00452	Actinopoda	Radiolaria	Raciditor	Early Changhsingian	Chituao	China-South	4.91	98.55	Kuwahara et al., 2003
N01820	Actinopoda	Radiolaria	Raciditor	Early Changhsingian	Tongtianyuan 2U	China-South	7.36	100.12	Yao et al., 2004b
N36385	Actinopoda	Radiolaria	Raciditor	Early Changhsingian	Nanjo Mt-IJ	Japan	33.28	113.84	Nakae, 2011
N01329	Actinopoda	Radiolaria	Ruzhencevispongus	Early Changhsingian	Longwanpo II	China-South	6.81	99.4	Wang et al., 2006
N01360	Actinopoda	Radiolaria	Ruzhencevispongus	Early Changhsingian	Nanban	China-South	-12.07	84.85	Wang et al., 2006
N02047	Actinopoda	Radiolaria	Ruzhencevispongus	Early Changhsingian	Rencunping	China-South	10.82	99.65	Zhang, 2009
N01315	Actinopoda	Radiolaria	Spongosphaeradiscus	Early Changhsingian	Sidazhai	China-South	6.51	97.34	Wang et al., 2006
N01330	Actinopoda	Radiolaria	Spongosphaeradiscus	Early Changhsingian	Longwanpo II	China-South	6.81	99.4	Wang et al., 2006
N00453	Actinopoda	Radiolaria	Spongotripus	Early Changhsingian	Chituao	China-South	4.91	98.55	Kuwahara et al., 2003
N01331	Actinopoda	Radiolaria	Spongotripus	Early Changhsingian	Longwanpo II	China-South	6.81	99.4	Wang et al., 2006
N01332	Actinopoda	Radiolaria	Staurolonche	Early Changhsingian	Longwanpo II	China-South	6.81	99.4	Wang et al., 2006
N36247	Actinopoda	Radiolaria	Staurolonche	Early Changhsingian	Toyohashi 30521-2	Japan	32.19	114.65	Hori, 2004b
N01333	Actinopoda	Radiolaria	Stigmosphaerostylus	Early Changhsingian	Longwanpo II	China-South	6.81	99.4	Wang et al., 2006
N01347	Actinopoda	Radiolaria	Stigmosphaerostylus	Early Changhsingian	Lancang	China-South	-11.33	82.95	Wang et al., 2006
N01361	Actinopoda	Radiolaria	Stigmosphaerostylus	Early Changhsingian	Nanban	China-South	-12.07	84.85	Wang et al., 2006
N36386	Actinopoda	Radiolaria	Stigmosphaerostylus	Early Changhsingian	Nanjo Mt-IJ	Japan	33.28	113.84	Nakae, 2011
N36442	Actinopoda	Radiolaria	Stigmosphaerostylus	Early Changhsingian	Section NF-195B, Inuyama	Japan	32.92	114.37	Sano et al., 2012
N22593	Actinopoda	Radiolaria	Tetragregnon	Early Changhsingian	Meishan	China-South	18.2	103.79	He et al., 2005
N36443	Actinopoda	Radiolaria	Tetragregnon	Early Changhsingian	Section NF-195B, Inuyama	Japan	32.92	114.37	Sano et al., 2012
N02048	Actinopoda	Radiolaria	Tetrapaurinella	Early Changhsingian	Rencunping	China-South	10.82	99.65	Zhang, 2009
N36444	Actinopoda	Radiolaria	Tetrapaurinella？	Early Changhsingian	Section NF-195B, Inuyama	Japan	32.92	114.37	Sano et al., 2012
N02049	Actinopoda	Radiolaria	Tetraspongodiscus	Early Changhsingian	Rencunping	China-South	10.82	99.65	Zhang, 2009
N01316	Actinopoda	Radiolaria	Tetratormentum	Early Changhsingian	Sidazhai	China-South	6.51	97.34	Wang et al., 2006
N01752	Actinopoda	Radiolaria	Tetratormentum	Early Changhsingian	Southern Moyang	China-South	7.05	98.06	Yao and Kuwahara, 2000
N36449	Actinopoda	Radiolaria	Tetratormentum	Early Changhsingian	Itsukaichi	Japan	32.98	116.72	Sashida and Tonishi, 1988
N00942	Actinopoda	Radiolaria	Triaenosphaera	Early Changhsingian	Klaeng 1	Thailand	-7.47	100.78	Sashida et al., 2000a
N22594	Actinopoda	Radiolaria	Triaenosphaera	Early Changhsingian	Meishan	China-South	18.2	103.79	He et al., 2005
N36248	Actinopoda	Radiolaria	Triaenosphaera	Early Changhsingian	Toyohashi 30521-2	Japan	32.19	114.65	Hori, 2004b
N36450	Actinopoda	Radiolaria	Triaenosphaera	Early Changhsingian	Itsukaichi	Japan	32.98	116.72	Sashida and Tonishi, 1988
N01334	Actinopoda	Radiolaria	Trilonche	Early Changhsingian	Longwanpo II	China-South	6.81	99.4	Wang et al., 2006
N01362	Actinopoda	Radiolaria	Trilonche	Early Changhsingian	Nanban	China-South	-12.07	84.85	Wang et al., 2006
N02050	Actinopoda	Radiolaria	Trilonche	Early Changhsingian	Rencunping	China-South	10.82	99.65	Zhang, 2009
N00943	Actinopoda	Radiolaria	Triplanospongos	Early Changhsingian	Klaeng 1	Thailand	-7.47	100.78	Sashida et al., 2000a
N00955	Actinopoda	Radiolaria	Triplanospongos	Early Changhsingian	FA	Thailand	-14.91	87.02	Sashida et al., 2000b
N01305	Actinopoda	Radiolaria	Triplanospongos	Early Changhsingian	Sanpaoling II	China-South	4.99	101.97	Wang et al., 2006
N01317	Actinopoda	Radiolaria	Triplanospongos	Early Changhsingian	Sidazhai	China-South	6.51	97.34	Wang et al., 2006
N01335	Actinopoda	Radiolaria	Triplanospongos	Early Changhsingian	Longwanpo II	China-South	6.81	99.4	Wang et al., 2006
N01348	Actinopoda	Radiolaria	Triplanospongos	Early Changhsingian	Lancang	China-South	-11.33	82.95	Wang et al., 2006
N01363	Actinopoda	Radiolaria	Triplanospongos	Early Changhsingian	Nanban	China-South	-12.07	84.85	Wang et al., 2006
N01733	Actinopoda	Radiolaria	Triplanospongos	Early Changhsingian	Biaxian	China-South	6.51	97.34	Yao and Kuwahara, 2000
N01740	Actinopoda	Radiolaria	Triplanospongos	Early Changhsingian	Namen	China-South	7.05	98.06	Yao and Kuwahara, 2000
N01753	Actinopoda	Radiolaria	Triplanospongos	Early Changhsingian	Southern Moyang	China-South	7.05	98.06	Yao and Kuwahara, 2000
N22619	Actinopoda	Radiolaria	Triplanospongos	Early Changhsingian	South Kedah	Malaysia	-16.45	100.77	Jasin et al., 2005
N36232	Actinopoda	Radiolaria	Triplanospongos	Early Changhsingian	Pantovyi Creek	Russia	35.46	111.69	Dickins et al., 1997
N36347	Actinopoda	Radiolaria	Triplanospongos	Early Changhsingian	Mino Terrane	Japan	33.28	113.84	Kuwahara and Sano, 2015
N36451	Actinopoda	Radiolaria	Triplanospongos	Early Changhsingian	Itsukaichi	Japan	32.98	116.72	Sashida and Tonishi, 1988
N36452	Actinopoda	Radiolaria	Uberinterna	Early Changhsingian	Itsukaichi	Japan	32.98	116.72	Sashida and Tonishi, 1988
N00679	Algae	Algae	Anthracoporella	Early Changhsingian	Panlongdong	China-South-Sichuan	11.54	95.67	Liu et al., 2014
N00680	Algae	Algae	Archaeolithoporella	Early Changhsingian	Panlongdong	China-South-Sichuan	11.54	95.67	Liu et al., 2014
N00779	Algae	Algae	Archaeolithoporella	Early Changhsingian	Tudiya	China-South	10.23	95.6	Reinhardt, 1988
N00862	Algae	Algae	Archaeolithoporella	Early Changhsingian	Tudiya H	China-South-Sichuan	10.23	95.6	Reinhardt, 1988
N00872	Algae	Algae	Archaeolithoporella	Early Changhsingian	Tudiya N	China-South-Sichuan	10.23	95.6	Reinhardt, 1988
N01055	Algae	Algae	Archaeolithoporella	Early Changhsingian	Cili	China-South	11.6	99.01	Shen et al., 1998
N01564	Algae	Algae	Archaeolithoporella	Early Changhsingian	Shitouzhai	China-South	6.51	97.34	Yang et al., 1991
N00716	Algae	Algae	Atractyliopsis	Early Changhsingian	Dolomites	Italy	4.98	25.1	Noé, 1987
N01190	Algae	Algae	Atractyliopsis	Early Changhsingian	Sass de Putia	Italy	4.98	25.1	Sweet et al., 1992
N01571	Algae	Algae	Epimastopora	Early Changhsingian	Shitouzhai	China-South	6.51	97.34	Yang et al., 1991
N00789	Algae	Algae	Globochaete	Early Changhsingian	Tudiya	China-South	10.23	95.6	Reinhardt, 1988
N00065	Algae	Algae	Gymnocodium	Early Changhsingian	Tiandong	China-South	5.46	99.28	Fan and Wu, 2002
N00286	Algae	Algae	Gymnocodium	Early Changhsingian	Cap Rigas	Greece	-7.16	26.1	Jenny et al., 2004
N00311	Algae	Algae	Gymnocodium	Early Changhsingian	Episcopi	Greece	-12.18	30.28	Jenny et al., 2004
N00333	Algae	Algae	Gymnocodium	Early Changhsingian	Lehusis	Greece	-12.18	30.28	Jenny et al., 2004
N00353	Algae	Algae	Gymnocodium	Early Changhsingian	Gartnerkofel-1	Austria	13.99	24.04	Jenny-Deshusses, 1991
N00721	Algae	Algae	Gymnocodium	Early Changhsingian	Dolomites	Italy	4.98	25.1	Noé, 1987
N00733	Algae	Algae	Gymnocodium	Early Changhsingian	Koveskai	Hungary	0.11	30.85	Oraveczne et al., 1987
N00790	Algae	Algae	Gymnocodium	Early Changhsingian	Tudiya	China-South	10.23	95.6	Reinhardt, 1988
N00865	Algae	Algae	Gymnocodium	Early Changhsingian	Tudiya H	China-South-Sichuan	10.23	95.6	Reinhardt, 1988
N00875	Algae	Algae	Gymnocodium	Early Changhsingian	Tudiya N	China-South-Sichuan	10.23	95.6	Reinhardt, 1988
N00884	Algae	Algae	Gymnocodium	Early Changhsingian	Tudiya S	China-South-Sichuan	10.23	95.6	Reinhardt, 1988
N00906	Algae	Algae	Gymnocodium	Early Changhsingian	Hanzhong	China-South	12.59	93.72	Rui et al., 1984
N01061	Algae	Algae	Gymnocodium	Early Changhsingian	Cili	China-South	11.6	99.01	Shen et al., 1998
N01195	Algae	Algae	Gymnocodium	Early Changhsingian	Sass de Putia	Italy	4.98	25.1	Sweet et al., 1992
N01282	Algae	Algae	Gymnocodium	Early Changhsingian	Shalamzar	Iran	1.53	43.16	Vaziri et al., 2005
N02086	Algae	Algae	Gymnocodium	Early Changhsingian	Matan	China-South	6.57	100.74	Zhao et al., 1981
N22620	Algae	Algae	Gymnocodium	Early Changhsingian	Unayzah	Saudi Arabia	-23.65	40.7	Okla, 1992
N36189	Algae	Algae	Gymnocodium	Early Changhsingian	Elikah River	Iran	-34.01	60.45	Angiolini et al., 2010
N36356	Algae	Algae	Gymnocodium	Early Changhsingian	Wadi Shahha	Oman	-30.81	51.65	Maurer et al., 2009
N00907	Algae	Algae	Gyroporella	Early Changhsingian	Hanzhong	China-South	12.59	93.72	Rui et al., 1984
N01684	Algae	Algae	Gyroporella	Early Changhsingian	Kongtongshan	China-South	13.29	105.86	Yang et al., 1991
N01685	Algae	Algae	Gyroporella	Early Changhsingian	Kongtongshan	China-South	13.29	105.86	Yang et al., 1991
N00797	Algae	Algae	Macroporella	Early Changhsingian	Tudiya	China-South	10.23	95.6	Reinhardt, 1988
N00847	Algae	Algae	Macroporella	Early Changhsingian	Tudiya	China-South-Sichuan	10.23	95.6	Reinhardt, 1988
N01197	Algae	Algae	Macroporella	Early Changhsingian	Sass de Putia	Italy	4.98	25.1	Sweet et al., 1992
N00071	Algae	Algae	Mizzia	Early Changhsingian	Ziyun	China-South	13.15	97.72	Fan and Wu, 2002
N00356	Algae	Algae	Mizzia	Early Changhsingian	Gartnerkofel-1	Austria	13.99	24.04	Jenny-Deshusses, 1991
N00723	Algae	Algae	Mizzia	Early Changhsingian	Dolomites	Italy	4.98	25.1	Noé, 1987
N00735	Algae	Algae	Mizzia	Early Changhsingian	Koveskai	Hungary	0.11	30.85	Oraveczne et al., 1987
N00798	Algae	Algae	Mizzia	Early Changhsingian	Tudiya	China-South	10.23	95.6	Reinhardt, 1988
N00848	Algae	Algae	Mizzia	Early Changhsingian	Tudiya	China-South-Sichuan	10.23	95.6	Reinhardt, 1988
N00908	Algae	Algae	Mizzia	Early Changhsingian	Hanzhong	China-South	12.59	93.72	Rui et al., 1984
N01063	Algae	Algae	Mizzia	Early Changhsingian	Cili	China-South	11.6	99.01	Shen et al., 1998
N01198	Algae	Algae	Mizzia	Early Changhsingian	Sass de Putia	Italy	4.98	25.1	Sweet et al., 1992
N01575	Algae	Algae	Mizzia	Early Changhsingian	Shitouzhai	China-South	6.51	97.34	Yang et al., 1991
N01686	Algae	Algae	Mizzia	Early Changhsingian	Kongtongshan	China-South	13.29	105.86	Yang et al., 1991
N22621	Algae	Algae	Mizzia	Early Changhsingian	Unayzah	Saudi Arabia	-23.65	40.7	Okla, 1992
N36196	Algae	Algae	Mizzia	Early Changhsingian	Elikah River	Iran	-34.01	60.45	Angiolini et al., 2010
N01064	Algae	Algae	Parachaetetes	Early Changhsingian	Cili	China-South	11.6	99.01	Shen et al., 1998
N00066	Algae	Algae	Permocalculus	Early Changhsingian	Tiandong	China-South	5.46	99.28	Fan and Wu, 2002
N00070	Algae	Algae	Permocalculus	Early Changhsingian	Xiangbo	China-South	13.15	97.72	Fan and Wu, 2002
N00320	Algae	Algae	Permocalculus	Early Changhsingian	Episcopi	Greece	-12.18	30.28	Jenny et al., 2004
N00696	Algae	Algae	Permocalculus	Early Changhsingian	Panlongdong	China-South-Sichuan	11.54	95.67	Liu et al., 2014
N00725	Algae	Algae	Permocalculus	Early Changhsingian	Dolomites	Italy	4.98	25.1	Noé, 1987
N00808	Algae	Algae	Permocalculus	Early Changhsingian	Tudiya	China-South	10.23	95.6	Reinhardt, 1988
N00917	Algae	Algae	Permocalculus	Early Changhsingian	Hanzhong	China-South	12.59	93.72	Rui et al., 1984
N01066	Algae	Algae	Permocalculus	Early Changhsingian	Cili	China-South	11.6	99.01	Shen et al., 1998
N01293	Algae	Algae	Permocalculus	Early Changhsingian	Shalamzar	Iran	1.53	43.16	Vaziri et al., 2005
N01582	Algae	Algae	Permocalculus	Early Changhsingian	Shitouzhai	China-South	6.51	97.34	Yang et al., 1991
N22584	Algae	Algae	Permocalculus	Early Changhsingian	Ad Dawadimi	Saudi Arabia	-26.52	39.73	Crasquin-Soleau et al., 2006
N22622	Algae	Algae	Permocalculus	Early Changhsingian	Unayzah	Saudi Arabia	-23.65	40.7	Okla, 1992
N36209	Algae	Algae	Permocalculus	Early Changhsingian	Elikah River	Iran	-34.01	60.45	Angiolini et al., 2010
N36367	Algae	Algae	Permocalculus	Early Changhsingian	Wadi Shahha	Oman	-30.81	51.65	Maurer et al., 2009
N00726	Algae	Algae	Porostromata	Early Changhsingian	Dolomites	Italy	4.98	25.1	Noé, 1987
N00067	Algae	Algae	Pseudovermiporella	Early Changhsingian	Shizhu	China-South	10.76	96.3	Fan and Wu, 2002
N00068	Algae	Algae	Pseudovermiporella	Early Changhsingian	Shizhu	China-South	10.76	96.3	Fan and Wu, 2002
N00295	Algae	Algae	Pseudovermiporella	Early Changhsingian	Cap Rigas	Greece	-7.16	26.1	Jenny et al., 2004
N00321	Algae	Algae	Pseudovermiporella	Early Changhsingian	Episcopi	Greece	-12.18	30.28	Jenny et al., 2004
N00340	Algae	Algae	Pseudovermiporella	Early Changhsingian	Lehusis	Greece	-12.18	30.28	Jenny et al., 2004
N00815	Algae	Algae	Pseudovermiporella	Early Changhsingian	Tudiya	China-South	10.23	95.6	Reinhardt, 1988
N00866	Algae	Algae	Pseudovermiporella	Early Changhsingian	Tudiya H	China-South-Sichuan	10.23	95.6	Reinhardt, 1988
N00876	Algae	Algae	Pseudovermiporella	Early Changhsingian	Tudiya N	China-South-Sichuan	10.23	95.6	Reinhardt, 1988
N00887	Algae	Algae	Pseudovermiporella	Early Changhsingian	Tudiya S	China-South-Sichuan	10.23	95.6	Reinhardt, 1988
N00920	Algae	Algae	Pseudovermiporella	Early Changhsingian	Hanzhong	China-South	12.59	93.72	Rui et al., 1984
N00700	Algae	Algae	Solenopora	Early Changhsingian	Panlongdong	China-South-Sichuan	11.54	95.67	Liu et al., 2014
N00819	Algae	Algae	Solenopora	Early Changhsingian	Tudiya	China-South	10.23	95.6	Reinhardt, 1988
N00869	Algae	Algae	Solenopora	Early Changhsingian	Tudiya H	China-South-Sichuan	10.23	95.6	Reinhardt, 1988
N00879	Algae	Algae	Solenopora	Early Changhsingian	Tudiya N	China-South-Sichuan	10.23	95.6	Reinhardt, 1988
N01071	Algae	Algae	Solenopora	Early Changhsingian	Cili	China-South	11.6	99.01	Shen et al., 1998
N01203	Algae	Algae	Solenopora	Early Changhsingian	Sass de Putia	Italy	4.98	25.1	Sweet et al., 1992
N22623	Algae	Algae	Succodium	Early Changhsingian	Unayzah	Saudi Arabia	-23.65	40.7	Okla, 1992
N00727	Algae	Algae	Tauridium	Early Changhsingian	Dolomites	Italy	4.98	25.1	Noé, 1987
N00823	Algae	Algae	Thaumatoporella	Early Changhsingian	Tudiya	China-South	10.23	95.6	Reinhardt, 1988
N00069	Algae	Algae	Tubiphytes	Early Changhsingian	Shuanglong	China-South	10.76	96.3	Fan and Wu, 2002
N00301	Algae	Algae	Tubiphytes	Early Changhsingian	Cap Rigas	Greece	-7.16	26.1	Jenny et al., 2004
N00327	Algae	Algae	Tubiphytes	Early Changhsingian	Episcopi	Greece	-12.18	30.28	Jenny et al., 2004
N00344	Algae	Algae	Tubiphytes	Early Changhsingian	Lehusis	Greece	-12.18	30.28	Jenny et al., 2004
N00825	Algae	Algae	Tubiphytes	Early Changhsingian	Tudiya	China-South	10.23	95.6	Reinhardt, 1988
N00870	Algae	Algae	Tubiphytes	Early Changhsingian	Tudiya H	China-South-Sichuan	10.23	95.6	Reinhardt, 1988
N00880	Algae	Algae	Tubiphytes	Early Changhsingian	Tudiya N	China-South-Sichuan	10.23	95.6	Reinhardt, 1988
N00891	Algae	Algae	Tubiphytes	Early Changhsingian	Tudiya S	China-South-Sichuan	10.23	95.6	Reinhardt, 1988
N00923	Algae	Algae	Tubiphytes	Early Changhsingian	Hanzhong	China-South	12.59	93.72	Rui et al., 1984
N01074	Algae	Algae	Tubiphytes	Early Changhsingian	Cili	China-South	11.6	99.01	Shen et al., 1998
N01297	Algae	Algae	Tubiphytes	Early Changhsingian	Shalamzar	Iran	1.53	43.16	Vaziri et al., 2005
N01591	Algae	Algae	Tubiphytes	Early Changhsingian	Shitouzhai	China-South	6.51	97.34	Yang et al., 1991
N00704	Algae	Algae	Vermiporella	Early Changhsingian	Panlongdong	China-South-Sichuan	11.54	95.67	Liu et al., 2014
N01204	Algae	Algae	Vermiporella	Early Changhsingian	Sass de Putia	Italy	4.98	25.1	Sweet et al., 1992
N01298	Algae	Algae	Vermiporella	Early Changhsingian	Shalamzar	Iran	1.53	43.16	Vaziri et al., 2005
N01680	Algae	Algae	Vermiporella	Early Changhsingian	Qibaoshan	China-South	13.07	102.44	Yang et al., 1991
N01689	Algae	Algae	Vermiporella	Early Changhsingian	Kongtongshan	China-South	13.29	105.86	Yang et al., 1991
N00814	Arthropoda	Arthropoda	Pseudophillipsia	Early Changhsingian	Tudiya	China-South	10.23	95.6	Reinhardt, 1988
N01000	Arthropoda	Arthropoda	Pseudophillipsia	Early Changhsingian	Guiding	China-South	7.05	98.06	Shen and He, 1994
N01170	Arthropoda	Arthropoda	Pseudophillipsia	Early Changhsingian	Doi Pha Phlung 2	Thailand	-14.38	88.34	Sone et al., 2012
N02125	Arthropoda	Arthropoda	Pseudophillipsia	Early Changhsingian	Zhongying	China-South	6.77	96.02	Zhao et al., 1981
N00018	Arthropoda	Ostracoda	Abrobairdia	Early Changhsingian	Xikou	China-South	13.64	95.07	Ding et al., 1989
N00120	Arthropoda	Ostracoda	Acanthoscapha	Early Changhsingian	Longchang	China-South	5.71	97.95	Hao, 1992b
N00151	Arthropoda	Ostracoda	Acanthoscapha	Early Changhsingian	Guizhou	China-South	7.05	98.06	Hao, 1994
N00176	Arthropoda	Ostracoda	Acanthoscapha	Early Changhsingian	Zhenfeng	China-South	5.71	97.95	Hao,1996
N00019	Arthropoda	Ostracoda	Acratia	Early Changhsingian	Xikou	China-South	13.64	95.07	Ding et al., 1989
N00092	Arthropoda	Ostracoda	Acratia	Early Changhsingian	Elikah River section	Iran	1.83	43.27	Forel et al., 2015
N00121	Arthropoda	Ostracoda	Acratia	Early Changhsingian	Longchang	China-South	5.71	97.95	Hao, 1992b
N00137	Arthropoda	Ostracoda	Acratia	Early Changhsingian	Hongbianqiao	China-South	7.05	98.06	Hao, 1993
N00152	Arthropoda	Ostracoda	Acratia	Early Changhsingian	Guizhou	China-South	7.05	98.06	Hao, 1994
N00177	Arthropoda	Ostracoda	Acratia	Early Changhsingian	Zhenfeng	China-South	5.71	97.95	Hao,1996
N01823	Arthropoda	Ostracoda	Acratia	Early Changhsingian	Dongkeng	China-South	13.29	105.86	Yi, 1992
N01885	Arthropoda	Ostracoda	Acratia	Early Changhsingian	Shaiwa	China-South	6.16	97.72	Yuan, 2008
N22535	Arthropoda	Ostracoda	Acratia	Early Changhsingian	Meishan	China-South	18.2	103.79	Crasquin et al., 2010
N22536	Arthropoda	Ostracoda	Acratia	Early Changhsingian	Meishan	China-South	18.2	103.79	Crasquin et al., 2010
N22569	Arthropoda	Ostracoda	Acratia	Early Changhsingian	Ad Dawadimi	Saudi Arabia	-26.52	39.73	Crasquin-Soleau et al., 2005
N00195	Arthropoda	Ostracoda	Acratina	Early Changhsingian	David-1 well	Israel	-14.09	35.78	Honigstein et al., 2006
N00122	Arthropoda	Ostracoda	Amphissites	Early Changhsingian	Longchang	China-South	5.71	97.95	Hao, 1992b
N00138	Arthropoda	Ostracoda	Amphissites	Early Changhsingian	Hongbianqiao	China-South	7.05	98.06	Hao, 1993
N00153	Arthropoda	Ostracoda	Amphissites	Early Changhsingian	Guizhou	China-South	7.05	98.06	Hao, 1994
N00178	Arthropoda	Ostracoda	Amphissites	Early Changhsingian	Zhenfeng	China-South	5.71	97.95	Hao,1996
N00196	Arthropoda	Ostracoda	Amphissites	Early Changhsingian	David-1 well	Israel	-14.09	35.78	Honigstein et al., 2006
N36413	Arthropoda	Ostracoda	Amphissites	Early Changhsingian	Kapp Starostin	Spitsbergen	42.49	9.03	Olempska and Blaszyk, 1996
N36421	Arthropoda	Ostracoda	Amphissites	Early Changhsingian	Reinodden	Spitsbergen	42.49	9.03	Olempska and Blaszyk, 1996
N00197	Arthropoda	Ostracoda	Arqoviella	Early Changhsingian	David-1 well	Israel	-14.09	35.78	Honigstein et al., 2006
N00214	Arthropoda	Ostracoda	Arqoviella	Early Changhsingian	Emunah-1 well	Israel	-14.09	35.78	Honigstein et al., 2006
N01901	Arthropoda	Ostracoda	Aurikirkbya	Early Changhsingian	Dongpan	China-South	6.57	100.74	Yuan, 2008
N22537	Arthropoda	Ostracoda	Aurikirkbya	Early Changhsingian	Meishan	China-South	18.2	103.79	Crasquin et al., 2010
N00022	Arthropoda	Ostracoda	Bairdia	Early Changhsingian	Xikou	China-South	13.64	95.07	Ding et al., 1989
N00094	Arthropoda	Ostracoda	Bairdia	Early Changhsingian	Elikah River section	Iran	1.83	43.27	Forel et al., 2015
N00123	Arthropoda	Ostracoda	Bairdia	Early Changhsingian	Longchang	China-South	5.71	97.95	Hao, 1992b
N00139	Arthropoda	Ostracoda	Bairdia	Early Changhsingian	Hongbianqiao	China-South	7.05	98.06	Hao, 1993
N00154	Arthropoda	Ostracoda	Bairdia	Early Changhsingian	Guizhou	China-South	7.05	98.06	Hao, 1994
N00179	Arthropoda	Ostracoda	Bairdia	Early Changhsingian	Zhenfeng	China-South	5.71	97.95	Hao,1996
N00369	Arthropoda	Ostracoda	Bairdia	Early Changhsingian	Dorasham I-1	Azerbaijan	1.96	37.89	Kotlyar et al., 1983
N00385	Arthropoda	Ostracoda	Bairdia	Early Changhsingian	Dorasham II-2	Azerbaijan	1.96	37.89	Kotlyar et al., 1983
N00393	Arthropoda	Ostracoda	Bairdia	Early Changhsingian	Dorasham II-3	Azerbaijan	1.96	37.89	Kotlyar et al., 1983
N00614	Arthropoda	Ostracoda	Bairdia	Early Changhsingian	Tongkou	China-South	11.29	93.67	Li et al., 1989
N00628	Arthropoda	Ostracoda	Bairdia	Early Changhsingian	Xiaoba	China-South	11.29	93.67	Li et al., 1989
N00707	Arthropoda	Ostracoda	Bairdia	Early Changhsingian	Zal	Iran	2.14	38.23	Mette, 2008
N01824	Arthropoda	Ostracoda	Bairdia	Early Changhsingian	Dongkeng	China-South	13.29	105.86	Yi, 1992
N01825	Arthropoda	Ostracoda	Bairdia	Early Changhsingian	Dongkeng	China-South	13.29	105.86	Yi, 1992
N01834	Arthropoda	Ostracoda	Bairdia	Early Changhsingian	Kongtongshan	China-South	13.29	105.86	Yi, 2004
N01880	Arthropoda	Ostracoda	Bairdia	Early Changhsingian	Liuqiao	China-South	4.43	101.23	Yuan, 2008
N01886	Arthropoda	Ostracoda	Bairdia	Early Changhsingian	Shaiwa	China-South	6.16	97.72	Yuan, 2008
N01902	Arthropoda	Ostracoda	Bairdia	Early Changhsingian	Dongpan	China-South	6.57	100.74	Yuan, 2008
N02080	Arthropoda	Ostracoda	Bairdia	Early Changhsingian	Matan	China-South	6.57	100.74	Zhao et al., 1981
N22538	Arthropoda	Ostracoda	Bairdia	Early Changhsingian	Meishan	China-South	18.2	103.79	Crasquin et al., 2010
N22570	Arthropoda	Ostracoda	Bairdia	Early Changhsingian	Ad Dawadimi	Saudi Arabia	-26.52	39.73	Crasquin-Soleau et al., 2005
N36408	Arthropoda	Ostracoda	Bairdia	Early Changhsingian	Ahlstrandodden	Spitsbergen	42.49	9.03	Olempska and Blaszyk, 1996
N36414	Arthropoda	Ostracoda	Bairdia	Early Changhsingian	Kapp Starostin	Spitsbergen	42.49	9.03	Olempska and Blaszyk, 1996
N36424	Arthropoda	Ostracoda	Bairdia	Early Changhsingian	Treskelen	Spitsbergen	42.49	9.03	Olempska and Blaszyk, 1996
N47760	Arthropoda	Ostracoda	Bairdia	Early Changhsingian	Gyanyima-Y6-7	China-Tibet	-47.71	60.9	Crasquin-Soleau et al., 2007
N47764	Arthropoda	Ostracoda	Bairdia	Early Changhsingian	Gyanyima-Y6-8	China-Tibet	-47.71	60.9	Crasquin-Soleau et al., 2007
N00124	Arthropoda	Ostracoda	Bairdiacypris	Early Changhsingian	Longchang	China-South	5.71	97.95	Hao, 1992b
N00140	Arthropoda	Ostracoda	Bairdiacypris	Early Changhsingian	Hongbianqiao	China-South	7.05	98.06	Hao, 1993
N00155	Arthropoda	Ostracoda	Bairdiacypris	Early Changhsingian	Guizhou	China-South	7.05	98.06	Hao, 1994
N00180	Arthropoda	Ostracoda	Bairdiacypris	Early Changhsingian	Zhenfeng	China-South	5.71	97.95	Hao,1996
N00198	Arthropoda	Ostracoda	Bairdiacypris	Early Changhsingian	David-1 well	Israel	-14.09	35.78	Honigstein et al., 2006
N00215	Arthropoda	Ostracoda	Bairdiacypris	Early Changhsingian	Emunah-1 well	Israel	-14.09	35.78	Honigstein et al., 2006
N00629	Arthropoda	Ostracoda	Bairdiacypris	Early Changhsingian	Xiaoba	China-South	11.29	93.67	Li et al., 1989
N00708	Arthropoda	Ostracoda	Bairdiacypris	Early Changhsingian	Zal	Iran	2.14	38.23	Mette, 2008
N01826	Arthropoda	Ostracoda	Bairdiacypris	Early Changhsingian	Dongkeng	China-South	13.29	105.86	Yi, 1992
N01835	Arthropoda	Ostracoda	Bairdiacypris	Early Changhsingian	Kongtongshan	China-South	13.29	105.86	Yi, 2004
N01887	Arthropoda	Ostracoda	Bairdiacypris	Early Changhsingian	Shaiwa	China-South	6.16	97.72	Yuan, 2008
N22539	Arthropoda	Ostracoda	Bairdiacypris	Early Changhsingian	Meishan	China-South	18.2	103.79	Crasquin et al., 2010
N47761	Arthropoda	Ostracoda	Bairdiacypris	Early Changhsingian	Gyanyima-Y6-7	China-Tibet	-47.71	60.9	Crasquin-Soleau et al., 2007
N22540	Arthropoda	Ostracoda	Baschkirina	Early Changhsingian	Meishan	China-South	18.2	103.79	Crasquin et al., 2010
N22541	Arthropoda	Ostracoda	Baschkirina	Early Changhsingian	Meishan	China-South	18.2	103.79	Crasquin et al., 2010
N00095	Arthropoda	Ostracoda	Basslerella	Early Changhsingian	Elikah River section	Iran	1.83	43.27	Forel et al., 2015
N00125	Arthropoda	Ostracoda	Basslerella	Early Changhsingian	Longchang	China-South	5.71	97.95	Hao, 1992b
N00141	Arthropoda	Ostracoda	Basslerella	Early Changhsingian	Hongbianqiao	China-South	7.05	98.06	Hao, 1993
N00156	Arthropoda	Ostracoda	Basslerella	Early Changhsingian	Guizhou	China-South	7.05	98.06	Hao, 1994
N00181	Arthropoda	Ostracoda	Basslerella	Early Changhsingian	Zhenfeng	China-South	5.71	97.95	Hao,1996
N01836	Arthropoda	Ostracoda	Basslerella	Early Changhsingian	Kongtongshan	China-South	13.29	105.86	Yi, 2004
N22542	Arthropoda	Ostracoda	Basslerella	Early Changhsingian	Meishan	China-South	18.2	103.79	Crasquin et al., 2010
N01888	Arthropoda	Ostracoda	Bohemina	Early Changhsingian	Shaiwa	China-South	6.16	97.72	Yuan, 2008
N00157	Arthropoda	Ostracoda	Bythocypris	Early Changhsingian	Guizhou	China-South	7.05	98.06	Hao, 1994
N01755	Arthropoda	Ostracoda	Bythocypris	Early Changhsingian	Jiaozishan	China-South	6.51	97.34	Yao et al., 1980
N01784	Arthropoda	Ostracoda	Bythocypris	Early Changhsingian	Zhongying	China-South	6.77	96.02	Yao et al., 1980
N01837	Arthropoda	Ostracoda	Bythocypris	Early Changhsingian	Kongtongshan	China-South	13.29	105.86	Yi, 2004
N01889	Arthropoda	Ostracoda	Bythocypris	Early Changhsingian	Shaiwa	China-South	6.16	97.72	Yuan, 2008
N00142	Arthropoda	Ostracoda	Carinaknightina	Early Changhsingian	Hongbianqiao	China-South	7.05	98.06	Hao, 1993
N00216	Arthropoda	Ostracoda	Carinaknightina	Early Changhsingian	Emunah-1 well	Israel	-14.09	35.78	Honigstein et al., 2006
N00143	Arthropoda	Ostracoda	Cavellina	Early Changhsingian	Hongbianqiao	China-South	7.05	98.06	Hao, 1993
N00158	Arthropoda	Ostracoda	Cavellina	Early Changhsingian	Guizhou	China-South	7.05	98.06	Hao, 1994
N00199	Arthropoda	Ostracoda	Cavellina	Early Changhsingian	David-1 well	Israel	-14.09	35.78	Honigstein et al., 2006
N00217	Arthropoda	Ostracoda	Cavellina	Early Changhsingian	Emunah-1 well	Israel	-14.09	35.78	Honigstein et al., 2006
N01839	Arthropoda	Ostracoda	Cavellina	Early Changhsingian	Kongtongshan	China-South	13.29	105.86	Yi, 2004
N22543	Arthropoda	Ostracoda	Cavellina	Early Changhsingian	Meishan	China-South	18.2	103.79	Crasquin et al., 2010
N22544	Arthropoda	Ostracoda	Cavellina	Early Changhsingian	Meishan	China-South	18.2	103.79	Crasquin et al., 2010
N00023	Arthropoda	Ostracoda	Ceratobairdia	Early Changhsingian	Xikou	China-South	13.64	95.07	Ding et al., 1989
N00126	Arthropoda	Ostracoda	Ceratobairdia	Early Changhsingian	Longchang	China-South	5.71	97.95	Hao, 1992b
N00159	Arthropoda	Ostracoda	Ceratobairdia	Early Changhsingian	Guizhou	China-South	7.05	98.06	Hao, 1994
N00182	Arthropoda	Ostracoda	Ceratobairdia	Early Changhsingian	Zhenfeng	China-South	5.71	97.95	Hao,1996
N02081	Arthropoda	Ostracoda	Ceratobairdia	Early Changhsingian	Matan	China-South	6.57	100.74	Zhao et al., 1981
N47762	Arthropoda	Ostracoda	Ceratobairdia	Early Changhsingian	Gyanyima-Y6-7	China-Tibet	-47.71	60.9	Crasquin-Soleau et al., 2007
N22545	Arthropoda	Ostracoda	Cetollina	Early Changhsingian	Meishan	China-South	18.2	103.79	Crasquin et al., 2010
N00200	Arthropoda	Ostracoda	Chamishaella	Early Changhsingian	David-1 well	Israel	-14.09	35.78	Honigstein et al., 2006
N00892	Arthropoda	Ostracoda	Cladocopina	Early Changhsingian	Kuh-e-Ali Bashi	Iran	1.78	37.54	Roozbahani and Mette, 2015
N01842	Arthropoda	Ostracoda	Coelonella	Early Changhsingian	Kongtongshan	China-South	13.29	105.86	Yi, 2004
N00127	Arthropoda	Ostracoda	Coronakirkbya	Early Changhsingian	Longchang	China-South	5.71	97.95	Hao, 1992b
N00160	Arthropoda	Ostracoda	Coronakirkbya	Early Changhsingian	Guizhou	China-South	7.05	98.06	Hao, 1994
N00184	Arthropoda	Ostracoda	Coronakirkbya	Early Changhsingian	Zhenfeng	China-South	5.71	97.95	Hao,1996
N00201	Arthropoda	Ostracoda	Cryptobairdia	Early Changhsingian	David-1 well	Israel	-14.09	35.78	Honigstein et al., 2006
N00218	Arthropoda	Ostracoda	Cryptobairdia	Early Changhsingian	Emunah-1 well	Israel	-14.09	35.78	Honigstein et al., 2006
N01844	Arthropoda	Ostracoda	Cryptobairdia	Early Changhsingian	Kongtongshan	China-South	13.29	105.86	Yi, 2004
N01845	Arthropoda	Ostracoda	Cyathus	Early Changhsingian	Kongtongshan	China-South	13.29	105.86	Yi, 2004
N01890	Arthropoda	Ostracoda	Cyathus	Early Changhsingian	Shaiwa	China-South	6.16	97.72	Yuan, 2008
N22546	Arthropoda	Ostracoda	Cyathus	Early Changhsingian	Meishan	China-South	18.2	103.79	Crasquin et al., 2010
N01881	Arthropoda	Ostracoda	Denticupachydomella	Early Changhsingian	Liuqiao	China-South	4.43	101.23	Yuan, 2008
N00709	Arthropoda	Ostracoda	Discoidella	Early Changhsingian	Zal	Iran	2.14	38.23	Mette, 2008
N00893	Arthropoda	Ostracoda	Discoidella	Early Changhsingian	Kuh-e-Ali Bashi	Iran	1.78	37.54	Roozbahani and Mette, 2015
N01882	Arthropoda	Ostracoda	Discoidella	Early Changhsingian	Liuqiao	China-South	4.43	101.23	Yuan, 2008
N01903	Arthropoda	Ostracoda	Discoidella	Early Changhsingian	Dongpan	China-South	6.57	100.74	Yuan, 2008
N22547	Arthropoda	Ostracoda	Eumiraculum	Early Changhsingian	Meishan	China-South	18.2	103.79	Crasquin et al., 2010
N00096	Arthropoda	Ostracoda	Eumiraculum?	Early Changhsingian	Elikah River section	Iran	1.83	43.27	Forel et al., 2015
N00097	Arthropoda	Ostracoda	Fabalicypris	Early Changhsingian	Elikah River section	Iran	1.83	43.27	Forel et al., 2015
N00144	Arthropoda	Ostracoda	Fabalicypris	Early Changhsingian	Hongbianqiao	China-South	7.05	98.06	Hao, 1993
N00161	Arthropoda	Ostracoda	Fabalicypris	Early Changhsingian	Guizhou	China-South	7.05	98.06	Hao, 1994
N00371	Arthropoda	Ostracoda	Fabalicypris	Early Changhsingian	Dorasham I-1	Azerbaijan	1.96	37.89	Kotlyar et al., 1983
N00387	Arthropoda	Ostracoda	Fabalicypris	Early Changhsingian	Dorasham II-2	Azerbaijan	1.96	37.89	Kotlyar et al., 1983
N00395	Arthropoda	Ostracoda	Fabalicypris	Early Changhsingian	Dorasham II-3	Azerbaijan	1.96	37.89	Kotlyar et al., 1983
N00634	Arthropoda	Ostracoda	Fabalicypris	Early Changhsingian	Xiaoba	China-South	11.29	93.67	Li et al., 1989
N00710	Arthropoda	Ostracoda	Fabalicypris	Early Changhsingian	Zal	Iran	2.14	38.23	Mette, 2008
N00894	Arthropoda	Ostracoda	Fabalicypris	Early Changhsingian	Kuh-e-Ali Bashi	Iran	1.78	37.54	Roozbahani and Mette, 2015
N01757	Arthropoda	Ostracoda	Fabalicypris	Early Changhsingian	Jiaozishan	China-South	6.51	97.34	Yao et al., 1980
N01790	Arthropoda	Ostracoda	Fabalicypris	Early Changhsingian	Zhongying	China-South	6.77	96.02	Yao et al., 1980
N01846	Arthropoda	Ostracoda	Fabalicypris	Early Changhsingian	Kongtongshan	China-South	13.29	105.86	Yi, 2004
N02083	Arthropoda	Ostracoda	Fabalicypris	Early Changhsingian	Matan	China-South	6.57	100.74	Zhao et al., 1981
N22548	Arthropoda	Ostracoda	Fabalicypris	Early Changhsingian	Meishan	China-South	18.2	103.79	Crasquin et al., 2010
N00145	Arthropoda	Ostracoda	Glyptopleuris	Early Changhsingian	Hongbianqiao	China-South	7.05	98.06	Hao, 1993
N00162	Arthropoda	Ostracoda	Glyptopleuris	Early Changhsingian	Guizhou	China-South	7.05	98.06	Hao, 1994
N00163	Arthropoda	Ostracoda	Healdia	Early Changhsingian	Guizhou	China-South	7.05	98.06	Hao, 1994
N01760	Arthropoda	Ostracoda	Healdia	Early Changhsingian	Jiaozishan	China-South	6.51	97.34	Yao et al., 1980
N01795	Arthropoda	Ostracoda	Healdia	Early Changhsingian	Zhongying	China-South	6.77	96.02	Yao et al., 1980
N01848	Arthropoda	Ostracoda	Healdia	Early Changhsingian	Kongtongshan	China-South	13.29	105.86	Yi, 2004
N01904	Arthropoda	Ostracoda	Healdia	Early Changhsingian	Dongpan	China-South	6.57	100.74	Yuan, 2008
N02087	Arthropoda	Ostracoda	Healdia	Early Changhsingian	Matan	China-South	6.57	100.74	Zhao et al., 1981
N02107	Arthropoda	Ostracoda	Healdia	Early Changhsingian	Zhongying	China-South	6.77	96.02	Zhao et al., 1981
N36409	Arthropoda	Ostracoda	Healdia	Early Changhsingian	Ahlstrandodden	Spitsbergen	42.49	9.03	Olempska and Blaszyk, 1996
N36415	Arthropoda	Ostracoda	Healdia	Early Changhsingian	Kapp Starostin	Spitsbergen	42.49	9.03	Olempska and Blaszyk, 1996
N00373	Arthropoda	Ostracoda	Healdianella	Early Changhsingian	Dorasham I-1	Azerbaijan	1.96	37.89	Kotlyar et al., 1983
N00399	Arthropoda	Ostracoda	Healdianella	Early Changhsingian	Dorasham II-3	Azerbaijan	1.96	37.89	Kotlyar et al., 1983
N00098	Arthropoda	Ostracoda	Hollinella	Early Changhsingian	Elikah River section	Iran	1.83	43.27	Forel et al., 2015
N00128	Arthropoda	Ostracoda	Hollinella	Early Changhsingian	Longchang	China-South	5.71	97.95	Hao, 1992b
N00146	Arthropoda	Ostracoda	Hollinella	Early Changhsingian	Hongbianqiao	China-South	7.05	98.06	Hao, 1993
N00164	Arthropoda	Ostracoda	Hollinella	Early Changhsingian	Guizhou	China-South	7.05	98.06	Hao, 1994
N00186	Arthropoda	Ostracoda	Hollinella	Early Changhsingian	Zhenfeng	China-South	5.71	97.95	Hao,1996
N00374	Arthropoda	Ostracoda	Hollinella	Early Changhsingian	Dorasham I-1	Azerbaijan	1.96	37.89	Kotlyar et al., 1983
N00401	Arthropoda	Ostracoda	Hollinella	Early Changhsingian	Dorasham II-3	Azerbaijan	1.96	37.89	Kotlyar et al., 1983
N00895	Arthropoda	Ostracoda	Hollinella	Early Changhsingian	Kuh-e-Ali Bashi	Iran	1.78	37.54	Roozbahani and Mette, 2015
N01850	Arthropoda	Ostracoda	Hollinella	Early Changhsingian	Kongtongshan	China-South	13.29	105.86	Yi, 2004
N22549	Arthropoda	Ostracoda	Indivisia	Early Changhsingian	Meishan	China-South	18.2	103.79	Crasquin et al., 2010
N00434	Arthropoda	Ostracoda	Iranokirkbya	Early Changhsingian	Zal	Iran	2.14	38.23	Kozur and Mette, 2006
N00711	Arthropoda	Ostracoda	Iranokirkbya	Early Changhsingian	Zal	Iran	2.14	38.23	Mette, 2008
N00896	Arthropoda	Ostracoda	Iranokirkbya	Early Changhsingian	Kuh-e-Ali Bashi	Iran	1.78	37.54	Roozbahani and Mette, 2015
N00640	Arthropoda	Ostracoda	Kegelites	Early Changhsingian	Xiaoba	China-South	11.29	93.67	Li et al., 1989
N01851	Arthropoda	Ostracoda	Kegelites	Early Changhsingian	Kongtongshan	China-South	13.29	105.86	Yi, 2004
N00129	Arthropoda	Ostracoda	Kellettina	Early Changhsingian	Longchang	China-South	5.71	97.95	Hao, 1992b
N00165	Arthropoda	Ostracoda	Kellettina	Early Changhsingian	Guizhou	China-South	7.05	98.06	Hao, 1994
N00187	Arthropoda	Ostracoda	Kellettina	Early Changhsingian	Zhenfeng	China-South	5.71	97.95	Hao,1996
N01905	Arthropoda	Ostracoda	Kellettina	Early Changhsingian	Dongpan	China-South	6.57	100.74	Yuan, 2008
N22550	Arthropoda	Ostracoda	Kempfina	Early Changhsingian	Meishan	China-South	18.2	103.79	Crasquin et al., 2010
N22551	Arthropoda	Ostracoda	Kempfina	Early Changhsingian	Meishan	China-South	18.2	103.79	Crasquin et al., 2010
N36410	Arthropoda	Ostracoda	Kindlella	Early Changhsingian	Ahlstrandodden	Spitsbergen	42.49	9.03	Olempska and Blaszyk, 1996
N36416	Arthropoda	Ostracoda	Kindlella	Early Changhsingian	Kapp Starostin	Spitsbergen	42.49	9.03	Olempska and Blaszyk, 1996
N36422	Arthropoda	Ostracoda	Kindlella	Early Changhsingian	Reinodden	Spitsbergen	42.49	9.03	Olempska and Blaszyk, 1996
N36425	Arthropoda	Ostracoda	Kindlella	Early Changhsingian	Treskelen	Spitsbergen	42.49	9.03	Olempska and Blaszyk, 1996
N00027	Arthropoda	Ostracoda	Kirkbya	Early Changhsingian	Xikou	China-South	13.64	95.07	Ding et al., 1989
N01883	Arthropoda	Ostracoda	Kirkbya	Early Changhsingian	Liuqiao	China-South	4.43	101.23	Yuan, 2008
N36411	Arthropoda	Ostracoda	Kirkbya	Early Changhsingian	Ahlstrandodden	Spitsbergen	42.49	9.03	Olempska and Blaszyk, 1996
N36417	Arthropoda	Ostracoda	Kirkbya	Early Changhsingian	Kapp Starostin	Spitsbergen	42.49	9.03	Olempska and Blaszyk, 1996
N36426	Arthropoda	Ostracoda	Kirkbya	Early Changhsingian	Treskelen	Spitsbergen	42.49	9.03	Olempska and Blaszyk, 1996
N00099	Arthropoda	Ostracoda	Kirkbya?	Early Changhsingian	Elikah River section	Iran	1.83	43.27	Forel et al., 2015
N00100	Arthropoda	Ostracoda	Knightina	Early Changhsingian	Elikah River section	Iran	1.83	43.27	Forel et al., 2015
N00202	Arthropoda	Ostracoda	Knightina	Early Changhsingian	David-1 well	Israel	-14.09	35.78	Honigstein et al., 2006
N00219	Arthropoda	Ostracoda	Knightina	Early Changhsingian	Emunah-1 well	Israel	-14.09	35.78	Honigstein et al., 2006
N22552	Arthropoda	Ostracoda	Knightina	Early Changhsingian	Meishan	China-South	18.2	103.79	Crasquin et al., 2010
N00130	Arthropoda	Ostracoda	Knoxiella	Early Changhsingian	Longchang	China-South	5.71	97.95	Hao, 1992b
N00147	Arthropoda	Ostracoda	Knoxiella	Early Changhsingian	Hongbianqiao	China-South	7.05	98.06	Hao, 1993
N00166	Arthropoda	Ostracoda	Knoxiella	Early Changhsingian	Guizhou	China-South	7.05	98.06	Hao, 1994
N00188	Arthropoda	Ostracoda	Knoxiella	Early Changhsingian	Zhenfeng	China-South	5.71	97.95	Hao,1996
N00641	Arthropoda	Ostracoda	Knoxiella	Early Changhsingian	Xiaoba	China-South	11.29	93.67	Li et al., 1989
N22553	Arthropoda	Ostracoda	Liuzhinia	Early Changhsingian	Meishan	China-South	18.2	103.79	Crasquin et al., 2010
N01827	Arthropoda	Ostracoda	Lobobairdia	Early Changhsingian	Dongkeng	China-South	13.29	105.86	Yi, 1992
N01853	Arthropoda	Ostracoda	Lobobairdia	Early Changhsingian	Kongtongshan	China-South	13.29	105.86	Yi, 2004
N22554	Arthropoda	Ostracoda	Lobobairdia	Early Changhsingian	Meishan	China-South	18.2	103.79	Crasquin et al., 2010
N01891	Arthropoda	Ostracoda	Marginohealdia	Early Changhsingian	Shaiwa	China-South	6.16	97.72	Yuan, 2008
N01892	Arthropoda	Ostracoda	Marginohealdia	Early Changhsingian	Shaiwa	China-South	6.16	97.72	Yuan, 2008
N22555	Arthropoda	Ostracoda	Mennerella	Early Changhsingian	Meishan	China-South	18.2	103.79	Crasquin et al., 2010
N00101	Arthropoda	Ostracoda	Microcheilinella	Early Changhsingian	Elikah River section	Iran	1.83	43.27	Forel et al., 2015
N00148	Arthropoda	Ostracoda	Microcheilinella	Early Changhsingian	Hongbianqiao	China-South	7.05	98.06	Hao, 1993
N00167	Arthropoda	Ostracoda	Microcheilinella	Early Changhsingian	Guizhou	China-South	7.05	98.06	Hao, 1994
N00619	Arthropoda	Ostracoda	Microcheilinella	Early Changhsingian	Tongkou	China-South	11.29	93.67	Li et al., 1989
N00642	Arthropoda	Ostracoda	Microcheilinella	Early Changhsingian	Xiaoba	China-South	11.29	93.67	Li et al., 1989
N01828	Arthropoda	Ostracoda	Microcheilinella	Early Changhsingian	Dongkeng	China-South	13.29	105.86	Yi, 1992
N01854	Arthropoda	Ostracoda	Microcheilinella	Early Changhsingian	Kongtongshan	China-South	13.29	105.86	Yi, 2004
N01893	Arthropoda	Ostracoda	Microcheilinella	Early Changhsingian	Shaiwa	China-South	6.16	97.72	Yuan, 2008
N22556	Arthropoda	Ostracoda	Microcheilinella	Early Changhsingian	Meishan	China-South	18.2	103.79	Crasquin et al., 2010
N47763	Arthropoda	Ostracoda	Microcheilinella	Early Changhsingian	Gyanyima-Y6-7	China-Tibet	-47.71	60.9	Crasquin-Soleau et al., 2007
N36418	Arthropoda	Ostracoda	Miltonella	Early Changhsingian	Kapp Starostin	Spitsbergen	42.49	9.03	Olempska and Blaszyk, 1996
N36427	Arthropoda	Ostracoda	Miltonella	Early Changhsingian	Treskelen	Spitsbergen	42.49	9.03	Olempska and Blaszyk, 1996
N00131	Arthropoda	Ostracoda	Mirabairdia	Early Changhsingian	Longchang	China-South	5.71	97.95	Hao, 1992b
N00168	Arthropoda	Ostracoda	Mirabairdia	Early Changhsingian	Guizhou	China-South	7.05	98.06	Hao, 1994
N00189	Arthropoda	Ostracoda	Mirabairdia	Early Changhsingian	Zhenfeng	China-South	5.71	97.95	Hao,1996
N00169	Arthropoda	Ostracoda	Monoceratina	Early Changhsingian	Guizhou	China-South	7.05	98.06	Hao, 1994
N01906	Arthropoda	Ostracoda	Monoceratina	Early Changhsingian	Dongpan	China-South	6.57	100.74	Yuan, 2008
N00203	Arthropoda	Ostracoda	Moorites	Early Changhsingian	David-1 well	Israel	-14.09	35.78	Honigstein et al., 2006
N00220	Arthropoda	Ostracoda	Moorites	Early Changhsingian	Emunah-1 well	Israel	-14.09	35.78	Honigstein et al., 2006
N00376	Arthropoda	Ostracoda	Moorites	Early Changhsingian	Dorasham I-1	Azerbaijan	1.96	37.89	Kotlyar et al., 1983
N00389	Arthropoda	Ostracoda	Moorites	Early Changhsingian	Dorasham II-2	Azerbaijan	1.96	37.89	Kotlyar et al., 1983
N00405	Arthropoda	Ostracoda	Moorites	Early Changhsingian	Dorasham II-3	Azerbaijan	1.96	37.89	Kotlyar et al., 1983
N01855	Arthropoda	Ostracoda	Neoamphissites	Early Changhsingian	Kongtongshan	China-South	13.29	105.86	Yi, 2004
N00170	Arthropoda	Ostracoda	Orthobairdia	Early Changhsingian	Guizhou	China-South	7.05	98.06	Hao, 1994
N01829	Arthropoda	Ostracoda	Orthobairdia	Early Changhsingian	Dongkeng	China-South	13.29	105.86	Yi, 1992
N01859	Arthropoda	Ostracoda	Orthobairdia	Early Changhsingian	Kongtongshan	China-South	13.29	105.86	Yi, 2004
N22557	Arthropoda	Ostracoda	Orthobairdia	Early Changhsingian	Meishan	China-South	18.2	103.79	Crasquin et al., 2010
N01907	Arthropoda	Ostracoda	Paraberounella	Early Changhsingian	Dongpan	China-South	6.57	100.74	Yuan, 2008
N00102	Arthropoda	Ostracoda	Paracypris	Early Changhsingian	Elikah River section	Iran	1.83	43.27	Forel et al., 2015
N00103	Arthropoda	Ostracoda	Parahollinella?	Early Changhsingian	Elikah River section	Iran	1.83	43.27	Forel et al., 2015
N00104	Arthropoda	Ostracoda	Paraparchites	Early Changhsingian	Elikah River section	Iran	1.83	43.27	Forel et al., 2015
N00652	Arthropoda	Ostracoda	Paraparchites	Early Changhsingian	Xiaoba	China-South	11.29	93.67	Li et al., 1989
N01863	Arthropoda	Ostracoda	Paraparchites	Early Changhsingian	Kongtongshan	China-South	13.29	105.86	Yi, 2004
N22558	Arthropoda	Ostracoda	Paraparchites	Early Changhsingian	Meishan	China-South	18.2	103.79	Crasquin et al., 2010
N00712	Arthropoda	Ostracoda	Permoyoungiella	Early Changhsingian	Zal	Iran	2.14	38.23	Mette, 2008
N00897	Arthropoda	Ostracoda	Permoyoungiella	Early Changhsingian	Kuh-e-Ali Bashi	Iran	1.78	37.54	Roozbahani and Mette, 2015
N01908	Arthropoda	Ostracoda	Permoyoungiella	Early Changhsingian	Dongpan	China-South	6.57	100.74	Yuan, 2008
N22559	Arthropoda	Ostracoda	Permoyoungiella	Early Changhsingian	Meishan	China-South	18.2	103.79	Crasquin et al., 2010
N00106	Arthropoda	Ostracoda	Petasobairdia	Early Changhsingian	Elikah River section	Iran	1.83	43.27	Forel et al., 2015
N00134	Arthropoda	Ostracoda	Petasobairdia	Early Changhsingian	Longchang	China-South	5.71	97.95	Hao, 1992b
N00149	Arthropoda	Ostracoda	Petasobairdia	Early Changhsingian	Hongbianqiao	China-South	7.05	98.06	Hao, 1993
N00171	Arthropoda	Ostracoda	Petasobairdia	Early Changhsingian	Guizhou	China-South	7.05	98.06	Hao, 1994
N00192	Arthropoda	Ostracoda	Petasobairdia	Early Changhsingian	Zhenfeng	China-South	5.71	97.95	Hao,1996
N00653	Arthropoda	Ostracoda	Petasobairdia	Early Changhsingian	Xiaoba	China-South	11.29	93.67	Li et al., 1989
N01865	Arthropoda	Ostracoda	Petasobairdia	Early Changhsingian	Kongtongshan	China-South	13.29	105.86	Yi, 2004
N01894	Arthropoda	Ostracoda	Petasobairdia	Early Changhsingian	Shaiwa	China-South	6.16	97.72	Yuan, 2008
N01909	Arthropoda	Ostracoda	Petasobairdia	Early Changhsingian	Dongpan	China-South	6.57	100.74	Yuan, 2008
N00221	Arthropoda	Ostracoda	Polycope	Early Changhsingian	Emunah-1 well	Israel	-14.09	35.78	Honigstein et al., 2006
N00381	Arthropoda	Ostracoda	Polycope	Early Changhsingian	Dorasham I-1	Azerbaijan	1.96	37.89	Kotlyar et al., 1983
N00412	Arthropoda	Ostracoda	Polycope	Early Changhsingian	Dorasham II-3	Azerbaijan	1.96	37.89	Kotlyar et al., 1983
N01910	Arthropoda	Ostracoda	Polycope	Early Changhsingian	Dongpan	China-South	6.57	100.74	Yuan, 2008
N22560	Arthropoda	Ostracoda	Polycope	Early Changhsingian	Meishan	China-South	18.2	103.79	Crasquin et al., 2010
N00204	Arthropoda	Ostracoda	Polycope?	Early Changhsingian	David-1 well	Israel	-14.09	35.78	Honigstein et al., 2006
N00172	Arthropoda	Ostracoda	Polytylites	Early Changhsingian	Guizhou	China-South	7.05	98.06	Hao, 1994
N01808	Arthropoda	Ostracoda	Polytylites	Early Changhsingian	Zhongying	China-South	6.77	96.02	Yao et al., 1980
N01830	Arthropoda	Ostracoda	Polytylites	Early Changhsingian	Dongkeng	China-South	13.29	105.86	Yi, 1992
N01831	Arthropoda	Ostracoda	Polytylites	Early Changhsingian	Dongkeng	China-South	13.29	105.86	Yi, 1992
N01866	Arthropoda	Ostracoda	Polytylites	Early Changhsingian	Kongtongshan	China-South	13.29	105.86	Yi, 2004
N02124	Arthropoda	Ostracoda	Polytylites	Early Changhsingian	Zhongying	China-South	6.77	96.02	Zhao et al., 1981
N00205	Arthropoda	Ostracoda	Praelobobairdia	Early Changhsingian	David-1 well	Israel	-14.09	35.78	Honigstein et al., 2006
N22561	Arthropoda	Ostracoda	Praemacrocypris	Early Changhsingian	Meishan	China-South	18.2	103.79	Crasquin et al., 2010
N00107	Arthropoda	Ostracoda	Praezabythocypris?	Early Changhsingian	Elikah River section	Iran	1.83	43.27	Forel et al., 2015
N22562	Arthropoda	Ostracoda	Pseudacanthoscapha	Early Changhsingian	Meishan	China-South	18.2	103.79	Crasquin et al., 2010
N00206	Arthropoda	Ostracoda	Pseudobythocypris	Early Changhsingian	David-1 well	Israel	-14.09	35.78	Honigstein et al., 2006
N00222	Arthropoda	Ostracoda	Pseudobythocypris	Early Changhsingian	Emunah-1 well	Israel	-14.09	35.78	Honigstein et al., 2006
N01884	Arthropoda	Ostracoda	Pseudobythocypris	Early Changhsingian	Liuqiao	China-South	4.43	101.23	Yuan, 2008
N01895	Arthropoda	Ostracoda	Pseudobythocypris	Early Changhsingian	Shaiwa	China-South	6.16	97.72	Yuan, 2008
N01911	Arthropoda	Ostracoda	Pseudobythocypris	Early Changhsingian	Dongpan	China-South	6.57	100.74	Yuan, 2008
N22563	Arthropoda	Ostracoda	Pseudorayella	Early Changhsingian	Meishan	China-South	18.2	103.79	Crasquin et al., 2010
N01869	Arthropoda	Ostracoda	Pustulobairdia	Early Changhsingian	Kongtongshan	China-South	13.29	105.86	Yi, 2004
N01896	Arthropoda	Ostracoda	Pustulobairdia	Early Changhsingian	Shaiwa	China-South	6.16	97.72	Yuan, 2008
N00135	Arthropoda	Ostracoda	Rectobairdia	Early Changhsingian	Longchang	China-South	5.71	97.95	Hao, 1992b
N00150	Arthropoda	Ostracoda	Rectobairdia	Early Changhsingian	Hongbianqiao	China-South	7.05	98.06	Hao, 1993
N00173	Arthropoda	Ostracoda	Rectobairdia	Early Changhsingian	Guizhou	China-South	7.05	98.06	Hao, 1994
N00193	Arthropoda	Ostracoda	Rectobairdia	Early Changhsingian	Zhenfeng	China-South	5.71	97.95	Hao,1996
N00207	Arthropoda	Ostracoda	Rectobairdia	Early Changhsingian	David-1 well	Israel	-14.09	35.78	Honigstein et al., 2006
N01870	Arthropoda	Ostracoda	Rectobairdia	Early Changhsingian	Kongtongshan	China-South	13.29	105.86	Yi, 2004
N01912	Arthropoda	Ostracoda	Rectonaria	Early Changhsingian	Dongpan	China-South	6.57	100.74	Yuan, 2008
N22564	Arthropoda	Ostracoda	Reversocypris	Early Changhsingian	Meishan	China-South	18.2	103.79	Crasquin et al., 2010
N00208	Arthropoda	Ostracoda	Richterina	Early Changhsingian	David-1 well	Israel	-14.09	35.78	Honigstein et al., 2006
N00136	Arthropoda	Ostracoda	Roundyella	Early Changhsingian	Longchang	China-South	5.71	97.95	Hao, 1992b
N00174	Arthropoda	Ostracoda	Roundyella	Early Changhsingian	Guizhou	China-South	7.05	98.06	Hao, 1994
N00194	Arthropoda	Ostracoda	Roundyella	Early Changhsingian	Zhenfeng	China-South	5.71	97.95	Hao,1996
N00209	Arthropoda	Ostracoda	Roundyella	Early Changhsingian	David-1 well	Israel	-14.09	35.78	Honigstein et al., 2006
N01872	Arthropoda	Ostracoda	Roundyella	Early Changhsingian	Kongtongshan	China-South	13.29	105.86	Yi, 2004
N36412	Arthropoda	Ostracoda	Roundyella	Early Changhsingian	Ahlstrandodden	Spitsbergen	42.49	9.03	Olempska and Blaszyk, 1996
N36419	Arthropoda	Ostracoda	Roundyella	Early Changhsingian	Kapp Starostin	Spitsbergen	42.49	9.03	Olempska and Blaszyk, 1996
N36428	Arthropoda	Ostracoda	Roundyella	Early Changhsingian	Treskelen	Spitsbergen	42.49	9.03	Olempska and Blaszyk, 1996
N00108	Arthropoda	Ostracoda	Samarella	Early Changhsingian	Elikah River section	Iran	1.83	43.27	Forel et al., 2015
N00175	Arthropoda	Ostracoda	Sargentina	Early Changhsingian	Guizhou	China-South	7.05	98.06	Hao, 1994
N00210	Arthropoda	Ostracoda	Sargentina	Early Changhsingian	David-1 well	Israel	-14.09	35.78	Honigstein et al., 2006
N22571	Arthropoda	Ostracoda	Sargentina	Early Changhsingian	Ad Dawadimi	Saudi Arabia	-26.52	39.73	Crasquin-Soleau et al., 2005
N22565	Arthropoda	Ostracoda	Shemonaella	Early Changhsingian	Meishan	China-South	18.2	103.79	Crasquin et al., 2010
N36420	Arthropoda	Ostracoda	Shemonaella	Early Changhsingian	Kapp Starostin	Spitsbergen	42.49	9.03	Olempska and Blaszyk, 1996
N36423	Arthropoda	Ostracoda	Shemonaella	Early Changhsingian	Reinodden	Spitsbergen	42.49	9.03	Olempska and Blaszyk, 1996
N01832	Arthropoda	Ostracoda	Shleesha	Early Changhsingian	Dongkeng	China-South	13.29	105.86	Yi, 1992
N01873	Arthropoda	Ostracoda	Shleesha	Early Changhsingian	Kongtongshan	China-South	13.29	105.86	Yi, 2004
N22566	Arthropoda	Ostracoda	Shleesha	Early Changhsingian	Meishan	China-South	18.2	103.79	Crasquin et al., 2010
N00034	Arthropoda	Ostracoda	Silenites	Early Changhsingian	Xikou	China-South	13.64	95.07	Ding et al., 1989
N00626	Arthropoda	Ostracoda	Silenites	Early Changhsingian	Tongkou	China-South	11.29	93.67	Li et al., 1989
N00658	Arthropoda	Ostracoda	Silenites	Early Changhsingian	Xiaoba	China-South	11.29	93.67	Li et al., 1989
N01833	Arthropoda	Ostracoda	Silenites	Early Changhsingian	Dongkeng	China-South	13.29	105.86	Yi, 1992
N01874	Arthropoda	Ostracoda	Silenites	Early Changhsingian	Kongtongshan	China-South	13.29	105.86	Yi, 2004
N22567	Arthropoda	Ostracoda	Silenites	Early Changhsingian	Meishan	China-South	18.2	103.79	Crasquin et al., 2010
N22568	Arthropoda	Ostracoda	Silenites	Early Changhsingian	Meishan	China-South	18.2	103.79	Crasquin et al., 2010
N00109	Arthropoda	Ostracoda	Silenites?	Early Changhsingian	Elikah River section	Iran	1.83	43.27	Forel et al., 2015
N00211	Arthropoda	Ostracoda	Spinobairdia	Early Changhsingian	David-1 well	Israel	-14.09	35.78	Honigstein et al., 2006
N01897	Arthropoda	Ostracoda	Spinomicrocheilinella	Early Changhsingian	Shaiwa	China-South	6.16	97.72	Yuan, 2008
N01898	Arthropoda	Ostracoda	Spinomicrocheilinella	Early Changhsingian	Shaiwa	China-South	6.16	97.72	Yuan, 2008
N01913	Arthropoda	Ostracoda	Spinomicrocheilinella	Early Changhsingian	Dongpan	China-South	6.57	100.74	Yuan, 2008
N00212	Arthropoda	Ostracoda	Sulcella	Early Changhsingian	David-1 well	Israel	-14.09	35.78	Honigstein et al., 2006
N00223	Arthropoda	Ostracoda	Sulcella	Early Changhsingian	Emunah-1 well	Israel	-14.09	35.78	Honigstein et al., 2006
N22572	Arthropoda	Ostracoda	Sulcella	Early Changhsingian	Ad Dawadimi	Saudi Arabia	-26.52	39.73	Crasquin-Soleau et al., 2005
N00213	Arthropoda	Ostracoda	Triassocypris	Early Changhsingian	David-1 well	Israel	-14.09	35.78	Honigstein et al., 2006
N01899	Arthropoda	Ostracoda	Triplacera	Early Changhsingian	Shaiwa	China-South	6.16	97.72	Yuan, 2008
N01877	Arthropoda	Ostracoda	Tubulikirkbya	Early Changhsingian	Kongtongshan	China-South	13.29	105.86	Yi, 2004
N01900	Arthropoda	Ostracoda	Waylandella	Early Changhsingian	Shaiwa	China-South	6.16	97.72	Yuan, 2008
N00001	Brachiopoda	Brachiopoda	Acosarina	Early Changhsingian	Shaiwa	China-South	6.16	97.72	Chen et al., 2009a
N00456	Brachiopoda	Brachiopoda	Acosarina	Early Changhsingian	Cuanbei-Shannan	China-South	11.29	93.67	Li et al., 1989
N00957	Brachiopoda	Brachiopoda	Acosarina	Early Changhsingian	Guiding	China-South	7.05	98.06	Shen and He, 1994
N01022	Brachiopoda	Brachiopoda	Acosarina	Early Changhsingian	Liangfengya	China-South	10.23	95.6	Shen et al., 1991
N01127	Brachiopoda	Brachiopoda	Acosarina	Early Changhsingian	Chuanyuan	China-South	8.11	96.13	Shen et al., 2011
N01147	Brachiopoda	Brachiopoda	Acosarina	Early Changhsingian	Son La	Vietnam	-0.2	96.37	Shi and Shen, 1998
N01394	Brachiopoda	Brachiopoda	Acosarina	Early Changhsingian	China-South	China-South	7.05	98.06	Xu and Grant, 1994
N01605	Brachiopoda	Brachiopoda	Acosarina	Early Changhsingian	Xiaohe	China-South	11.29	96.99	Yang et al., 1991
N01917	Brachiopoda	Brachiopoda	Acosarina	Early Changhsingian	Gusong	China-South	7.57	95.42	Zeng et al., 1986
N01964	Brachiopoda	Brachiopoda	Acosarina	Early Changhsingian	Mulongdong	China-South	10.23	95.6	Zeng et al., 1995
N01987	Brachiopoda	Brachiopoda	Acosarina	Early Changhsingian	Xingwen	China-South	7.85	97.45	Zeng et al., 2007
N02022	Brachiopoda	Brachiopoda	Acosarina	Early Changhsingian	Jiahe	China-South	9.83	101.64	Zhang et al., 1993
N02079	Brachiopoda	Brachiopoda	Acosarina	Early Changhsingian	Matan	China-South	6.57	100.74	Zhao et al., 1981
N22528	Brachiopoda	Brachiopoda	Acosarina	Early Changhsingian	Hongxingqiao	China-South	17.45	104.49	Chen and Liao, 2009
N01023	Brachiopoda	Brachiopoda	Alatoproductus	Early Changhsingian	Liangfengya	China-South	10.23	95.6	Shen et al., 1991
N01024	Brachiopoda	Brachiopoda	Alatoproductus	Early Changhsingian	Liangfengya	China-South	10.23	95.6	Shen et al., 1991
N00457	Brachiopoda	Brachiopoda	Alphaneospirifer	Early Changhsingian	Cuanbei-Shannan	China-South	11.29	93.67	Li et al., 1989
N00958	Brachiopoda	Brachiopoda	Alphaneospirifer	Early Changhsingian	Guiding	China-South	7.05	98.06	Shen and He, 1994
N01156	Brachiopoda	Brachiopoda	Alphaneospirifer	Early Changhsingian	Doi Pha Phlung 2	Thailand	-14.38	88.34	Sone et al., 2012
N01395	Brachiopoda	Brachiopoda	Alphaneospirifer	Early Changhsingian	China-South	China-South	7.05	98.06	Xu and Grant, 1994
N01965	Brachiopoda	Brachiopoda	Alphaneospirifer	Early Changhsingian	Mulongdong	China-South	10.23	95.6	Zeng et al., 1995
N47813	Brachiopoda	Brachiopoda	Alphaneospirifer	Early Changhsingian	Gyanyima-6-1	China-Tibet	-47.71	60.9	Shen et al., 2010
N47827	Brachiopoda	Brachiopoda	Alphaneospirifer	Early Changhsingian	Gyanyima-6-2	China-Tibet	-47.71	60.9	Shen et al., 2010
N47839	Brachiopoda	Brachiopoda	Alphaneospirifer	Early Changhsingian	Gyanyima-6-3	China-Tibet	-47.71	60.9	Shen et al., 2010
N00959	Brachiopoda	Brachiopoda	Anchorhynchia	Early Changhsingian	Guiding	China-South	7.05	98.06	Shen and He, 1994
N01025	Brachiopoda	Brachiopoda	Anchorhynchia	Early Changhsingian	Liangfengya	China-South	10.23	95.6	Shen et al., 1991
N01097	Brachiopoda	Brachiopoda	Anchorhynchia	Early Changhsingian	Matan	China-South	6.57	100.74	Shen et al., 2007
N00020	Brachiopoda	Brachiopoda	Anidanthus	Early Changhsingian	Xikou	China-South	13.64	95.07	Ding et al., 1989
N00093	Brachiopoda	Brachiopoda	Anidanthus	Early Changhsingian	Elikah River section	Iran	1.83	43.27	Forel et al., 2015
N00458	Brachiopoda	Brachiopoda	Anidanthus	Early Changhsingian	Cuanbei-Shannan	China-South	11.29	93.67	Li et al., 1989
N00960	Brachiopoda	Brachiopoda	Anidanthus	Early Changhsingian	Guiding	China-South	7.05	98.06	Shen and He, 1994
N01396	Brachiopoda	Brachiopoda	Anidanthus	Early Changhsingian	China-South	China-South	7.05	98.06	Xu and Grant, 1994
N01468	Brachiopoda	Brachiopoda	Anidanthus	Early Changhsingian	Paoshui	China-South	4.91	98.55	Yang et al., 1987
N01607	Brachiopoda	Brachiopoda	Anidanthus	Early Changhsingian	Xiaohe	China-South	11.29	96.99	Yang et al., 1991
N36177	Brachiopoda	Brachiopoda	Anidanthus	Early Changhsingian	Elikah River	Iran	-34.01	60.45	Angiolini et al., 2010
N00021	Brachiopoda	Brachiopoda	Araxathyris	Early Changhsingian	Xikou	China-South	13.64	95.07	Ding et al., 1989
N00262	Brachiopoda	Brachiopoda	Araxathyris	Early Changhsingian	Abadeh C	Iran	-1.83	47.23	Ijrg, 1981
N00459	Brachiopoda	Brachiopoda	Araxathyris	Early Changhsingian	Cuanbei-Shannan	China-South	11.29	93.67	Li et al., 1989
N00961	Brachiopoda	Brachiopoda	Araxathyris	Early Changhsingian	Guiding	China-South	7.05	98.06	Shen and He, 1994
N00962	Brachiopoda	Brachiopoda	Araxathyris	Early Changhsingian	Guiding	China-South	7.05	98.06	Shen and He, 1994
N01026	Brachiopoda	Brachiopoda	Araxathyris	Early Changhsingian	Liangfengya	China-South	10.23	95.6	Shen et al., 1991
N01128	Brachiopoda	Brachiopoda	Araxathyris	Early Changhsingian	Chuanyuan	China-South	8.11	96.13	Shen et al., 2011
N01157	Brachiopoda	Brachiopoda	Araxathyris	Early Changhsingian	Doi Pha Phlung 2	Thailand	-14.38	88.34	Sone et al., 2012
N01158	Brachiopoda	Brachiopoda	Araxathyris	Early Changhsingian	Doi Pha Phlung 2	Thailand	-14.38	88.34	Sone et al., 2012
N01397	Brachiopoda	Brachiopoda	Araxathyris	Early Changhsingian	China-South	China-South	7.05	98.06	Xu and Grant, 1994
N01549	Brachiopoda	Brachiopoda	Araxathyris	Early Changhsingian	Jiaozishan	China-South	6.51	97.34	Yang et al., 1991
N01608	Brachiopoda	Brachiopoda	Araxathyris	Early Changhsingian	Xiaohe	China-South	11.29	96.99	Yang et al., 1991
N01918	Brachiopoda	Brachiopoda	Araxathyris	Early Changhsingian	Gusong	China-South	7.57	95.42	Zeng et al., 1986
N01932	Brachiopoda	Brachiopoda	Araxathyris	Early Changhsingian	Daijiagou	China-South	9.7	94.9	Zeng et al., 1995
N01949	Brachiopoda	Brachiopoda	Araxathyris	Early Changhsingian	Liziya	China-South	10.23	95.6	Zeng et al., 1995
N01966	Brachiopoda	Brachiopoda	Araxathyris	Early Changhsingian	Mulongdong	China-South	10.23	95.6	Zeng et al., 1995
N01988	Brachiopoda	Brachiopoda	Araxathyris	Early Changhsingian	Xingwen	China-South	7.85	97.45	Zeng et al., 2007
N02023	Brachiopoda	Brachiopoda	Araxathyris	Early Changhsingian	Jiahe	China-South	9.83	101.64	Zhang et al., 1993
N02051	Brachiopoda	Brachiopoda	Araxathyris	Early Changhsingian	Hongciba	China-South	14.6	101.11	Zhang, 2015
N22668	Brachiopoda	Brachiopoda	Araxathyris	Early Changhsingian	Meishan C	China-South	18.2	103.79	Wang et al., 2006
N22669	Brachiopoda	Brachiopoda	Araxathyris	Early Changhsingian	Meishan C	China-South	18.2	103.79	Wang et al., 2006
N36178	Brachiopoda	Brachiopoda	Araxathyris	Early Changhsingian	Elikah River	Iran	-34.01	60.45	Angiolini et al., 2010
N00963	Brachiopoda	Brachiopoda	Asioproductus	Early Changhsingian	Guiding	China-South	7.05	98.06	Shen and He, 1994
N01398	Brachiopoda	Brachiopoda	Asioproductus	Early Changhsingian	China-South	China-South	7.05	98.06	Xu and Grant, 1994
N01488	Brachiopoda	Brachiopoda	Asioproductus	Early Changhsingian	Huaying	China-South	10.23	95.6	Yang et al., 1987
N01159	Brachiopoda	Brachiopoda	Attenuatella	Early Changhsingian	Doi Pha Phlung 2	Thailand	-14.38	88.34	Sone et al., 2012
N47807	Brachiopoda	Brachiopoda	Aurilinoproductus	Early Changhsingian	Gyanyima-5	China-Tibet	-47.71	60.9	Shen et al., 2010
N47769	Brachiopoda	Brachiopoda	Biplatyconcha	Early Changhsingian	Qubu	China-Tibet	-52.76	64.75	Pan and Shen, 2008
N47775	Brachiopoda	Brachiopoda	Biplatyconcha	Early Changhsingian	Qubu	China-Tibet	-52.76	64.75	Shen et al., 2003
N47778	Brachiopoda	Brachiopoda	Bullarina	Early Changhsingian	Selong	China-Tibet	-51.42	64.72	Shen et al., 2006
N01399	Brachiopoda	Brachiopoda	Buxtonia	Early Changhsingian	China-South	China-South	7.05	98.06	Xu and Grant, 1994
N01400	Brachiopoda	Brachiopoda	Callispirina	Early Changhsingian	China-South	China-South	7.05	98.06	Xu and Grant, 1994
N01609	Brachiopoda	Brachiopoda	Camarophorinella	Early Changhsingian	Xiaohe	China-South	11.29	96.99	Yang et al., 1991
N01401	Brachiopoda	Brachiopoda	Cartorhium	Early Changhsingian	China-South	China-South	7.05	98.06	Xu and Grant, 1994
N00077	Brachiopoda	Brachiopoda	Cathaysia	Early Changhsingian	Matian	China-South	6.57	100.74	Feng, 1989
N00464	Brachiopoda	Brachiopoda	Cathaysia	Early Changhsingian	Cuanbei-Shannan	China-South	11.29	93.67	Li et al., 1989
N00965	Brachiopoda	Brachiopoda	Cathaysia	Early Changhsingian	Guiding	China-South	7.05	98.06	Shen and He, 1994
N01028	Brachiopoda	Brachiopoda	Cathaysia	Early Changhsingian	Liangfengya	China-South	10.23	95.6	Shen et al., 1991
N01129	Brachiopoda	Brachiopoda	Cathaysia	Early Changhsingian	Chuanyuan	China-South	8.11	96.13	Shen et al., 2011
N01402	Brachiopoda	Brachiopoda	Cathaysia	Early Changhsingian	China-South	China-South	7.05	98.06	Xu and Grant, 1994
N01489	Brachiopoda	Brachiopoda	Cathaysia	Early Changhsingian	Huaying	China-South	10.23	95.6	Yang et al., 1987
N01533	Brachiopoda	Brachiopoda	Cathaysia	Early Changhsingian	Yanshi	China-South	14.6	101.11	Yang et al., 1987
N01643	Brachiopoda	Brachiopoda	Cathaysia	Early Changhsingian	Shihuiyao	China-South	11.6	99.01	Yang et al., 1991
N01681	Brachiopoda	Brachiopoda	Cathaysia	Early Changhsingian	Kongtongshan	China-South	13.29	105.86	Yang et al., 1991
N01714	Brachiopoda	Brachiopoda	Cathaysia	Early Changhsingian	Ermen	China-South	14.6	101.11	Yang et al., 1991
N01756	Brachiopoda	Brachiopoda	Cathaysia	Early Changhsingian	Jiaozishan	China-South	6.51	97.34	Yao et al., 1980
N01785	Brachiopoda	Brachiopoda	Cathaysia	Early Changhsingian	Zhongying	China-South	6.77	96.02	Yao et al., 1980
N01838	Brachiopoda	Brachiopoda	Cathaysia	Early Changhsingian	Kongtongshan	China-South	13.29	105.86	Yi, 2004
N01919	Brachiopoda	Brachiopoda	Cathaysia	Early Changhsingian	Gusong	China-South	7.57	95.42	Zeng et al., 1986
N01950	Brachiopoda	Brachiopoda	Cathaysia	Early Changhsingian	Liziya	China-South	10.23	95.6	Zeng et al., 1995
N01989	Brachiopoda	Brachiopoda	Cathaysia	Early Changhsingian	Xingwen	China-South	7.85	97.45	Zeng et al., 2007
N02100	Brachiopoda	Brachiopoda	Cathaysia	Early Changhsingian	Zhongying	China-South	6.77	96.02	Zhao et al., 1981
N22628	Brachiopoda	Brachiopoda	Cathaysia	Early Changhsingian	Meishan	China-South	18.2	103.79	Sheng et al., 1984
N22670	Brachiopoda	Brachiopoda	Cathaysia	Early Changhsingian	Meishan C	China-South	18.2	103.79	Wang et al., 2006
N22732	Brachiopoda	Brachiopoda	Cathaysia	Early Changhsingian	Baoqing	China-South	18.08	103.65	Zhao et al., 1978
N01403	Brachiopoda	Brachiopoda	Chonetella	Early Changhsingian	China-South	China-South	7.05	98.06	Xu and Grant, 1994
N47779	Brachiopoda	Brachiopoda	Chonetella	Early Changhsingian	Selong	China-Tibet	-51.42	64.72	Shen et al., 2006
N00085	Brachiopoda	Brachiopoda	Chonetinella	Early Changhsingian	Shuikou	China-South	9.62	102.99	Feng, 1989
N00236	Brachiopoda	Brachiopoda	Chonetinella	Early Changhsingian	Sankoujiang	China-South	8.84	103.63	Hou et al., 1979
N01404	Brachiopoda	Brachiopoda	Chonetinella	Early Changhsingian	China-South	China-South	7.05	98.06	Xu and Grant, 1994
N01990	Brachiopoda	Brachiopoda	Chonetinella	Early Changhsingian	Xingwen	China-South	7.85	97.45	Zeng et al., 2007
N01130	Brachiopoda	Brachiopoda	Chuanyanella	Early Changhsingian	Chuanyuan	China-South	8.11	96.13	Shen et al., 2011
N00470	Brachiopoda	Brachiopoda	Cleiothyridina	Early Changhsingian	Cuanbei-Shannan	China-South	11.29	93.67	Li et al., 1989
N47780	Brachiopoda	Brachiopoda	Cleiothyridina	Early Changhsingian	Selong	China-Tibet	-51.42	64.72	Shen et al., 2006
N00474	Brachiopoda	Brachiopoda	Composita	Early Changhsingian	Cuanbei-Shannan	China-South	11.29	93.67	Li et al., 1989
N01131	Brachiopoda	Brachiopoda	Composita	Early Changhsingian	Chuanyuan	China-South	8.11	96.13	Shen et al., 2011
N00475	Brachiopoda	Brachiopoda	Compressoproductus	Early Changhsingian	Cuanbei-Shannan	China-South	11.29	93.67	Li et al., 1989
N01029	Brachiopoda	Brachiopoda	Compressoproductus	Early Changhsingian	Liangfengya	China-South	10.23	95.6	Shen et al., 1991
N02053	Brachiopoda	Brachiopoda	Compressoproductus	Early Changhsingian	Hongciba	China-South	14.6	101.11	Zhang, 2015
N22529	Brachiopoda	Brachiopoda	Costatumulus	Early Changhsingian	Hongxingqiao	China-South	17.45	104.49	Chen and Liao, 2009
N47776	Brachiopoda	Brachiopoda	Costatumulus	Early Changhsingian	Qubu	China-Tibet	-52.76	64.75	Shen et al., 2003
N47781	Brachiopoda	Brachiopoda	Costatumulus	Early Changhsingian	Selong	China-Tibet	-51.42	64.72	Shen et al., 2006
N47808	Brachiopoda	Brachiopoda	Costiferina	Early Changhsingian	Gyanyima-5	China-Tibet	-47.71	60.9	Shen et al., 2010
N47814	Brachiopoda	Brachiopoda	Costiferina	Early Changhsingian	Gyanyima-6-1	China-Tibet	-47.71	60.9	Shen et al., 2010
N47828	Brachiopoda	Brachiopoda	Costiferina	Early Changhsingian	Gyanyima-6-2	China-Tibet	-47.71	60.9	Shen et al., 2010
N01920	Brachiopoda	Brachiopoda	Costispinifera	Early Changhsingian	Gusong	China-South	7.57	95.42	Zeng et al., 1986
N01951	Brachiopoda	Brachiopoda	Costispinifera	Early Changhsingian	Liziya	China-South	10.23	95.6	Zeng et al., 1995
N01967	Brachiopoda	Brachiopoda	Costispinifera	Early Changhsingian	Mulongdong	China-South	10.23	95.6	Zeng et al., 1995
N01991	Brachiopoda	Brachiopoda	Costispinifera	Early Changhsingian	Xingwen	China-South	7.85	97.45	Zeng et al., 2007
N00966	Brachiopoda	Brachiopoda	Crenispirifer	Early Changhsingian	Guiding	China-South	7.05	98.06	Shen and He, 1994
N01132	Brachiopoda	Brachiopoda	Crenispirifer	Early Changhsingian	Chuanyuan	China-South	8.11	96.13	Shen et al., 2011
N01933	Brachiopoda	Brachiopoda	Crenispirifer	Early Changhsingian	Daijiagou	China-South	9.7	94.9	Zeng et al., 1995
N01992	Brachiopoda	Brachiopoda	Crenispirifer	Early Changhsingian	Xingwen	China-South	7.85	97.45	Zeng et al., 2007
N01160	Brachiopoda	Brachiopoda	Cruricella	Early Changhsingian	Doi Pha Phlung 2	Thailand	-14.38	88.34	Sone et al., 2012
N00478	Brachiopoda	Brachiopoda	Crurithyris	Early Changhsingian	Cuanbei-Shannan	China-South	11.29	93.67	Li et al., 1989
N00967	Brachiopoda	Brachiopoda	Crurithyris	Early Changhsingian	Guiding	China-South	7.05	98.06	Shen and He, 1994
N01030	Brachiopoda	Brachiopoda	Crurithyris	Early Changhsingian	Liangfengya	China-South	10.23	95.6	Shen et al., 1991
N01405	Brachiopoda	Brachiopoda	Crurithyris	Early Changhsingian	China-South	China-South	7.05	98.06	Xu and Grant, 1994
N01470	Brachiopoda	Brachiopoda	Crurithyris	Early Changhsingian	Paoshui	China-South	4.91	98.55	Yang et al., 1987
N01645	Brachiopoda	Brachiopoda	Crurithyris	Early Changhsingian	Shihuiyao	China-South	11.6	99.01	Yang et al., 1991
N01716	Brachiopoda	Brachiopoda	Crurithyris	Early Changhsingian	Ermen	China-South	14.6	101.11	Yang et al., 1991
N01968	Brachiopoda	Brachiopoda	Crurithyris	Early Changhsingian	Mulongdong	China-South	10.23	95.6	Zeng et al., 1995
N01993	Brachiopoda	Brachiopoda	Crurithyris	Early Changhsingian	Xingwen	China-South	7.85	97.45	Zeng et al., 2007
N02024	Brachiopoda	Brachiopoda	Crurithyris	Early Changhsingian	Jiahe	China-South	9.83	101.64	Zhang et al., 1993
N02101	Brachiopoda	Brachiopoda	Crurithyris	Early Changhsingian	Zhongying	China-South	6.77	96.02	Zhao et al., 1981
N22595	Brachiopoda	Brachiopoda	Crurithyris	Early Changhsingian	Majiashan	China-South	17.79	101.75	He et al., 2015
N01406	Brachiopoda	Brachiopoda	Cyrolexis	Early Changhsingian	China-South	China-South	7.05	98.06	Xu and Grant, 1994
N00481	Brachiopoda	Brachiopoda	Derbyia	Early Changhsingian	Cuanbei-Shannan	China-South	11.29	93.67	Li et al., 1989
N00968	Brachiopoda	Brachiopoda	Derbyia	Early Changhsingian	Guiding	China-South	7.05	98.06	Shen and He, 1994
N01031	Brachiopoda	Brachiopoda	Derbyia	Early Changhsingian	Liangfengya	China-South	10.23	95.6	Shen et al., 1991
N01098	Brachiopoda	Brachiopoda	Derbyia	Early Changhsingian	Matan	China-South	6.57	100.74	Shen et al., 2007
N01148	Brachiopoda	Brachiopoda	Derbyia	Early Changhsingian	Son La	Vietnam	-0.2	96.37	Shi and Shen, 1998
N01407	Brachiopoda	Brachiopoda	Derbyia	Early Changhsingian	China-South	China-South	7.05	98.06	Xu and Grant, 1994
N01490	Brachiopoda	Brachiopoda	Derbyia	Early Changhsingian	Huaying	China-South	10.23	95.6	Yang et al., 1987
N01614	Brachiopoda	Brachiopoda	Derbyia	Early Changhsingian	Xiaohe	China-South	11.29	96.99	Yang et al., 1991
N01921	Brachiopoda	Brachiopoda	Derbyia	Early Changhsingian	Gusong	China-South	7.57	95.42	Zeng et al., 1986
N01952	Brachiopoda	Brachiopoda	Derbyia	Early Changhsingian	Liziya	China-South	10.23	95.6	Zeng et al., 1995
N01994	Brachiopoda	Brachiopoda	Derbyia	Early Changhsingian	Xingwen	China-South	7.85	97.45	Zeng et al., 2007
N01408	Brachiopoda	Brachiopoda	Dictyoclostus	Early Changhsingian	China-South	China-South	7.05	98.06	Xu and Grant, 1994
N01471	Brachiopoda	Brachiopoda	Dictyoclostus	Early Changhsingian	Paoshui	China-South	4.91	98.55	Yang et al., 1987
N01515	Brachiopoda	Brachiopoda	Dictyoclostus	Early Changhsingian	Changjianggou	China-South	11.29	93.67	Yang et al., 1987
N01534	Brachiopoda	Brachiopoda	Dictyoclostus	Early Changhsingian	Yanshi	China-South	14.6	101.11	Yang et al., 1987
N00269	Brachiopoda	Brachiopoda	Dielasma	Early Changhsingian	Doi Pha Phlung	Thailand	-14.38	88.34	Ishibashi and Chonglakmani, 1990
N00482	Brachiopoda	Brachiopoda	Dielasma	Early Changhsingian	Cuanbei-Shannan	China-South	11.29	93.67	Li et al., 1989
N01409	Brachiopoda	Brachiopoda	Dielasma	Early Changhsingian	China-South	China-South	7.05	98.06	Xu and Grant, 1994
N01953	Brachiopoda	Brachiopoda	Dielasma	Early Changhsingian	Liziya	China-South	10.23	95.6	Zeng et al., 1995
N36393	Brachiopoda	Brachiopoda	Dielasma	Early Changhsingian	Guryul Ravine	Kashmir	-41.88	60.99	Nakazawa et al., 1975
N47815	Brachiopoda	Brachiopoda	Dielasma	Early Changhsingian	Gyanyima-6-1	China-Tibet	-47.71	60.9	Shen et al., 2010
N00270	Brachiopoda	Brachiopoda	Echinoconchus	Early Changhsingian	Doi Pha Phlung	Thailand	-14.38	88.34	Ishibashi and Chonglakmani, 1990
N02054	Brachiopoda	Brachiopoda	Echinoconchus	Early Changhsingian	Hongciba	China-South	14.6	101.11	Zhang, 2015
N00024	Brachiopoda	Brachiopoda	Edriosteges	Early Changhsingian	Xikou	China-South	13.64	95.07	Ding et al., 1989
N00086	Brachiopoda	Brachiopoda	Edriosteges	Early Changhsingian	Shuikou	China-South	9.62	102.99	Feng, 1989
N00969	Brachiopoda	Brachiopoda	Edriosteges	Early Changhsingian	Guiding	China-South	7.05	98.06	Shen and He, 1994
N01410	Brachiopoda	Brachiopoda	Edriosteges	Early Changhsingian	China-South	China-South	7.05	98.06	Xu and Grant, 1994
N01491	Brachiopoda	Brachiopoda	Edriosteges	Early Changhsingian	Huaying	China-South	10.23	95.6	Yang et al., 1987
N01934	Brachiopoda	Brachiopoda	Edriosteges	Early Changhsingian	Daijiagou	China-South	9.7	94.9	Zeng et al., 1995
N01969	Brachiopoda	Brachiopoda	Edriosteges	Early Changhsingian	Mulongdong	China-South	10.23	95.6	Zeng et al., 1995
N47816	Brachiopoda	Brachiopoda	Edriosteges	Early Changhsingian	Gyanyima-6-1	China-Tibet	-47.71	60.9	Shen et al., 2010
N47829	Brachiopoda	Brachiopoda	Edriosteges	Early Changhsingian	Gyanyima-6-2	China-Tibet	-47.71	60.9	Shen et al., 2010
N02055	Brachiopoda	Brachiopoda	Eeteletina	Early Changhsingian	Hongciba	China-South	14.6	101.11	Zhang, 2015
N01411	Brachiopoda	Brachiopoda	Eliva	Early Changhsingian	China-South	China-South	7.05	98.06	Xu and Grant, 1994
N00025	Brachiopoda	Brachiopoda	Enteletes	Early Changhsingian	Xikou	China-South	13.64	95.07	Ding et al., 1989
N00487	Brachiopoda	Brachiopoda	Enteletes	Early Changhsingian	Cuanbei-Shannan	China-South	11.29	93.67	Li et al., 1989
N00970	Brachiopoda	Brachiopoda	Enteletes	Early Changhsingian	Guiding	China-South	7.05	98.06	Shen and He, 1994
N01412	Brachiopoda	Brachiopoda	Enteletes	Early Changhsingian	China-South	China-South	7.05	98.06	Xu and Grant, 1994
N01935	Brachiopoda	Brachiopoda	Enteletes	Early Changhsingian	Daijiagou	China-South	9.7	94.9	Zeng et al., 1995
N36184	Brachiopoda	Brachiopoda	Enteletes	Early Changhsingian	Elikah River	Iran	-34.01	60.45	Angiolini et al., 2010
N47817	Brachiopoda	Brachiopoda	Enteletes	Early Changhsingian	Gyanyima-6-1	China-Tibet	-47.71	60.9	Shen et al., 2010
N00087	Brachiopoda	Brachiopoda	Enteletina	Early Changhsingian	Shuikou	China-South	9.62	102.99	Feng, 1989
N01161	Brachiopoda	Brachiopoda	Enteletina	Early Changhsingian	Doi Pha Phlung 2	Thailand	-14.38	88.34	Sone et al., 2012
N01493	Brachiopoda	Brachiopoda	Enteletina	Early Changhsingian	Huaying	China-South	10.23	95.6	Yang et al., 1987
N01550	Brachiopoda	Brachiopoda	Enteletina	Early Changhsingian	Jiaozishan	China-South	6.51	97.34	Yang et al., 1991
N01413	Brachiopoda	Brachiopoda	Eolaballa	Early Changhsingian	China-South	China-South	7.05	98.06	Xu and Grant, 1994
N00973	Brachiopoda	Brachiopoda	Falafer	Early Changhsingian	Guiding	China-South	7.05	98.06	Shen and He, 1994
N01414	Brachiopoda	Brachiopoda	Falafer	Early Changhsingian	China-South	China-South	7.05	98.06	Xu and Grant, 1994
N00002	Brachiopoda	Brachiopoda	Fanichonetes	Early Changhsingian	Shaiwa	China-South	6.16	97.72	Chen et al., 2009a
N01415	Brachiopoda	Brachiopoda	Fanichonetes	Early Changhsingian	China-South	China-South	7.05	98.06	Xu and Grant, 1994
N22596	Brachiopoda	Brachiopoda	Fanichonetes	Early Changhsingian	Majiashan	China-South	17.79	101.75	He et al., 2015
N00493	Brachiopoda	Brachiopoda	Fusichonetes	Early Changhsingian	Cuanbei-Shannan	China-South	11.29	93.67	Li et al., 1989
N01494	Brachiopoda	Brachiopoda	Fusichonetes	Early Changhsingian	Huaying	China-South	10.23	95.6	Yang et al., 1987
N22532	Brachiopoda	Brachiopoda	Fusiproductus	Early Changhsingian	Meishan	China-South	18.2	103.79	Chen and Liao, 2009
N47777	Brachiopoda	Brachiopoda	Fusispirifer	Early Changhsingian	Qubu	China-Tibet	-52.76	64.75	Shen et al., 2003
N00975	Brachiopoda	Brachiopoda	Glyptorhynchia	Early Changhsingian	Guiding	China-South	7.05	98.06	Shen and He, 1994
N00398	Brachiopoda	Brachiopoda	Gruntallina	Early Changhsingian	Dorasham II-3	Azerbaijan	1.96	37.89	Kotlyar et al., 1983
N00419	Brachiopoda	Brachiopoda	Gruntallina	Early Changhsingian	Karabaglyar-2	Azerbaijan	2.29	37.44	Kotlyar et al., 1983
N00421	Brachiopoda	Brachiopoda	Gruntallina	Early Changhsingian	Ogbin	Azerbaijan	2.36	37.58	Kotlyar et al., 1983
N36188	Brachiopoda	Brachiopoda	Gruntallina	Early Changhsingian	Elikah River	Iran	-34.01	60.45	Angiolini et al., 2010
N47782	Brachiopoda	Brachiopoda	Gruntea	Early Changhsingian	Selong	China-Tibet	-51.42	64.72	Shen et al., 2006
N00026	Brachiopoda	Brachiopoda	Gubleria	Early Changhsingian	Xikou	China-South	13.64	95.07	Ding et al., 1989
N00229	Brachiopoda	Brachiopoda	Haydenella	Early Changhsingian	Mawuzhai	China-South	8.84	103.63	Hou et al., 1979
N00501	Brachiopoda	Brachiopoda	Haydenella	Early Changhsingian	Cuanbei-Shannan	China-South	11.29	93.67	Li et al., 1989
N00978	Brachiopoda	Brachiopoda	Haydenella	Early Changhsingian	Guiding	China-South	7.05	98.06	Shen and He, 1994
N01035	Brachiopoda	Brachiopoda	Haydenella	Early Changhsingian	Liangfengya	China-South	10.23	95.6	Shen et al., 1991
N01133	Brachiopoda	Brachiopoda	Haydenella	Early Changhsingian	Chuanyuan	China-South	8.11	96.13	Shen et al., 2011
N01416	Brachiopoda	Brachiopoda	Haydenella	Early Changhsingian	China-South	China-South	7.05	98.06	Xu and Grant, 1994
N01496	Brachiopoda	Brachiopoda	Haydenella	Early Changhsingian	Huaying	China-South	10.23	95.6	Yang et al., 1987
N01535	Brachiopoda	Brachiopoda	Haydenella	Early Changhsingian	Yanshi	China-South	14.6	101.11	Yang et al., 1987
N01551	Brachiopoda	Brachiopoda	Haydenella	Early Changhsingian	Jiaozishan	China-South	6.51	97.34	Yang et al., 1991
N01794	Brachiopoda	Brachiopoda	Haydenella	Early Changhsingian	Zhongying	China-South	6.77	96.02	Yao et al., 1980
N01922	Brachiopoda	Brachiopoda	Haydenella	Early Changhsingian	Gusong	China-South	7.57	95.42	Zeng et al., 1986
N01936	Brachiopoda	Brachiopoda	Haydenella	Early Changhsingian	Daijiagou	China-South	9.7	94.9	Zeng et al., 1995
N01954	Brachiopoda	Brachiopoda	Haydenella	Early Changhsingian	Liziya	China-South	10.23	95.6	Zeng et al., 1995
N01970	Brachiopoda	Brachiopoda	Haydenella	Early Changhsingian	Mulongdong	China-South	10.23	95.6	Zeng et al., 1995
N01995	Brachiopoda	Brachiopoda	Haydenella	Early Changhsingian	Xingwen	China-South	7.85	97.45	Zeng et al., 2007
N02025	Brachiopoda	Brachiopoda	Haydenella	Early Changhsingian	Jiahe	China-South	9.83	101.64	Zhang et al., 1993
N02106	Brachiopoda	Brachiopoda	Haydenella	Early Changhsingian	Zhongying	China-South	6.77	96.02	Zhao et al., 1981
N22533	Brachiopoda	Brachiopoda	Haydenella	Early Changhsingian	Meishan	China-South	18.2	103.79	Chen and Liao, 2009
N47798	Brachiopoda	Brachiopoda	Himathyris	Early Changhsingian	Tulong	China-Tibet	-52.18	63.66	Shen et al., 2006
N01417	Brachiopoda	Brachiopoda	Huatangia	Early Changhsingian	China-South	China-South	7.05	98.06	Xu and Grant, 1994
N00506	Brachiopoda	Brachiopoda	Hustedia	Early Changhsingian	Cuanbei-Shannan	China-South	11.29	93.67	Li et al., 1989
N00979	Brachiopoda	Brachiopoda	Hustedia	Early Changhsingian	Guiding	China-South	7.05	98.06	Shen and He, 1994
N01418	Brachiopoda	Brachiopoda	Hustedia	Early Changhsingian	China-South	China-South	7.05	98.06	Xu and Grant, 1994
N01419	Brachiopoda	Brachiopoda	Hybostenoscisma	Early Changhsingian	China-South	China-South	7.05	98.06	Xu and Grant, 1994
N01420	Brachiopoda	Brachiopoda	Incisius	Early Changhsingian	China-South	China-South	7.05	98.06	Xu and Grant, 1994
N00402	Brachiopoda	Brachiopoda	Janiceps	Early Changhsingian	Dorasham II-3	Azerbaijan	1.96	37.89	Kotlyar et al., 1983
N00508	Brachiopoda	Brachiopoda	Keyserlingina	Early Changhsingian	Cuanbei-Shannan	China-South	11.29	93.67	Li et al., 1989
N00980	Brachiopoda	Brachiopoda	Keyserlingina	Early Changhsingian	Guiding	China-South	7.05	98.06	Shen and He, 1994
N01036	Brachiopoda	Brachiopoda	Keyserlingina	Early Changhsingian	Liangfengya	China-South	10.23	95.6	Shen et al., 1991
N00028	Brachiopoda	Brachiopoda	Krotovia	Early Changhsingian	Xikou	China-South	13.64	95.07	Ding et al., 1989
N47783	Brachiopoda	Brachiopoda	Krotovia	Early Changhsingian	Selong	China-Tibet	-51.42	64.72	Shen et al., 2006
N47784	Brachiopoda	Brachiopoda	Krotovia	Early Changhsingian	Selong	China-Tibet	-51.42	64.72	Shen et al., 2006
N01164	Brachiopoda	Brachiopoda	Lampangella	Early Changhsingian	Doi Pha Phlung 2	Thailand	-14.38	88.34	Sone et al., 2012
N00029	Brachiopoda	Brachiopoda	Leptodus	Early Changhsingian	Xikou	China-South	13.64	95.07	Ding et al., 1989
N00239	Brachiopoda	Brachiopoda	Leptodus	Early Changhsingian	Sankoujiang	China-South	8.84	103.63	Hou et al., 1979
N00266	Brachiopoda	Brachiopoda	Leptodus	Early Changhsingian	Abadeh C	Iran	-1.83	47.23	Ijrg, 1981
N00272	Brachiopoda	Brachiopoda	Leptodus	Early Changhsingian	Doi Pha Phlung	Thailand	-14.38	88.34	Ishibashi and Chonglakmani, 1990
N00511	Brachiopoda	Brachiopoda	Leptodus	Early Changhsingian	Cuanbei-Shannan	China-South	11.29	93.67	Li et al., 1989
N00796	Brachiopoda	Brachiopoda	Leptodus	Early Changhsingian	Tudiya	China-South	10.23	95.6	Reinhardt, 1988
N00885	Brachiopoda	Brachiopoda	Leptodus	Early Changhsingian	Tudiya S	China-South-Sichuan	10.23	95.6	Reinhardt, 1988
N00981	Brachiopoda	Brachiopoda	Leptodus	Early Changhsingian	Guiding	China-South	7.05	98.06	Shen and He, 1994
N01037	Brachiopoda	Brachiopoda	Leptodus	Early Changhsingian	Liangfengya	China-South	10.23	95.6	Shen et al., 1991
N01102	Brachiopoda	Brachiopoda	Leptodus	Early Changhsingian	Matan	China-South	6.57	100.74	Shen et al., 2007
N01134	Brachiopoda	Brachiopoda	Leptodus	Early Changhsingian	Chuanyuan	China-South	8.11	96.13	Shen et al., 2011
N01421	Brachiopoda	Brachiopoda	Leptodus	Early Changhsingian	China-South	China-South	7.05	98.06	Xu and Grant, 1994
N01536	Brachiopoda	Brachiopoda	Leptodus	Early Changhsingian	Yanshi	China-South	14.6	101.11	Yang et al., 1987
N01620	Brachiopoda	Brachiopoda	Leptodus	Early Changhsingian	Xiaohe	China-South	11.29	96.99	Yang et al., 1991
N01852	Brachiopoda	Brachiopoda	Leptodus	Early Changhsingian	Kongtongshan	China-South	13.29	105.86	Yi, 2004
N01923	Brachiopoda	Brachiopoda	Leptodus	Early Changhsingian	Gusong	China-South	7.57	95.42	Zeng et al., 1986
N01971	Brachiopoda	Brachiopoda	Leptodus	Early Changhsingian	Mulongdong	China-South	10.23	95.6	Zeng et al., 1995
N01996	Brachiopoda	Brachiopoda	Leptodus	Early Changhsingian	Xingwen	China-South	7.85	97.45	Zeng et al., 2007
N02088	Brachiopoda	Brachiopoda	Leptodus	Early Changhsingian	Matan	China-South	6.57	100.74	Zhao et al., 1981
N00230	Brachiopoda	Brachiopoda	Liebea	Early Changhsingian	Mawuzhai	China-South	8.84	103.63	Hou et al., 1979
N01717	Brachiopoda	Brachiopoda	Lingula	Early Changhsingian	Ermen	China-South	14.6	101.11	Yang et al., 1991
N22659	Brachiopoda	Brachiopoda	Lingula	Early Changhsingian	Longtan	China-South	18.93	103.07	Sheng et al., 1984
N00240	Brachiopoda	Brachiopoda	Linoproductus	Early Changhsingian	Sankoujiang	China-South	8.84	103.63	Hou et al., 1979
N00515	Brachiopoda	Brachiopoda	Linoproductus	Early Changhsingian	Cuanbei-Shannan	China-South	11.29	93.67	Li et al., 1989
N01422	Brachiopoda	Brachiopoda	Linoproductus	Early Changhsingian	China-South	China-South	7.05	98.06	Xu and Grant, 1994
N01498	Brachiopoda	Brachiopoda	Linoproductus	Early Changhsingian	Huaying	China-South	10.23	95.6	Yang et al., 1987
N01552	Brachiopoda	Brachiopoda	Linoproductus	Early Changhsingian	Jiaozishan	China-South	6.51	97.34	Yang et al., 1991
N36398	Brachiopoda	Brachiopoda	Linoproductus	Early Changhsingian	Guryul Ravine	Kashmir	-41.88	60.99	Nakazawa et al., 1975
N47809	Brachiopoda	Brachiopoda	Linoproductus	Early Changhsingian	Gyanyima-5	China-Tibet	-47.71	60.9	Shen et al., 2010
N01423	Brachiopoda	Brachiopoda	Lissochonetes	Early Changhsingian	China-South	China-South	7.05	98.06	Xu and Grant, 1994
N00516	Brachiopoda	Brachiopoda	Lissorhynchia	Early Changhsingian	Cuanbei-Shannan	China-South	11.29	93.67	Li et al., 1989
N00983	Brachiopoda	Brachiopoda	Lissorhynchia	Early Changhsingian	Guiding	China-South	7.05	98.06	Shen and He, 1994
N01039	Brachiopoda	Brachiopoda	Lissorhynchia	Early Changhsingian	Liangfengya	China-South	10.23	95.6	Shen et al., 1991
N01621	Brachiopoda	Brachiopoda	Lissorhynchia	Early Changhsingian	Xiaohe	China-South	11.29	96.99	Yang et al., 1991
N01649	Brachiopoda	Brachiopoda	Lissorhynchia	Early Changhsingian	Shihuiyao	China-South	11.6	99.01	Yang et al., 1991
N01798	Brachiopoda	Brachiopoda	Lissorhynchia	Early Changhsingian	Zhongying	China-South	6.77	96.02	Yao et al., 1980
N01937	Brachiopoda	Brachiopoda	Lissorhynchia	Early Changhsingian	Daijiagou	China-South	9.7	94.9	Zeng et al., 1995
N01972	Brachiopoda	Brachiopoda	Lissorhynchia	Early Changhsingian	Mulongdong	China-South	10.23	95.6	Zeng et al., 1995
N02026	Brachiopoda	Brachiopoda	Lissorhynchia	Early Changhsingian	Jiahe	China-South	9.83	101.64	Zhang et al., 1993
N02110	Brachiopoda	Brachiopoda	Lissorhynchia	Early Changhsingian	Zhongying	China-South	6.77	96.02	Zhao et al., 1981
N00030	Brachiopoda	Brachiopoda	Magniderbyia	Early Changhsingian	Xikou	China-South	13.64	95.07	Ding et al., 1989
N00241	Brachiopoda	Brachiopoda	Magniderbyia	Early Changhsingian	Sankoujiang	China-South	8.84	103.63	Hou et al., 1979
N00252	Brachiopoda	Brachiopoda	Magniderbyia	Early Changhsingian	Shuangshan	China-South	8.84	103.63	Hou et al., 1979
N00519	Brachiopoda	Brachiopoda	Magniderbyia	Early Changhsingian	Cuanbei-Shannan	China-South	11.29	93.67	Li et al., 1989
N47799	Brachiopoda	Brachiopoda	Magniplicatina	Early Changhsingian	Tulong	China-Tibet	-52.18	63.66	Shen et al., 2006
N47785	Brachiopoda	Brachiopoda	Marginalosia	Early Changhsingian	Selong	China-Tibet	-51.42	64.72	Shen et al., 2006
N01499	Brachiopoda	Brachiopoda	Marginifera	Early Changhsingian	Huaying	China-South	10.23	95.6	Yang et al., 1987
N00003	Brachiopoda	Brachiopoda	Martinia	Early Changhsingian	Shaiwa	China-South	6.16	97.72	Chen et al., 2009a
N00520	Brachiopoda	Brachiopoda	Martinia	Early Changhsingian	Cuanbei-Shannan	China-South	11.29	93.67	Li et al., 1989
N00986	Brachiopoda	Brachiopoda	Martinia	Early Changhsingian	Guiding	China-South	7.05	98.06	Shen and He, 1994
N01104	Brachiopoda	Brachiopoda	Martinia	Early Changhsingian	Matan	China-South	6.57	100.74	Shen et al., 2007
N01424	Brachiopoda	Brachiopoda	Martinia	Early Changhsingian	China-South	China-South	7.05	98.06	Xu and Grant, 1994
N01500	Brachiopoda	Brachiopoda	Martinia	Early Changhsingian	Huaying	China-South	10.23	95.6	Yang et al., 1987
N01523	Brachiopoda	Brachiopoda	Martinia	Early Changhsingian	Changjianggou	China-South	11.29	93.67	Yang et al., 1987
N01553	Brachiopoda	Brachiopoda	Martinia	Early Changhsingian	Jiaozishan	China-South	6.51	97.34	Yang et al., 1991
N01622	Brachiopoda	Brachiopoda	Martinia	Early Changhsingian	Xiaohe	China-South	11.29	96.99	Yang et al., 1991
N01651	Brachiopoda	Brachiopoda	Martinia	Early Changhsingian	Shihuiyao	China-South	11.6	99.01	Yang et al., 1991
N01652	Brachiopoda	Brachiopoda	Martinia	Early Changhsingian	Shihuiyao	China-South	11.6	99.01	Yang et al., 1991
N01938	Brachiopoda	Brachiopoda	Martinia	Early Changhsingian	Daijiagou	China-South	9.7	94.9	Zeng et al., 1995
N01973	Brachiopoda	Brachiopoda	Martinia	Early Changhsingian	Mulongdong	China-South	10.23	95.6	Zeng et al., 1995
N01974	Brachiopoda	Brachiopoda	Martinia	Early Changhsingian	Mulongdong	China-South	10.23	95.6	Zeng et al., 1995
N36220	Brachiopoda	Brachiopoda	Martinia	Early Changhsingian	Svinhufvud Bjerge	Greenland	37.98	16.89	Bjerager et al., 2006
N47818	Brachiopoda	Brachiopoda	Martinia	Early Changhsingian	Gyanyima-6-1	China-Tibet	-47.71	60.9	Shen et al., 2010
N47830	Brachiopoda	Brachiopoda	Martinia	Early Changhsingian	Gyanyima-6-2	China-Tibet	-47.71	60.9	Shen et al., 2010
N00273	Brachiopoda	Brachiopoda	Martiniopsis	Early Changhsingian	Doi Pha Phlung	Thailand	-14.38	88.34	Ishibashi and Chonglakmani, 1990
N47786	Brachiopoda	Brachiopoda	Martiniopsis	Early Changhsingian	Selong	China-Tibet	-51.42	64.72	Shen et al., 2006
N47845	Brachiopoda	Brachiopoda	Martiniopsis	Early Changhsingian	Wairaki Downs	New Zealand	-73.91	163.75	Shi et al., 2010
N00031	Brachiopoda	Brachiopoda	Meekella	Early Changhsingian	Xikou	China-South	13.64	95.07	Ding et al., 1989
N00231	Brachiopoda	Brachiopoda	Meekella	Early Changhsingian	Mawuzhai	China-South	8.84	103.63	Hou et al., 1979
N00242	Brachiopoda	Brachiopoda	Meekella	Early Changhsingian	Sankoujiang	China-South	8.84	103.63	Hou et al., 1979
N00253	Brachiopoda	Brachiopoda	Meekella	Early Changhsingian	Shuangshan	China-South	8.84	103.63	Hou et al., 1979
N00521	Brachiopoda	Brachiopoda	Meekella	Early Changhsingian	Cuanbei-Shannan	China-South	11.29	93.67	Li et al., 1989
N00987	Brachiopoda	Brachiopoda	Meekella	Early Changhsingian	Guiding	China-South	7.05	98.06	Shen and He, 1994
N01040	Brachiopoda	Brachiopoda	Meekella	Early Changhsingian	Liangfengya	China-South	10.23	95.6	Shen et al., 1991
N01105	Brachiopoda	Brachiopoda	Meekella	Early Changhsingian	Matan	China-South	6.57	100.74	Shen et al., 2007
N01165	Brachiopoda	Brachiopoda	Meekella	Early Changhsingian	Doi Pha Phlung 2	Thailand	-14.38	88.34	Sone et al., 2012
N01425	Brachiopoda	Brachiopoda	Meekella	Early Changhsingian	China-South	China-South	7.05	98.06	Xu and Grant, 1994
N01501	Brachiopoda	Brachiopoda	Meekella	Early Changhsingian	Huaying	China-South	10.23	95.6	Yang et al., 1987
N01623	Brachiopoda	Brachiopoda	Meekella	Early Changhsingian	Xiaohe	China-South	11.29	96.99	Yang et al., 1991
N01924	Brachiopoda	Brachiopoda	Meekella	Early Changhsingian	Gusong	China-South	7.57	95.42	Zeng et al., 1986
N01939	Brachiopoda	Brachiopoda	Meekella	Early Changhsingian	Daijiagou	China-South	9.7	94.9	Zeng et al., 1995
N01997	Brachiopoda	Brachiopoda	Meekella	Early Changhsingian	Xingwen	China-South	7.85	97.45	Zeng et al., 2007
N22677	Brachiopoda	Brachiopoda	Meekella	Early Changhsingian	Meishan C	China-South	18.2	103.79	Wang et al., 2006
N22678	Brachiopoda	Brachiopoda	Meekella	Early Changhsingian	Meishan C	China-South	18.2	103.79	Wang et al., 2006
N47787	Brachiopoda	Brachiopoda	Nakimusiella	Early Changhsingian	Selong	China-Tibet	-51.42	64.72	Shen et al., 2006
N00225	Brachiopoda	Brachiopoda	Neochonetes	Early Changhsingian	Lianyang	China-South	8.84	103.63	Hou et al., 1979
N00232	Brachiopoda	Brachiopoda	Neochonetes	Early Changhsingian	Mawuzhai	China-South	8.84	103.63	Hou et al., 1979
N00243	Brachiopoda	Brachiopoda	Neochonetes	Early Changhsingian	Sankoujiang	China-South	8.84	103.63	Hou et al., 1979
N00528	Brachiopoda	Brachiopoda	Neochonetes	Early Changhsingian	Cuanbei-Shannan	China-South	11.29	93.67	Li et al., 1989
N00988	Brachiopoda	Brachiopoda	Neochonetes	Early Changhsingian	Guiding	China-South	7.05	98.06	Shen and He, 1994
N01041	Brachiopoda	Brachiopoda	Neochonetes	Early Changhsingian	Liangfengya	China-South	10.23	95.6	Shen et al., 1991
N01108	Brachiopoda	Brachiopoda	Neochonetes	Early Changhsingian	Matan	China-South	6.57	100.74	Shen et al., 2007
N01109	Brachiopoda	Brachiopoda	Neochonetes	Early Changhsingian	Matan	China-South	6.57	100.74	Shen et al., 2007
N01135	Brachiopoda	Brachiopoda	Neochonetes	Early Changhsingian	Chuanyuan	China-South	8.11	96.13	Shen et al., 2011
N01426	Brachiopoda	Brachiopoda	Neochonetes	Early Changhsingian	China-South	China-South	7.05	98.06	Xu and Grant, 1994
N01457	Brachiopoda	Brachiopoda	Neochonetes	Early Changhsingian	Huayingshan	China-South	10.23	95.6	Yang and Lu, 1980
N01504	Brachiopoda	Brachiopoda	Neochonetes	Early Changhsingian	Huaying	China-South	10.23	95.6	Yang et al., 1987
N01537	Brachiopoda	Brachiopoda	Neochonetes	Early Changhsingian	Yanshi	China-South	14.6	101.11	Yang et al., 1987
N01626	Brachiopoda	Brachiopoda	Neochonetes	Early Changhsingian	Xiaohe	China-South	11.29	96.99	Yang et al., 1991
N01718	Brachiopoda	Brachiopoda	Neochonetes	Early Changhsingian	Ermen	China-South	14.6	101.11	Yang et al., 1991
N01856	Brachiopoda	Brachiopoda	Neochonetes	Early Changhsingian	Kongtongshan	China-South	13.29	105.86	Yi, 2004
N01925	Brachiopoda	Brachiopoda	Neochonetes	Early Changhsingian	Gusong	China-South	7.57	95.42	Zeng et al., 1986
N01940	Brachiopoda	Brachiopoda	Neochonetes	Early Changhsingian	Daijiagou	China-South	9.7	94.9	Zeng et al., 1995
N01998	Brachiopoda	Brachiopoda	Neochonetes	Early Changhsingian	Xingwen	China-South	7.85	97.45	Zeng et al., 2007
N22597	Brachiopoda	Brachiopoda	Neochonetes	Early Changhsingian	Majiashan	China-South	17.79	101.75	He et al., 2015
N22680	Brachiopoda	Brachiopoda	Neochonetes	Early Changhsingian	Meishan C	China-South	18.2	103.79	Wang et al., 2006
N47788	Brachiopoda	Brachiopoda	Neochonetes	Early Changhsingian	Selong	China-Tibet	-51.42	64.72	Shen et al., 2006
N02056	Brachiopoda	Brachiopoda	Neoplicatifera	Early Changhsingian	Hongciba	China-South	14.6	101.11	Zhang, 2015
N00989	Brachiopoda	Brachiopoda	Neorichthofenia	Early Changhsingian	Guiding	China-South	7.05	98.06	Shen and He, 1994
N00274	Brachiopoda	Brachiopoda	Neospirifer	Early Changhsingian	Doi Pha Phlung	Thailand	-14.38	88.34	Ishibashi and Chonglakmani, 1990
N47789	Brachiopoda	Brachiopoda	Neospirifer	Early Changhsingian	Selong	China-Tibet	-51.42	64.72	Shen et al., 2006
N47810	Brachiopoda	Brachiopoda	Neospirifer	Early Changhsingian	Gyanyima-5	China-Tibet	-47.71	60.9	Shen et al., 2010
N47831	Brachiopoda	Brachiopoda	Neospirifer	Early Changhsingian	Gyanyima-6-2	China-Tibet	-47.71	60.9	Shen et al., 2010
N47840	Brachiopoda	Brachiopoda	Neospirifer	Early Changhsingian	Gyanyima-6-3	China-Tibet	-47.71	60.9	Shen et al., 2010
N00032	Brachiopoda	Brachiopoda	Notothyris	Early Changhsingian	Xikou	China-South	13.64	95.07	Ding et al., 1989
N00533	Brachiopoda	Brachiopoda	Notothyris	Early Changhsingian	Cuanbei-Shannan	China-South	11.29	93.67	Li et al., 1989
N00990	Brachiopoda	Brachiopoda	Notothyris	Early Changhsingian	Guiding	China-South	7.05	98.06	Shen and He, 1994
N01111	Brachiopoda	Brachiopoda	Notothyris	Early Changhsingian	Matan	China-South	6.57	100.74	Shen et al., 2007
N01427	Brachiopoda	Brachiopoda	Notothyris	Early Changhsingian	China-South	China-South	7.05	98.06	Xu and Grant, 1994
N01941	Brachiopoda	Brachiopoda	Notothyris	Early Changhsingian	Daijiagou	China-South	9.7	94.9	Zeng et al., 1995
N47819	Brachiopoda	Brachiopoda	Notothyris	Early Changhsingian	Gyanyima-6-1	China-Tibet	-47.71	60.9	Shen et al., 2010
N47832	Brachiopoda	Brachiopoda	Notothyris	Early Changhsingian	Gyanyima-6-2	China-Tibet	-47.71	60.9	Shen et al., 2010
N00033	Brachiopoda	Brachiopoda	Oldhamina	Early Changhsingian	Xikou	China-South	13.64	95.07	Ding et al., 1989
N00226	Brachiopoda	Brachiopoda	Oldhamina	Early Changhsingian	Lianyang	China-South	8.84	103.63	Hou et al., 1979
N00244	Brachiopoda	Brachiopoda	Oldhamina	Early Changhsingian	Sankoujiang	China-South	8.84	103.63	Hou et al., 1979
N00254	Brachiopoda	Brachiopoda	Oldhamina	Early Changhsingian	Shuangshan	China-South	8.84	103.63	Hou et al., 1979
N00535	Brachiopoda	Brachiopoda	Oldhamina	Early Changhsingian	Cuanbei-Shannan	China-South	11.29	93.67	Li et al., 1989
N00749	Brachiopoda	Brachiopoda	Oldhamina	Early Changhsingian	Heshan	China-South	4.91	98.55	Pan and Erwin, 2002
N00801	Brachiopoda	Brachiopoda	Oldhamina	Early Changhsingian	Tudiya	China-South	10.23	95.6	Reinhardt, 1988
N00886	Brachiopoda	Brachiopoda	Oldhamina	Early Changhsingian	Tudiya S	China-South-Sichuan	10.23	95.6	Reinhardt, 1988
N00991	Brachiopoda	Brachiopoda	Oldhamina	Early Changhsingian	Guiding	China-South	7.05	98.06	Shen and He, 1994
N01042	Brachiopoda	Brachiopoda	Oldhamina	Early Changhsingian	Liangfengya	China-South	10.23	95.6	Shen et al., 1991
N01112	Brachiopoda	Brachiopoda	Oldhamina	Early Changhsingian	Matan	China-South	6.57	100.74	Shen et al., 2007
N01136	Brachiopoda	Brachiopoda	Oldhamina	Early Changhsingian	Chuanyuan	China-South	8.11	96.13	Shen et al., 2011
N01166	Brachiopoda	Brachiopoda	Oldhamina	Early Changhsingian	Doi Pha Phlung 2	Thailand	-14.38	88.34	Sone et al., 2012
N01428	Brachiopoda	Brachiopoda	Oldhamina	Early Changhsingian	China-South	China-South	7.05	98.06	Xu and Grant, 1994
N01458	Brachiopoda	Brachiopoda	Oldhamina	Early Changhsingian	Huayingshan	China-South	10.23	95.6	Yang and Lu, 1980
N01505	Brachiopoda	Brachiopoda	Oldhamina	Early Changhsingian	Huaying	China-South	10.23	95.6	Yang et al., 1987
N01538	Brachiopoda	Brachiopoda	Oldhamina	Early Changhsingian	Yanshi	China-South	14.6	101.11	Yang et al., 1987
N01555	Brachiopoda	Brachiopoda	Oldhamina	Early Changhsingian	Jiaozishan	China-South	6.51	97.34	Yang et al., 1991
N01578	Brachiopoda	Brachiopoda	Oldhamina	Early Changhsingian	Shitouzhai	China-South	6.51	97.34	Yang et al., 1991
N01629	Brachiopoda	Brachiopoda	Oldhamina	Early Changhsingian	Xiaohe	China-South	11.29	96.99	Yang et al., 1991
N01858	Brachiopoda	Brachiopoda	Oldhamina	Early Changhsingian	Kongtongshan	China-South	13.29	105.86	Yi, 2004
N01926	Brachiopoda	Brachiopoda	Oldhamina	Early Changhsingian	Gusong	China-South	7.57	95.42	Zeng et al., 1986
N01942	Brachiopoda	Brachiopoda	Oldhamina	Early Changhsingian	Daijiagou	China-South	9.7	94.9	Zeng et al., 1995
N01975	Brachiopoda	Brachiopoda	Oldhamina	Early Changhsingian	Mulongdong	China-South	10.23	95.6	Zeng et al., 1995
N01999	Brachiopoda	Brachiopoda	Oldhamina	Early Changhsingian	Xingwen	China-South	7.85	97.45	Zeng et al., 2007
N02027	Brachiopoda	Brachiopoda	Oldhamina	Early Changhsingian	Jiahe	China-South	9.83	101.64	Zhang et al., 1993
N02090	Brachiopoda	Brachiopoda	Oldhamina	Early Changhsingian	Matan	China-South	6.57	100.74	Zhao et al., 1981
N02116	Brachiopoda	Brachiopoda	Oldhamina	Early Changhsingian	Zhongying	China-South	6.77	96.02	Zhao et al., 1981
N01506	Brachiopoda	Brachiopoda	Ombonia	Early Changhsingian	Huaying	China-South	10.23	95.6	Yang et al., 1987
N22646	Brachiopoda	Brachiopoda	Orbiculoidea	Early Changhsingian	Meishan	China-South	18.2	103.79	Sheng et al., 1984
N22734	Brachiopoda	Brachiopoda	Orbiculoidea	Early Changhsingian	Baoqing	China-South	18.08	103.65	Zhao et al., 1978
N47820	Brachiopoda	Brachiopoda	Orbiculoidea	Early Changhsingian	Gyanyima-6-1	China-Tibet	-47.71	60.9	Shen et al., 2010
N47833	Brachiopoda	Brachiopoda	Orbiculoidea	Early Changhsingian	Gyanyima-6-2	China-Tibet	-47.71	60.9	Shen et al., 2010
N00275	Brachiopoda	Brachiopoda	Orthotetes	Early Changhsingian	Doi Pha Phlung	Thailand	-14.38	88.34	Ishibashi and Chonglakmani, 1990
N00004	Brachiopoda	Brachiopoda	Orthothetina	Early Changhsingian	Shaiwa	China-South	6.16	97.72	Chen et al., 2009a
N00227	Brachiopoda	Brachiopoda	Orthothetina	Early Changhsingian	Lianyang	China-South	8.84	103.63	Hou et al., 1979
N00233	Brachiopoda	Brachiopoda	Orthothetina	Early Changhsingian	Mawuzhai	China-South	8.84	103.63	Hou et al., 1979
N00245	Brachiopoda	Brachiopoda	Orthothetina	Early Changhsingian	Sankoujiang	China-South	8.84	103.63	Hou et al., 1979
N00246	Brachiopoda	Brachiopoda	Orthothetina	Early Changhsingian	Sankoujiang	China-South	8.84	103.63	Hou et al., 1979
N00255	Brachiopoda	Brachiopoda	Orthothetina	Early Changhsingian	Shuangshan	China-South	8.84	103.63	Hou et al., 1979
N00536	Brachiopoda	Brachiopoda	Orthothetina	Early Changhsingian	Cuanbei-Shannan	China-South	11.29	93.67	Li et al., 1989
N00750	Brachiopoda	Brachiopoda	Orthothetina	Early Changhsingian	Heshan	China-South	4.91	98.55	Pan and Erwin, 2002
N00992	Brachiopoda	Brachiopoda	Orthothetina	Early Changhsingian	Guiding	China-South	7.05	98.06	Shen and He, 1994
N01043	Brachiopoda	Brachiopoda	Orthothetina	Early Changhsingian	Liangfengya	China-South	10.23	95.6	Shen et al., 1991
N01113	Brachiopoda	Brachiopoda	Orthothetina	Early Changhsingian	Matan	China-South	6.57	100.74	Shen et al., 2007
N01137	Brachiopoda	Brachiopoda	Orthothetina	Early Changhsingian	Chuanyuan	China-South	8.11	96.13	Shen et al., 2011
N01429	Brachiopoda	Brachiopoda	Orthothetina	Early Changhsingian	China-South	China-South	7.05	98.06	Xu and Grant, 1994
N01539	Brachiopoda	Brachiopoda	Orthothetina	Early Changhsingian	Yanshi	China-South	14.6	101.11	Yang et al., 1987
N01630	Brachiopoda	Brachiopoda	Orthothetina	Early Changhsingian	Xiaohe	China-South	11.29	96.99	Yang et al., 1991
N01654	Brachiopoda	Brachiopoda	Orthothetina	Early Changhsingian	Shihuiyao	China-South	11.6	99.01	Yang et al., 1991
N01804	Brachiopoda	Brachiopoda	Orthothetina	Early Changhsingian	Zhongying	China-South	6.77	96.02	Yao et al., 1980
N01860	Brachiopoda	Brachiopoda	Orthothetina	Early Changhsingian	Kongtongshan	China-South	13.29	105.86	Yi, 2004
N01927	Brachiopoda	Brachiopoda	Orthothetina	Early Changhsingian	Gusong	China-South	7.57	95.42	Zeng et al., 1986
N01955	Brachiopoda	Brachiopoda	Orthothetina	Early Changhsingian	Liziya	China-South	10.23	95.6	Zeng et al., 1995
N02000	Brachiopoda	Brachiopoda	Orthothetina	Early Changhsingian	Xingwen	China-South	7.85	97.45	Zeng et al., 2007
N02028	Brachiopoda	Brachiopoda	Orthothetina	Early Changhsingian	Jiahe	China-South	9.83	101.64	Zhang et al., 1993
N02117	Brachiopoda	Brachiopoda	Orthothetina	Early Changhsingian	Zhongying	China-South	6.77	96.02	Zhao et al., 1981
N22598	Brachiopoda	Brachiopoda	Orthothetina	Early Changhsingian	Majiashan	China-South	17.79	101.75	He et al., 2015
N22682	Brachiopoda	Brachiopoda	Orthothetina	Early Changhsingian	Meishan C	China-South	18.2	103.79	Wang et al., 2006
N36203	Brachiopoda	Brachiopoda	Orthothetina	Early Changhsingian	Elikah River	Iran	-34.01	60.45	Angiolini et al., 2010
N00276	Brachiopoda	Brachiopoda	Orthotichia	Early Changhsingian	Doi Pha Phlung	Thailand	-14.38	88.34	Ishibashi and Chonglakmani, 1990
N01430	Brachiopoda	Brachiopoda	Orthotichia	Early Changhsingian	China-South	China-South	7.05	98.06	Xu and Grant, 1994
N01943	Brachiopoda	Brachiopoda	Orthotichia	Early Changhsingian	Daijiagou	China-South	9.7	94.9	Zeng et al., 1995
N22599	Brachiopoda	Brachiopoda	Paracrurithyris	Early Changhsingian	Majiashan	China-South	17.79	101.75	He et al., 2015
N22661	Brachiopoda	Brachiopoda	Paracrurithyris	Early Changhsingian	Longtan	China-South	18.93	103.07	Sheng et al., 1984
N00277	Brachiopoda	Brachiopoda	Paramarginifera	Early Changhsingian	Doi Pha Phlung	Thailand	-14.38	88.34	Ishibashi and Chonglakmani, 1990
N02001	Brachiopoda	Brachiopoda	Paraorthotetina	Early Changhsingian	Xingwen	China-South	7.85	97.45	Zeng et al., 2007
N00994	Brachiopoda	Brachiopoda	Parapulchratia	Early Changhsingian	Guiding	China-South	7.05	98.06	Shen and He, 1994
N22736	Brachiopoda	Brachiopoda	Parapygmochonetes	Early Changhsingian	Baoqing	China-South	18.08	103.65	Zhao et al., 1978
N00995	Brachiopoda	Brachiopoda	Paraspiriferina	Early Changhsingian	Guiding	China-South	7.05	98.06	Shen and He, 1994
N01045	Brachiopoda	Brachiopoda	Paraspiriferina	Early Changhsingian	Liangfengya	China-South	10.23	95.6	Shen et al., 1991
N01431	Brachiopoda	Brachiopoda	Paraspiriferina	Early Changhsingian	China-South	China-South	7.05	98.06	Xu and Grant, 1994
N01956	Brachiopoda	Brachiopoda	Paraspiriferina	Early Changhsingian	Liziya	China-South	10.23	95.6	Zeng et al., 1995
N00552	Brachiopoda	Brachiopoda	Paryphella	Early Changhsingian	Cuanbei-Shannan	China-South	11.29	93.67	Li et al., 1989
N01542	Brachiopoda	Brachiopoda	Paryphella	Early Changhsingian	Yanshi	China-South	14.6	101.11	Yang et al., 1987
N01543	Brachiopoda	Brachiopoda	Paryphella	Early Changhsingian	Yanshi	China-South	14.6	101.11	Yang et al., 1987
N01864	Brachiopoda	Brachiopoda	Paryphella	Early Changhsingian	Kongtongshan	China-South	13.29	105.86	Yi, 2004
N02121	Brachiopoda	Brachiopoda	Paryphella	Early Changhsingian	Zhongying	China-South	6.77	96.02	Zhao et al., 1981
N22534	Brachiopoda	Brachiopoda	Paryphella	Early Changhsingian	Meishan	China-South	18.2	103.79	Chen and Liao, 2009
N22600	Brachiopoda	Brachiopoda	Paryphella	Early Changhsingian	Majiashan	China-South	17.79	101.75	He et al., 2015
N22648	Brachiopoda	Brachiopoda	Paryphella	Early Changhsingian	Meishan	China-South	18.2	103.79	Sheng et al., 1984
N47846	Brachiopoda	Brachiopoda	Paucispinauria	Early Changhsingian	Wairaki Downs	New Zealand	-73.91	163.75	Shi et al., 2010
N00553	Brachiopoda	Brachiopoda	Peltichia	Early Changhsingian	Cuanbei-Shannan	China-South	11.29	93.67	Li et al., 1989
N00996	Brachiopoda	Brachiopoda	Peltichia	Early Changhsingian	Guiding	China-South	7.05	98.06	Shen and He, 1994
N01046	Brachiopoda	Brachiopoda	Peltichia	Early Changhsingian	Liangfengya	China-South	10.23	95.6	Shen et al., 1991
N01149	Brachiopoda	Brachiopoda	Peltichia	Early Changhsingian	Son La	Vietnam	-0.2	96.37	Shi and Shen, 1998
N01432	Brachiopoda	Brachiopoda	Peltichia	Early Changhsingian	China-South	China-South	7.05	98.06	Xu and Grant, 1994
N01944	Brachiopoda	Brachiopoda	Peltichia	Early Changhsingian	Daijiagou	China-South	9.7	94.9	Zeng et al., 1995
N01976	Brachiopoda	Brachiopoda	Peltichia	Early Changhsingian	Mulongdong	China-South	10.23	95.6	Zeng et al., 1995
N02029	Brachiopoda	Brachiopoda	Peltichia	Early Changhsingian	Jiahe	China-South	9.83	101.64	Zhang et al., 1993
N02122	Brachiopoda	Brachiopoda	Peltichia	Early Changhsingian	Zhongying	China-South	6.77	96.02	Zhao et al., 1981
N00555	Brachiopoda	Brachiopoda	Perigeyerella	Early Changhsingian	Cuanbei-Shannan	China-South	11.29	93.67	Li et al., 1989
N00997	Brachiopoda	Brachiopoda	Perigeyerella	Early Changhsingian	Guiding	China-South	7.05	98.06	Shen and He, 1994
N01115	Brachiopoda	Brachiopoda	Perigeyerella	Early Changhsingian	Matan	China-South	6.57	100.74	Shen et al., 2007
N01433	Brachiopoda	Brachiopoda	Perigeyerella	Early Changhsingian	China-South	China-South	7.05	98.06	Xu and Grant, 1994
N01634	Brachiopoda	Brachiopoda	Perigeyerella	Early Changhsingian	Xiaohe	China-South	11.29	96.99	Yang et al., 1991
N01945	Brachiopoda	Brachiopoda	Perigeyerella	Early Changhsingian	Daijiagou	China-South	9.7	94.9	Zeng et al., 1995
N01977	Brachiopoda	Brachiopoda	Perigeyerella	Early Changhsingian	Mulongdong	China-South	10.23	95.6	Zeng et al., 1995
N00105	Brachiopoda	Brachiopoda	Permophricodothyris	Early Changhsingian	Elikah River section	Iran	1.83	43.27	Forel et al., 2015
N00558	Brachiopoda	Brachiopoda	Permophricodothyris	Early Changhsingian	Cuanbei-Shannan	China-South	11.29	93.67	Li et al., 1989
N36210	Brachiopoda	Brachiopoda	Permophricodothyris	Early Changhsingian	Elikah River	Iran	-34.01	60.45	Angiolini et al., 2010
N00999	Brachiopoda	Brachiopoda	Phricodothyris	Early Changhsingian	Guiding	China-South	7.05	98.06	Shen and He, 1994
N01434	Brachiopoda	Brachiopoda	Phricodothyris	Early Changhsingian	China-South	China-South	7.05	98.06	Xu and Grant, 1994
N02057	Brachiopoda	Brachiopoda	Phricodothyris	Early Changhsingian	Hongciba	China-South	14.6	101.11	Zhang, 2015
N01928	Brachiopoda	Brachiopoda	Plicochonetes	Early Changhsingian	Gusong	China-South	7.57	95.42	Zeng et al., 1986
N01117	Brachiopoda	Brachiopoda	Prelissorhynchia	Early Changhsingian	Matan	China-South	6.57	100.74	Shen et al., 2007
N01138	Brachiopoda	Brachiopoda	Prelissorhynchia	Early Changhsingian	Chuanyuan	China-South	8.11	96.13	Shen et al., 2011
N01435	Brachiopoda	Brachiopoda	Prelissorhynchia	Early Changhsingian	China-South	China-South	7.05	98.06	Xu and Grant, 1994
N02002	Brachiopoda	Brachiopoda	Prelissorhynchia	Early Changhsingian	Xingwen	China-South	7.85	97.45	Zeng et al., 2007
N22601	Brachiopoda	Brachiopoda	Prelissorhynchia	Early Changhsingian	Majiashan	China-South	17.79	101.75	He et al., 2015
N22738	Brachiopoda	Brachiopoda	Prelissorhynchia	Early Changhsingian	Baoqing	China-South	18.08	103.65	Zhao et al., 1978
N01978	Brachiopoda	Brachiopoda	Pseudolabaia	Early Changhsingian	Mulongdong	China-South	10.23	95.6	Zeng et al., 1995
N01462	Brachiopoda	Brachiopoda	Pugnax	Early Changhsingian	Huayingshan	China-South	10.23	95.6	Yang and Lu, 1980
N01545	Brachiopoda	Brachiopoda	Pugnax	Early Changhsingian	Yanshi	China-South	14.6	101.11	Yang et al., 1987
N00575	Brachiopoda	Brachiopoda	Punctospirifer	Early Changhsingian	Cuanbei-Shannan	China-South	11.29	93.67	Li et al., 1989
N01507	Brachiopoda	Brachiopoda	Punctospirifer	Early Changhsingian	Huaying	China-South	10.23	95.6	Yang et al., 1987
N01929	Brachiopoda	Brachiopoda	Punctospirifer	Early Changhsingian	Gusong	China-South	7.57	95.42	Zeng et al., 1986
N01001	Brachiopoda	Brachiopoda	Pygmochonetes	Early Changhsingian	Guiding	China-South	7.05	98.06	Shen and He, 1994
N01002	Brachiopoda	Brachiopoda	Qinglongia	Early Changhsingian	Guiding	China-South	7.05	98.06	Shen and He, 1994
N01048	Brachiopoda	Brachiopoda	Qinglongia	Early Changhsingian	Liangfengya	China-South	10.23	95.6	Shen et al., 1991
N01436	Brachiopoda	Brachiopoda	Qinglongia	Early Changhsingian	China-South	China-South	7.05	98.06	Xu and Grant, 1994
N47773	Brachiopoda	Brachiopoda	Quinquenella	Early Changhsingian	Qubu	China-Tibet	-52.76	64.75	Pan and Shen, 2008
N01437	Brachiopoda	Brachiopoda	Rectambitus	Early Changhsingian	China-South	China-South	7.05	98.06	Xu and Grant, 1994
N01003	Brachiopoda	Brachiopoda	Rhipidomella	Early Changhsingian	Guiding	China-South	7.05	98.06	Shen and He, 1994
N01150	Brachiopoda	Brachiopoda	Rhipidomella	Early Changhsingian	Son La	Vietnam	-0.2	96.37	Shi and Shen, 1998
N00578	Brachiopoda	Brachiopoda	Richthofenia	Early Changhsingian	Cuanbei-Shannan	China-South	11.29	93.67	Li et al., 1989
N00818	Brachiopoda	Brachiopoda	Richthofenia	Early Changhsingian	Tudiya	China-South	10.23	95.6	Reinhardt, 1988
N00890	Brachiopoda	Brachiopoda	Richthofenia	Early Changhsingian	Tudiya S	China-South-Sichuan	10.23	95.6	Reinhardt, 1988
N01004	Brachiopoda	Brachiopoda	Richthofenia	Early Changhsingian	Guiding	China-South	7.05	98.06	Shen and He, 1994
N01119	Brachiopoda	Brachiopoda	Richthofenia	Early Changhsingian	Matan	China-South	6.57	100.74	Shen et al., 2007
N01438	Brachiopoda	Brachiopoda	Richthofenia	Early Changhsingian	China-South	China-South	7.05	98.06	Xu and Grant, 1994
N47811	Brachiopoda	Brachiopoda	Richthofenia	Early Changhsingian	Gyanyima-5	China-Tibet	-47.71	60.9	Shen et al., 2010
N47821	Brachiopoda	Brachiopoda	Richthofenia	Early Changhsingian	Gyanyima-6-1	China-Tibet	-47.71	60.9	Shen et al., 2010
N47834	Brachiopoda	Brachiopoda	Richthofenia	Early Changhsingian	Gyanyima-6-2	China-Tibet	-47.71	60.9	Shen et al., 2010
N01439	Brachiopoda	Brachiopoda	Rostranteris	Early Changhsingian	China-South	China-South	7.05	98.06	Xu and Grant, 1994
N00278	Brachiopoda	Brachiopoda	Schizophoria	Early Changhsingian	Doi Pha Phlung	Thailand	-14.38	88.34	Ishibashi and Chonglakmani, 1990
N01440	Brachiopoda	Brachiopoda	Schizophoria	Early Changhsingian	China-South	China-South	7.05	98.06	Xu and Grant, 1994
N01508	Brachiopoda	Brachiopoda	Schizophoria	Early Changhsingian	Huaying	China-South	10.23	95.6	Yang et al., 1987
N00091	Brachiopoda	Brachiopoda	Schuchertella	Early Changhsingian	Shuikou	China-South	9.62	102.99	Feng, 1989
N01005	Brachiopoda	Brachiopoda	Schuchertella	Early Changhsingian	Guiding	China-South	7.05	98.06	Shen and He, 1994
N01151	Brachiopoda	Brachiopoda	Schuchertella	Early Changhsingian	Son La	Vietnam	-0.2	96.37	Shi and Shen, 1998
N01171	Brachiopoda	Brachiopoda	Septocrurella	Early Changhsingian	Doi Pha Phlung 2	Thailand	-14.38	88.34	Sone et al., 2012
N47847	Brachiopoda	Brachiopoda	Simplicisulcus	Early Changhsingian	Wairaki Downs	New Zealand	-73.91	163.75	Shi et al., 2010
N00035	Brachiopoda	Brachiopoda	Spinomarginifera	Early Changhsingian	Xikou	China-South	13.64	95.07	Ding et al., 1989
N00082	Brachiopoda	Brachiopoda	Spinomarginifera	Early Changhsingian	Matian	China-South	6.57	100.74	Feng, 1989
N00250	Brachiopoda	Brachiopoda	Spinomarginifera	Early Changhsingian	Sankoujiang	China-South	8.84	103.63	Hou et al., 1979
N00257	Brachiopoda	Brachiopoda	Spinomarginifera	Early Changhsingian	Shuangshan	China-South	8.84	103.63	Hou et al., 1979
N00585	Brachiopoda	Brachiopoda	Spinomarginifera	Early Changhsingian	Cuanbei-Shannan	China-South	11.29	93.67	Li et al., 1989
N01006	Brachiopoda	Brachiopoda	Spinomarginifera	Early Changhsingian	Guiding	China-South	7.05	98.06	Shen and He, 1994
N01049	Brachiopoda	Brachiopoda	Spinomarginifera	Early Changhsingian	Liangfengya	China-South	10.23	95.6	Shen et al., 1991
N01139	Brachiopoda	Brachiopoda	Spinomarginifera	Early Changhsingian	Chuanyuan	China-South	8.11	96.13	Shen et al., 2011
N01152	Brachiopoda	Brachiopoda	Spinomarginifera	Early Changhsingian	Son La	Vietnam	-0.2	96.37	Shi and Shen, 1998
N01173	Brachiopoda	Brachiopoda	Spinomarginifera	Early Changhsingian	Doi Pha Phlung 2	Thailand	-14.38	88.34	Sone et al., 2012
N01388	Brachiopoda	Brachiopoda	Spinomarginifera	Early Changhsingian	Yongan	China-South	13.29	105.86	Wu and Hong, 1991
N01441	Brachiopoda	Brachiopoda	Spinomarginifera	Early Changhsingian	China-South	China-South	7.05	98.06	Xu and Grant, 1994
N01442	Brachiopoda	Brachiopoda	Spinomarginifera	Early Changhsingian	China-South	China-South	7.05	98.06	Xu and Grant, 1994
N01463	Brachiopoda	Brachiopoda	Spinomarginifera	Early Changhsingian	Huayingshan	China-South	10.23	95.6	Yang and Lu, 1980
N01509	Brachiopoda	Brachiopoda	Spinomarginifera	Early Changhsingian	Huaying	China-South	10.23	95.6	Yang et al., 1987
N01558	Brachiopoda	Brachiopoda	Spinomarginifera	Early Changhsingian	Jiaozishan	China-South	6.51	97.34	Yang et al., 1991
N01638	Brachiopoda	Brachiopoda	Spinomarginifera	Early Changhsingian	Xiaohe	China-South	11.29	96.99	Yang et al., 1991
N01658	Brachiopoda	Brachiopoda	Spinomarginifera	Early Changhsingian	Shihuiyao	China-South	11.6	99.01	Yang et al., 1991
N01813	Brachiopoda	Brachiopoda	Spinomarginifera	Early Changhsingian	Zhongying	China-South	6.77	96.02	Yao et al., 1980
N01875	Brachiopoda	Brachiopoda	Spinomarginifera	Early Changhsingian	Kongtongshan	China-South	13.29	105.86	Yi, 2004
N01946	Brachiopoda	Brachiopoda	Spinomarginifera	Early Changhsingian	Daijiagou	China-South	9.7	94.9	Zeng et al., 1995
N01957	Brachiopoda	Brachiopoda	Spinomarginifera	Early Changhsingian	Liziya	China-South	10.23	95.6	Zeng et al., 1995
N01979	Brachiopoda	Brachiopoda	Spinomarginifera	Early Changhsingian	Mulongdong	China-South	10.23	95.6	Zeng et al., 1995
N02003	Brachiopoda	Brachiopoda	Spinomarginifera	Early Changhsingian	Xingwen	China-South	7.85	97.45	Zeng et al., 2007
N02030	Brachiopoda	Brachiopoda	Spinomarginifera	Early Changhsingian	Jiahe	China-South	9.83	101.64	Zhang et al., 1993
N02129	Brachiopoda	Brachiopoda	Spinomarginifera	Early Changhsingian	Zhongying	China-South	6.77	96.02	Zhao et al., 1981
N22656	Brachiopoda	Brachiopoda	Spinomarginifera	Early Changhsingian	Meishan	China-South	18.2	103.79	Sheng et al., 1984
N22687	Brachiopoda	Brachiopoda	Spinomarginifera	Early Changhsingian	Meishan C	China-South	18.2	103.79	Wang et al., 2006
N22743	Brachiopoda	Brachiopoda	Spinomarginifera	Early Changhsingian	Baoqing	China-South	18.08	103.65	Zhao et al., 1978
N36216	Brachiopoda	Brachiopoda	Spinomarginifera	Early Changhsingian	Elikah River	Iran	-34.01	60.45	Angiolini et al., 2010
N47790	Brachiopoda	Brachiopoda	Spiriferella	Early Changhsingian	Selong	China-Tibet	-51.42	64.72	Shen et al., 2006
N00586	Brachiopoda	Brachiopoda	Spiriferellina	Early Changhsingian	Cuanbei-Shannan	China-South	11.29	93.67	Li et al., 1989
N01443	Brachiopoda	Brachiopoda	Spiriferellina	Early Changhsingian	China-South	China-South	7.05	98.06	Xu and Grant, 1994
N01980	Brachiopoda	Brachiopoda	Spiriferellina	Early Changhsingian	Mulongdong	China-South	10.23	95.6	Zeng et al., 1995
N01444	Brachiopoda	Brachiopoda	Spirigerella	Early Changhsingian	China-South	China-South	7.05	98.06	Xu and Grant, 1994
N01559	Brachiopoda	Brachiopoda	Spirigerella	Early Changhsingian	Jiaozishan	China-South	6.51	97.34	Yang et al., 1991
N02058	Brachiopoda	Brachiopoda	Spirigerella	Early Changhsingian	Hongciba	China-South	14.6	101.11	Zhang, 2015
N00036	Brachiopoda	Brachiopoda	Squamularia	Early Changhsingian	Xikou	China-South	13.64	95.07	Ding et al., 1989
N01007	Brachiopoda	Brachiopoda	Squamularia	Early Changhsingian	Guiding	China-South	7.05	98.06	Shen and He, 1994
N01174	Brachiopoda	Brachiopoda	Squamularia	Early Changhsingian	Doi Pha Phlung 2	Thailand	-14.38	88.34	Sone et al., 2012
N01445	Brachiopoda	Brachiopoda	Squamularia	Early Changhsingian	China-South	China-South	7.05	98.06	Xu and Grant, 1994
N01464	Brachiopoda	Brachiopoda	Squamularia	Early Changhsingian	Huayingshan	China-South	10.23	95.6	Yang and Lu, 1980
N01510	Brachiopoda	Brachiopoda	Squamularia	Early Changhsingian	Huaying	China-South	10.23	95.6	Yang et al., 1987
N01529	Brachiopoda	Brachiopoda	Squamularia	Early Changhsingian	Changjianggou	China-South	11.29	93.67	Yang et al., 1987
N01590	Brachiopoda	Brachiopoda	Squamularia	Early Changhsingian	Shitouzhai	China-South	6.51	97.34	Yang et al., 1991
N01639	Brachiopoda	Brachiopoda	Squamularia	Early Changhsingian	Xiaohe	China-South	11.29	96.99	Yang et al., 1991
N01642	Brachiopoda	Brachiopoda	Squamularia	Early Changhsingian	Huanglianyu	China-South	11.6	99.01	Yang et al., 1991
N01876	Brachiopoda	Brachiopoda	Squamularia	Early Changhsingian	Kongtongshan	China-South	13.29	105.86	Yi, 2004
N01947	Brachiopoda	Brachiopoda	Squamularia	Early Changhsingian	Daijiagou	China-South	9.7	94.9	Zeng et al., 1995
N01958	Brachiopoda	Brachiopoda	Squamularia	Early Changhsingian	Liziya	China-South	10.23	95.6	Zeng et al., 1995
N01981	Brachiopoda	Brachiopoda	Squamularia	Early Changhsingian	Mulongdong	China-South	10.23	95.6	Zeng et al., 1995
N02059	Brachiopoda	Brachiopoda	Squamularia	Early Changhsingian	Hongciba	China-South	14.6	101.11	Zhang, 2015
N47812	Brachiopoda	Brachiopoda	Squamularia	Early Changhsingian	Gyanyima-5	China-Tibet	-47.71	60.9	Shen et al., 2010
N47822	Brachiopoda	Brachiopoda	Squamularia	Early Changhsingian	Gyanyima-6-1	China-Tibet	-47.71	60.9	Shen et al., 2010
N47835	Brachiopoda	Brachiopoda	Squamularia	Early Changhsingian	Gyanyima-6-2	China-Tibet	-47.71	60.9	Shen et al., 2010
N47841	Brachiopoda	Brachiopoda	Squamularia	Early Changhsingian	Gyanyima-6-3	China-Tibet	-47.71	60.9	Shen et al., 2010
N01008	Brachiopoda	Brachiopoda	Stenoscisma	Early Changhsingian	Guiding	China-South	7.05	98.06	Shen and He, 1994
N01121	Brachiopoda	Brachiopoda	Stenoscisma	Early Changhsingian	Matan	China-South	6.57	100.74	Shen et al., 2007
N47791	Brachiopoda	Brachiopoda	Stenoscisma	Early Changhsingian	Selong	China-Tibet	-51.42	64.72	Shen et al., 2006
N47823	Brachiopoda	Brachiopoda	Stenoscisma	Early Changhsingian	Gyanyima-6-1	China-Tibet	-47.71	60.9	Shen et al., 2010
N01446	Brachiopoda	Brachiopoda	Stepanoviella	Early Changhsingian	China-South	China-South	7.05	98.06	Xu and Grant, 1994
N00589	Brachiopoda	Brachiopoda	Streptorhynchus	Early Changhsingian	Cuanbei-Shannan	China-South	11.29	93.67	Li et al., 1989
N01009	Brachiopoda	Brachiopoda	Streptorhynchus	Early Changhsingian	Guiding	China-South	7.05	98.06	Shen and He, 1994
N01122	Brachiopoda	Brachiopoda	Streptorhynchus	Early Changhsingian	Matan	China-South	6.57	100.74	Shen et al., 2007
N01560	Brachiopoda	Brachiopoda	Streptorhynchus	Early Changhsingian	Jiaozishan	China-South	6.51	97.34	Yang et al., 1991
N47792	Brachiopoda	Brachiopoda	Streptorhynchus	Early Changhsingian	Selong	China-Tibet	-51.42	64.72	Shen et al., 2006
N01447	Brachiopoda	Brachiopoda	Strophalosiina	Early Changhsingian	China-South	China-South	7.05	98.06	Xu and Grant, 1994
N47793	Brachiopoda	Brachiopoda	Taeniothaerus	Early Changhsingian	Selong	China-Tibet	-51.42	64.72	Shen et al., 2006
N01123	Brachiopoda	Brachiopoda	Tethyochonetes	Early Changhsingian	Matan	China-South	6.57	100.74	Shen et al., 2007
N01140	Brachiopoda	Brachiopoda	Tethyochonetes	Early Changhsingian	Chuanyuan	China-South	8.11	96.13	Shen et al., 2011
N02004	Brachiopoda	Brachiopoda	Tethyochonetes	Early Changhsingian	Xingwen	China-South	7.85	97.45	Zeng et al., 2007
N02065	Brachiopoda	Brachiopoda	Tethyochonetes	Early Changhsingian	Mingyuexia	China-South	11.71	93.23	Zhao and Liang, 1974
N22531	Brachiopoda	Brachiopoda	Tethyochonetes	Early Changhsingian	Hongxingqiao	China-South	17.45	104.49	Chen and Liao, 2009
N22602	Brachiopoda	Brachiopoda	Tethyochonetes	Early Changhsingian	Majiashan	China-South	17.79	101.75	He et al., 2015
N22744	Brachiopoda	Brachiopoda	Tethyochonetes	Early Changhsingian	Baoqing	China-South	18.08	103.65	Zhao et al., 1978
N01124	Brachiopoda	Brachiopoda	Tongzithyris	Early Changhsingian	Matan	China-South	6.57	100.74	Shen et al., 2007
N01448	Brachiopoda	Brachiopoda	Tongzithyris	Early Changhsingian	China-South	China-South	7.05	98.06	Xu and Grant, 1994
N01511	Brachiopoda	Brachiopoda	Tongzithyris	Early Changhsingian	Huaying	China-South	10.23	95.6	Yang et al., 1987
N01982	Brachiopoda	Brachiopoda	Tongzithyris	Early Changhsingian	Mulongdong	China-South	10.23	95.6	Zeng et al., 1995
N02096	Brachiopoda	Brachiopoda	Tongzithyris	Early Changhsingian	Matan	China-South	6.57	100.74	Zhao et al., 1981
N00384	Brachiopoda	Brachiopoda	Transcaucasathyris	Early Changhsingian	Dorasham I-1	Azerbaijan	1.96	37.89	Kotlyar et al., 1983
N00391	Brachiopoda	Brachiopoda	Transcaucasathyris	Early Changhsingian	Dorasham II-2	Azerbaijan	1.96	37.89	Kotlyar et al., 1983
N00415	Brachiopoda	Brachiopoda	Transcaucasathyris	Early Changhsingian	Dorasham II-3	Azerbaijan	1.96	37.89	Kotlyar et al., 1983
N00425	Brachiopoda	Brachiopoda	Transcaucasathyris	Early Changhsingian	Ogbin	Azerbaijan	2.36	37.58	Kotlyar et al., 1983
N36217	Brachiopoda	Brachiopoda	Transcaucasathyris	Early Changhsingian	Elikah River	Iran	-34.01	60.45	Angiolini et al., 2010
N00005	Brachiopoda	Brachiopoda	Transennatia	Early Changhsingian	Shaiwa	China-South	6.16	97.72	Chen et al., 2009a
N01125	Brachiopoda	Brachiopoda	Transennatia	Early Changhsingian	Matan	China-South	6.57	100.74	Shen et al., 2007
N01176	Brachiopoda	Brachiopoda	Transennatia	Early Changhsingian	Doi Pha Phlung 2	Thailand	-14.38	88.34	Sone et al., 2012
N01449	Brachiopoda	Brachiopoda	Transennatia	Early Changhsingian	China-South	China-South	7.05	98.06	Xu and Grant, 1994
N02066	Brachiopoda	Brachiopoda	Transennatia	Early Changhsingian	Mingyuexia	China-South	11.71	93.23	Zhao and Liang, 1974
N47824	Brachiopoda	Brachiopoda	Transennatia	Early Changhsingian	Gyanyima-6-1	China-Tibet	-47.71	60.9	Shen et al., 2010
N47836	Brachiopoda	Brachiopoda	Transennatia	Early Changhsingian	Gyanyima-6-2	China-Tibet	-47.71	60.9	Shen et al., 2010
N47842	Brachiopoda	Brachiopoda	Transennatia	Early Changhsingian	Gyanyima-6-3	China-Tibet	-47.71	60.9	Shen et al., 2010
N47794	Brachiopoda	Brachiopoda	Trigonotrela	Early Changhsingian	Selong	China-Tibet	-51.42	64.72	Shen et al., 2006
N01011	Brachiopoda	Brachiopoda	Tropidelasma	Early Changhsingian	Guiding	China-South	7.05	98.06	Shen and He, 1994
N01177	Brachiopoda	Brachiopoda	Tropidelasma	Early Changhsingian	Doi Pha Phlung 2	Thailand	-14.38	88.34	Sone et al., 2012
N00258	Brachiopoda	Brachiopoda	Tschernyschewia	Early Changhsingian	Shuangshan	China-South	8.84	103.63	Hou et al., 1979
N00593	Brachiopoda	Brachiopoda	Tschernyschewia	Early Changhsingian	Cuanbei-Shannan	China-South	11.29	93.67	Li et al., 1989
N01012	Brachiopoda	Brachiopoda	Tschernyschewia	Early Changhsingian	Guiding	China-South	7.05	98.06	Shen and He, 1994
N01051	Brachiopoda	Brachiopoda	Tschernyschewia	Early Changhsingian	Liangfengya	China-South	10.23	95.6	Shen et al., 1991
N01178	Brachiopoda	Brachiopoda	Tschernyschewia	Early Changhsingian	Doi Pha Phlung 2	Thailand	-14.38	88.34	Sone et al., 2012
N01450	Brachiopoda	Brachiopoda	Tschernyschewia	Early Changhsingian	China-South	China-South	7.05	98.06	Xu and Grant, 1994
N01959	Brachiopoda	Brachiopoda	Tschernyschewia	Early Changhsingian	Liziya	China-South	10.23	95.6	Zeng et al., 1995
N01983	Brachiopoda	Brachiopoda	Tschernyschewia	Early Changhsingian	Mulongdong	China-South	10.23	95.6	Zeng et al., 1995
N02132	Brachiopoda	Brachiopoda	Tschernyschewia	Early Changhsingian	Zhongying	China-South	6.77	96.02	Zhao et al., 1981
N36218	Brachiopoda	Brachiopoda	Tschernyschewia	Early Changhsingian	Elikah River	Iran	-34.01	60.45	Angiolini et al., 2010
N01013	Brachiopoda	Brachiopoda	Tyloplecta	Early Changhsingian	Guiding	China-South	7.05	98.06	Shen and He, 1994
N01451	Brachiopoda	Brachiopoda	Tyloplecta	Early Changhsingian	China-South	China-South	7.05	98.06	Xu and Grant, 1994
N01512	Brachiopoda	Brachiopoda	Tyloplecta	Early Changhsingian	Huaying	China-South	10.23	95.6	Yang et al., 1987
N01948	Brachiopoda	Brachiopoda	Tyloplecta	Early Changhsingian	Daijiagou	China-South	9.7	94.9	Zeng et al., 1995
N01960	Brachiopoda	Brachiopoda	Tyloplecta	Early Changhsingian	Liziya	China-South	10.23	95.6	Zeng et al., 1995
N01984	Brachiopoda	Brachiopoda	Tyloplecta	Early Changhsingian	Mulongdong	China-South	10.23	95.6	Zeng et al., 1995
N00037	Brachiopoda	Brachiopoda	Uncinunellina	Early Changhsingian	Xikou	China-South	13.64	95.07	Ding et al., 1989
N00234	Brachiopoda	Brachiopoda	Uncinunellina	Early Changhsingian	Mawuzhai	China-South	8.84	103.63	Hou et al., 1979
N00259	Brachiopoda	Brachiopoda	Uncinunellina	Early Changhsingian	Shuangshan	China-South	8.84	103.63	Hou et al., 1979
N00594	Brachiopoda	Brachiopoda	Uncinunellina	Early Changhsingian	Cuanbei-Shannan	China-South	11.29	93.67	Li et al., 1989
N01014	Brachiopoda	Brachiopoda	Uncinunellina	Early Changhsingian	Guiding	China-South	7.05	98.06	Shen and He, 1994
N01452	Brachiopoda	Brachiopoda	Uncinunellina	Early Changhsingian	China-South	China-South	7.05	98.06	Xu and Grant, 1994
N01513	Brachiopoda	Brachiopoda	Uncinunellina	Early Changhsingian	Huaying	China-South	10.23	95.6	Yang et al., 1987
N01546	Brachiopoda	Brachiopoda	Uncinunellina	Early Changhsingian	Yanshi	China-South	14.6	101.11	Yang et al., 1987
N01930	Brachiopoda	Brachiopoda	Uncinunellina	Early Changhsingian	Gusong	China-South	7.57	95.42	Zeng et al., 1986
N01961	Brachiopoda	Brachiopoda	Uncinunellina	Early Changhsingian	Liziya	China-South	10.23	95.6	Zeng et al., 1995
N01985	Brachiopoda	Brachiopoda	Uncinunellina	Early Changhsingian	Mulongdong	China-South	10.23	95.6	Zeng et al., 1995
N01986	Brachiopoda	Brachiopoda	Uncinunellina	Early Changhsingian	Mulongdong	China-South	10.23	95.6	Zeng et al., 1995
N02005	Brachiopoda	Brachiopoda	Uncinunellina	Early Changhsingian	Xingwen	China-South	7.85	97.45	Zeng et al., 2007
N02031	Brachiopoda	Brachiopoda	Uncinunellina	Early Changhsingian	Jiahe	China-South	9.83	101.64	Zhang et al., 1993
N02133	Brachiopoda	Brachiopoda	Uncinunellina	Early Changhsingian	Zhongying	China-South	6.77	96.02	Zhao et al., 1981
N02060	Brachiopoda	Brachiopoda	Urushtenia	Early Changhsingian	Hongciba	China-South	14.6	101.11	Zhang, 2015
N47825	Brachiopoda	Brachiopoda	Vediproductus	Early Changhsingian	Gyanyima-6-1	China-Tibet	-47.71	60.9	Shen et al., 2010
N47837	Brachiopoda	Brachiopoda	Vediproductus	Early Changhsingian	Gyanyima-6-2	China-Tibet	-47.71	60.9	Shen et al., 2010
N00084	Brachiopoda	Brachiopoda	Waagenites	Early Changhsingian	Matian	China-South	6.57	100.74	Feng, 1989
N00251	Brachiopoda	Brachiopoda	Waagenites	Early Changhsingian	Sankoujiang	China-South	8.84	103.63	Hou et al., 1979
N00595	Brachiopoda	Brachiopoda	Waagenites	Early Changhsingian	Cuanbei-Shannan	China-South	11.29	93.67	Li et al., 1989
N01015	Brachiopoda	Brachiopoda	Waagenites	Early Changhsingian	Guiding	China-South	7.05	98.06	Shen and He, 1994
N01052	Brachiopoda	Brachiopoda	Waagenites	Early Changhsingian	Liangfengya	China-South	10.23	95.6	Shen et al., 1991
N01153	Brachiopoda	Brachiopoda	Waagenites	Early Changhsingian	Son La	Vietnam	-0.2	96.37	Shi and Shen, 1998
N01453	Brachiopoda	Brachiopoda	Waagenites	Early Changhsingian	China-South	China-South	7.05	98.06	Xu and Grant, 1994
N01532	Brachiopoda	Brachiopoda	Waagenites	Early Changhsingian	Changjianggou	China-South	11.29	93.67	Yang et al., 1987
N01547	Brachiopoda	Brachiopoda	Waagenites	Early Changhsingian	Yanshi	China-South	14.6	101.11	Yang et al., 1987
N01561	Brachiopoda	Brachiopoda	Waagenites	Early Changhsingian	Jiaozishan	China-South	6.51	97.34	Yang et al., 1991
N01661	Brachiopoda	Brachiopoda	Waagenites	Early Changhsingian	Shihuiyao	China-South	11.6	99.01	Yang et al., 1991
N01816	Brachiopoda	Brachiopoda	Waagenites	Early Changhsingian	Zhongying	China-South	6.77	96.02	Yao et al., 1980
N01931	Brachiopoda	Brachiopoda	Waagenites	Early Changhsingian	Gusong	China-South	7.57	95.42	Zeng et al., 1986
N01962	Brachiopoda	Brachiopoda	Waagenites	Early Changhsingian	Liziya	China-South	10.23	95.6	Zeng et al., 1995
N02134	Brachiopoda	Brachiopoda	Waagenites	Early Changhsingian	Zhongying	China-South	6.77	96.02	Zhao et al., 1981
N01454	Brachiopoda	Brachiopoda	Waagenoconcha	Early Changhsingian	China-South	China-South	7.05	98.06	Xu and Grant, 1994
N01514	Brachiopoda	Brachiopoda	Waagenoconcha	Early Changhsingian	Huaying	China-South	10.23	95.6	Yang et al., 1987
N01562	Brachiopoda	Brachiopoda	Waagenoconcha	Early Changhsingian	Jiaozishan	China-South	6.51	97.34	Yang et al., 1991
N01963	Brachiopoda	Brachiopoda	Waagenoconcha	Early Changhsingian	Liziya	China-South	10.23	95.6	Zeng et al., 1995
N36406	Brachiopoda	Brachiopoda	Waagenoconcha	Early Changhsingian	Guryul Ravine	Kashmir	-41.88	60.99	Nakazawa et al., 1975
N01053	Brachiopoda	Brachiopoda	Wellerellina	Early Changhsingian	Liangfengya	China-South	10.23	95.6	Shen et al., 1991
N01126	Brachiopoda	Brachiopoda	Wellerellina	Early Changhsingian	Matan	China-South	6.57	100.74	Shen et al., 2007
N00017	Brachiopoda	Brachiopoda	Whitspakia	Early Changhsingian	Shimenya	China-South	13.64	95.07	Ding et al., 1989
N00776	Bryozoan	Bryozoan	Acanthocladia	Early Changhsingian	Tudiya	China-South	10.23	95.6	Reinhardt, 1988
N00827	Bryozoan	Bryozoan	Acanthocladia	Early Changhsingian	Tudiya	China-South-Sichuan	10.23	95.6	Reinhardt, 1988
N00861	Bryozoan	Bryozoan	Acanthocladia	Early Changhsingian	Tudiya H	China-South-Sichuan	10.23	95.6	Reinhardt, 1988
N00871	Bryozoan	Bryozoan	Acanthocladia	Early Changhsingian	Tudiya N	China-South-Sichuan	10.23	95.6	Reinhardt, 1988
N00881	Bryozoan	Bryozoan	Acanthocladia	Early Changhsingian	Tudiya S	China-South-Sichuan	10.23	95.6	Reinhardt, 1988
N00686	Bryozoan	Bryozoan	Fenestella	Early Changhsingian	Panlongdong	China-South-Sichuan	11.54	95.67	Liu et al., 2014
N01059	Bryozoan	Bryozoan	Fenestella	Early Changhsingian	Cili	China-South	11.6	99.01	Shen et al., 1998
N47797	Bryozoan	Bryozoan	Fenestella	Early Changhsingian	Tulong	China-Tibet	-52.18	63.66	Shen et al., 2006
N00787	Bryozoan	Bryozoan	Fistulipora	Early Changhsingian	Tudiya	China-South	10.23	95.6	Reinhardt, 1988
N00864	Bryozoan	Bryozoan	Fistulipora	Early Changhsingian	Tudiya H	China-South-Sichuan	10.23	95.6	Reinhardt, 1988
N00874	Bryozoan	Bryozoan	Fistulipora	Early Changhsingian	Tudiya N	China-South-Sichuan	10.23	95.6	Reinhardt, 1988
N00883	Bryozoan	Bryozoan	Fistulipora	Early Changhsingian	Tudiya S	China-South-Sichuan	10.23	95.6	Reinhardt, 1988
N01060	Bryozoan	Bryozoan	Fistulipora	Early Changhsingian	Cili	China-South	11.6	99.01	Shen et al., 1998
N01456	Bryozoan	Bryozoan	Fistulipora	Early Changhsingian	Huayingshan	China-South	10.23	95.6	Yang and Lu, 1980
N47800	Bryozoan	Bryozoan	Meekopora	Early Changhsingian	Tulong	China-Tibet	-52.18	63.66	Shen et al., 2006
N01461	Bryozoan	Bryozoan	Polypora	Early Changhsingian	Huayingshan	China-South	10.23	95.6	Yang and Lu, 1980
N01604	Bryozoan	Bryozoan	Polypora	Early Changhsingian	Jiantianba	China-South	11.29	96.99	Yang et al., 1991
N00699	Bryozoan	Bryozoan	Rhombopora	Early Changhsingian	Panlongdong	China-South-Sichuan	11.54	95.67	Liu et al., 2014
N00817	Bryozoan	Bryozoan	Rhombopora	Early Changhsingian	Tudiya	China-South	10.23	95.6	Reinhardt, 1988
N00836	Bryozoan	Bryozoan	Rhombopora	Early Changhsingian	Tudiya	China-South-Sichuan	10.23	95.6	Reinhardt, 1988
N00868	Bryozoan	Bryozoan	Rhombopora	Early Changhsingian	Tudiya H	China-South-Sichuan	10.23	95.6	Reinhardt, 1988
N00878	Bryozoan	Bryozoan	Rhombopora	Early Changhsingian	Tudiya N	China-South-Sichuan	10.23	95.6	Reinhardt, 1988
N00889	Bryozoan	Bryozoan	Rhombopora	Early Changhsingian	Tudiya S	China-South-Sichuan	10.23	95.6	Reinhardt, 1988
N00072	Chordata	Conodont	Clarkina	Early Changhsingian	Lichuan	China-South	11.29	96.99	Fan and Zhang, 1985
N00112	Chordata	Conodont	Clarkina	Early Changhsingian	Karakorum	Pakistan	-4.74	57.99	Gaetani et al., 2013
N00113	Chordata	Conodont	Clarkina	Early Changhsingian	Aras Valley	Iran	2.66	37.07	Ghaderi et al., 2014
N00183	Chordata	Conodont	Clarkina	Early Changhsingian	Zhenfeng	China-South	5.71	97.95	Hao,1996
N00435	Chordata	Conodont	Clarkina	Early Changhsingian	Kuh-e-Hambast	Iran	-1.36	47.95	Kozur, 2007
N00437	Chordata	Conodont	Clarkina	Early Changhsingian	Kuh-e-Ali-Bashi-II	Iran	1.78	37.54	Kozur, 2007
N00438	Chordata	Conodont	Clarkina	Early Changhsingian	Kuh-e-Ali-Bashi-III	Iran	1.78	37.54	Kozur, 2007
N00439	Chordata	Conodont	Clarkina	Early Changhsingian	Kuh-e-Ali-Bashi-V	Iran	1.78	37.54	Kozur, 2007
N00469	Chordata	Conodont	Clarkina	Early Changhsingian	Cuanbei-Shannan	China-South	11.29	93.67	Li et al., 1989
N00613	Chordata	Conodont	Clarkina	Early Changhsingian	Shaofanggou	China-South	11.29	93.67	Li et al., 1989
N00713	Chordata	Conodont	Clarkina	Early Changhsingian	Ganxi	China-South	11.29	96.99	Nafi et al., 2006
N00780	Chordata	Conodont	Clarkina	Early Changhsingian	Tudiya	China-South	10.23	95.6	Reinhardt, 1988
N01016	Chordata	Conodont	Clarkina	Early Changhsingian	Kuh-e-Bashi 1	Iran	1.78	37.54	Shen and Mei, 2010
N01017	Chordata	Conodont	Clarkina	Early Changhsingian	Kuh-e-Bashi 2	Iran	1.78	37.54	Shen and Mei, 2010
N01018	Chordata	Conodont	Clarkina	Early Changhsingian	Kuh-e-Bashi 4	Iran	1.78	37.54	Shen and Mei, 2010
N01019	Chordata	Conodont	Clarkina	Early Changhsingian	Abadeh C	Iran	-1.83	47.23	Shen and Mei, 2010
N01020	Chordata	Conodont	Clarkina	Early Changhsingian	Zal	Iran	2.14	38.23	Shen and Mei, 2010
N01299	Chordata	Conodont	Clarkina	Early Changhsingian	Tianqiao	China-South	5.46	99.28	Wang and Xia, 2004b
N01595	Chordata	Conodont	Clarkina	Early Changhsingian	Jianshan	China-South	9.83	101.64	Yang et al., 1991
N01599	Chordata	Conodont	Clarkina	Early Changhsingian	Rencunping	China-South	10.82	99.65	Yang et al., 1991
N01640	Chordata	Conodont	Clarkina	Early Changhsingian	Huanglianyu	China-South	11.6	99.01	Yang et al., 1991
N01644	Chordata	Conodont	Clarkina	Early Changhsingian	Shihuiyao	China-South	11.6	99.01	Yang et al., 1991
N01715	Chordata	Conodont	Clarkina	Early Changhsingian	Ermen	China-South	14.6	101.11	Yang et al., 1991
N01840	Chordata	Conodont	Clarkina	Early Changhsingian	Kongtongshan	China-South	13.29	105.86	Yi, 2004
N01878	Chordata	Conodont	Clarkina	Early Changhsingian	Daijiagou	China-South	11.29	93.67	Yuan et al., 2015
N22603	Chordata	Conodont	Clarkina	Early Changhsingian	East-central Canada-British Columbia	Canada-British Columbia	27.02	-33.1	Henderson, 2011
N22671	Chordata	Conodont	Clarkina	Early Changhsingian	Meishan C	China-South	18.2	103.79	Wang et al., 2006
N22705	Chordata	Conodont	Clarkina	Early Changhsingian	Jiulishan	China-South	18.2	103.79	Yang et al., 1991
N36221	Chordata	Conodont	Clarkina	Early Changhsingian	Nakaoi	Japan	31.6	110.66	Bragin, 2000
N36222	Chordata	Conodont	Clarkina	Early Changhsingian	Tenjinmaru	Japan	31.6	110.66	Bragin, 2000
N36251	Chordata	Conodont	Clarkina	Early Changhsingian	Hachiman	Japan	33.18	114.8	Igo, 1989
N36253	Chordata	Conodont	Clarkina	Early Changhsingian	Sasayama	Japan	32.39	112.73	Ishiga et al., 1982
N36258	Chordata	Conodont	Clarkina	Early Changhsingian	Yono	Japan	32.39	112.73	Ishiga et al., 1982
N36342	Chordata	Conodont	Clarkina	Early Changhsingian	Shahreza	Iran	-33.24	60.78	Kozur, 2007
N36391	Chordata	Conodont	Clarkina	Early Changhsingian	Guryul Ravine	Kashmir	-41.88	60.99	Nakazawa et al., 1975
N36462	Chordata	Conodont	Clarkina	Early Changhsingian	Akkamori-2	Japan	36.76	119.22	Takahashi et al., 2009
N36463	Chordata	Conodont	Clarkina	Early Changhsingian	Koh-e-Chah Kaland	Iran	-34.94	54.85	Tanner et al., 2013
N36471	Chordata	Conodont	Clarkina	Early Changhsingian	Gujo-hachiman C	Japan	33.18	114.8	Yao et al., 2001
N36480	Chordata	Conodont	Clarkina	Early Changhsingian	Ryozen	Japan	33.18	114.8	Yao et al., 2001
N36472	Chordata	Conodont	Cypridodella	Early Changhsingian	Gujo-hachiman C	Japan	33.18	114.8	Yao et al., 2001
N36464	Chordata	Conodont	Diplognathodus	Early Changhsingian	Koh-e-Chah Kaland	Iran	-34.94	54.85	Tanner et al., 2013
N00484	Chordata	Conodont	Ellisonia	Early Changhsingian	Cuanbei-Shannan	China-South	11.29	93.67	Li et al., 1989
N01492	Chordata	Conodont	Ellisonia	Early Changhsingian	Huaying	China-South	10.23	95.6	Yang et al., 1987
N01516	Chordata	Conodont	Ellisonia	Early Changhsingian	Changjianggou	China-South	11.29	93.67	Yang et al., 1987
N01666	Chordata	Conodont	Ellisonia	Early Changhsingian	Qibaoshan	China-South	13.07	102.44	Yang et al., 1991
N22632	Chordata	Conodont	Ellisonia	Early Changhsingian	Meishan	China-South	18.2	103.79	Sheng et al., 1984
N36394	Chordata	Conodont	Ellisonia	Early Changhsingian	Guryul Ravine	Kashmir	-41.88	60.99	Nakazawa et al., 1975
N36473	Chordata	Conodont	Ellisonia	Early Changhsingian	Gujo-hachiman C	Japan	33.18	114.8	Yao et al., 2001
N00485	Chordata	Conodont	Enantiognathus	Early Changhsingian	Cuanbei-Shannan	China-South	11.29	93.67	Li et al., 1989
N01517	Chordata	Conodont	Enantiognathus	Early Changhsingian	Changjianggou	China-South	11.29	93.67	Yang et al., 1987
N02135	Chordata	Conodont	Enantiognathus	Early Changhsingian	Zhongliangshan	China-South	10.23	95.6	Zhao et al., 1981
N22633	Chordata	Conodont	Enantiognathus	Early Changhsingian	Meishan	China-South	18.2	103.79	Sheng et al., 1984
N22706	Chordata	Conodont	Enantiognathus	Early Changhsingian	Jiulishan	China-South	18.2	103.79	Yang et al., 1991
N36474	Chordata	Conodont	Enantiognathus	Early Changhsingian	Gujo-hachiman C	Japan	33.18	114.8	Yao et al., 2001
N00110	Chordata	Conodont	Gondolella	Early Changhsingian	Kundil Valley	Pakistan	-4.74	57.99	Gaetani et al., 1995
N00263	Chordata	Conodont	Gondolella	Early Changhsingian	Abadeh C	Iran	-1.83	47.23	Ijrg, 1981
N01495	Chordata	Conodont	Gondolella	Early Changhsingian	Huaying	China-South	10.23	95.6	Yang et al., 1987
N01518	Chordata	Conodont	Gondolella	Early Changhsingian	Changjianggou	China-South	11.29	93.67	Yang et al., 1987
N22640	Chordata	Conodont	Gondolella	Early Changhsingian	Meishan	China-South	18.2	103.79	Sheng et al., 1984
N36226	Chordata	Conodont	Gondolella	Early Changhsingian	Pantovyi Creek	Russia	35.46	111.69	Dickins et al., 1997
N47767	Chordata	Conodont	Gondolella	Early Changhsingian	Tilicho	Nepal	-50.98	61.57	Garzanti et al., 1994
N22707	Chordata	Conodont	Hibbardella	Early Changhsingian	Jiulishan	China-South	18.2	103.79	Yang et al., 1991
N36475	Chordata	Conodont	Hibbardella	Early Changhsingian	Gujo-hachiman C	Japan	33.18	114.8	Yao et al., 2001
N00185	Chordata	Conodont	Hibbardelloides	Early Changhsingian	Zhenfeng	China-South	5.71	97.95	Hao,1996
N01497	Chordata	Conodont	Hindeodella	Early Changhsingian	Huaying	China-South	10.23	95.6	Yang et al., 1987
N00264	Chordata	Conodont	Hindeodus	Early Changhsingian	Abadeh C	Iran	-1.83	47.23	Ijrg, 1981
N00436	Chordata	Conodont	Hindeodus	Early Changhsingian	Kuh-e-Hambast	Iran	-1.36	47.95	Kozur, 2007
N00503	Chordata	Conodont	Hindeodus	Early Changhsingian	Cuanbei-Shannan	China-South	11.29	93.67	Li et al., 1989
N00706	Chordata	Conodont	Hindeodus	Early Changhsingian	Son La	Vietnam	-0.2	96.37	Metcalfe, 2012
N01519	Chordata	Conodont	Hindeodus	Early Changhsingian	Changjianggou	China-South	11.29	93.67	Yang et al., 1987
N01641	Chordata	Conodont	Hindeodus	Early Changhsingian	Huanglianyu	China-South	11.6	99.01	Yang et al., 1991
N01646	Chordata	Conodont	Hindeodus	Early Changhsingian	Shihuiyao	China-South	11.6	99.01	Yang et al., 1991
N01647	Chordata	Conodont	Hindeodus	Early Changhsingian	Shihuiyao	China-South	11.6	99.01	Yang et al., 1991
N01849	Chordata	Conodont	Hindeodus	Early Changhsingian	Kongtongshan	China-South	13.29	105.86	Yi, 2004
N01879	Chordata	Conodont	Hindeodus	Early Changhsingian	Daijiagou	China-South	11.29	93.67	Yuan et al., 2015
N22604	Chordata	Conodont	Hindeodus	Early Changhsingian	East-central Canada-British Columbia	Canada-British Columbia	27.02	-33.1	Henderson, 2011
N22642	Chordata	Conodont	Hindeodus	Early Changhsingian	Meishan	China-South	18.2	103.79	Sheng et al., 1984
N22643	Chordata	Conodont	Hindeodus	Early Changhsingian	Meishan	China-South	18.2	103.79	Sheng et al., 1984
N36227	Chordata	Conodont	Hindeodus	Early Changhsingian	Pantovyi Creek	Russia	35.46	111.69	Dickins et al., 1997
N36466	Chordata	Conodont	Hindeodus	Early Changhsingian	Zaluch Nala	Pakistan	-39.92	57.18	Wardlaw and Pogue, 1995
N00111	Chordata	Conodont	Iranognathus	Early Changhsingian	Kundil Valley	Pakistan	-4.74	57.99	Gaetani et al., 1995
N00265	Chordata	Conodont	Iranognathus	Early Changhsingian	Abadeh C	Iran	-1.83	47.23	Ijrg, 1981
N01596	Chordata	Conodont	Lonchodina	Early Changhsingian	Jianshan	China-South	9.83	101.64	Yang et al., 1991
N36476	Chordata	Conodont	Lonchodina	Early Changhsingian	Gujo-hachiman C	Japan	33.18	114.8	Yao et al., 2001
N36465	Chordata	Conodont	Mesogondolella	Early Changhsingian	Koh-e-Chah Kaland	Iran	-34.94	54.85	Tanner et al., 2013
N36467	Chordata	Conodont	Mesogondolella	Early Changhsingian	Zaluch Nala	Pakistan	-39.92	57.18	Wardlaw and Pogue, 1995
N00522	Chordata	Conodont	Metalonchodina	Early Changhsingian	Cuanbei-Shannan	China-South	11.29	93.67	Li et al., 1989
N01502	Chordata	Conodont	Metalonchodina	Early Changhsingian	Huaying	China-South	10.23	95.6	Yang et al., 1987
N22644	Chordata	Conodont	Metalonchodina	Early Changhsingian	Meishan	China-South	18.2	103.79	Sheng et al., 1984
N22708	Chordata	Conodont	Metalonchodina	Early Changhsingian	Jiulishan	China-South	18.2	103.79	Yang et al., 1991
N01597	Chordata	Conodont	Ozarkodina	Early Changhsingian	Jianshan	China-South	9.83	101.64	Yang et al., 1991
N00566	Chordata	Conodont	Prioniodella	Early Changhsingian	Cuanbei-Shannan	China-South	11.29	93.67	Li et al., 1989
N01525	Chordata	Conodont	Prioniodella	Early Changhsingian	Changjianggou	China-South	11.29	93.67	Yang et al., 1987
N01598	Chordata	Conodont	Prioniodella	Early Changhsingian	Jianshan	China-South	9.83	101.64	Yang et al., 1991
N22649	Chordata	Conodont	Prioniodella	Early Changhsingian	Meishan	China-South	18.2	103.79	Sheng et al., 1984
N22709	Chordata	Conodont	Prioniodella	Early Changhsingian	Jiulishan	China-South	18.2	103.79	Yang et al., 1991
N36477	Chordata	Conodont	Prioniodella	Early Changhsingian	Gujo-hachiman C	Japan	33.18	114.8	Yao et al., 2001
N36478	Chordata	Conodont	Prioniodella	Early Changhsingian	Gujo-hachiman C	Japan	33.18	114.8	Yao et al., 2001
N36481	Chordata	Conodont	Prioniodella	Early Changhsingian	Ryozen	Japan	33.18	114.8	Yao et al., 2001
N00267	Chordata	Conodont	Stepanovites	Early Changhsingian	Abadeh C	Iran	-1.83	47.23	Ijrg, 1981
N00268	Chordata	Conodont	Xaniognathus	Early Changhsingian	Abadeh C	Iran	-1.83	47.23	Ijrg, 1981
N00599	Chordata	Conodont	Xaniognathus	Early Changhsingian	Cuanbei-Shannan	China-South	11.29	93.67	Li et al., 1989
N22657	Chordata	Conodont	Xaniognathus	Early Changhsingian	Meishan	China-South	18.2	103.79	Sheng et al., 1984
N22710	Chordata	Conodont	Xaniognathus	Early Changhsingian	Jiulishan	China-South	18.2	103.79	Yang et al., 1991
N36468	Chordata	Conodont	Xaniognathus	Early Changhsingian	Zaluch Nala	Pakistan	-39.92	57.18	Wardlaw and Pogue, 1995
N36479	Chordata	Conodont	Xaniognathus	Early Changhsingian	Gujo-hachiman C	Japan	33.18	114.8	Yao et al., 2001
N36482	Chordata	Conodont	Xaniognathus	Early Changhsingian	Ryozen	Japan	33.18	114.8	Yao et al., 2001
N22690	Chordata	Fish	Baoqingichthys	Early Changhsingian	Xinfeng	China-South	15.55	103.83	Wang et al., 2007
N22691	Chordata	Fish	Changxingselache	Early Changhsingian	Changxing	China-South	17.45	104.49	Wang et al., 2007
N22692	Chordata	Fish	Neoselachian	Early Changhsingian	Changxing	China-South	17.45	104.49	Wang et al., 2007
N22527	Chordata	Fish	Sinoplatysomus	Early Changhsingian	Meishan	China-South	18.2	103.79	Benton et al., 2013
N22693	Chordata	Fish	Zhejiangichthys	Early Changhsingian	Changxing	China-South	17.45	104.49	Wang et al., 2007
N00460	Coelenterata	Coral	Asserculinia	Early Changhsingian	Cuanbei-Shannan	China-South	11.29	93.67	Li et al., 1989
N02052	Coelenterata	Coral	Asserculinia	Early Changhsingian	Hongciba	China-South	14.6	101.11	Zhang, 2015
N22626	Coelenterata	Coral	Asserculinia	Early Changhsingian	Meishan	China-South	18.2	103.79	Sheng et al., 1984
N22731	Coelenterata	Coral	Asserculinia	Early Changhsingian	Baoqing	China-South	18.08	103.65	Zhao et al., 1978
N00054	Coelenterata	Coral	Calophyllum	Early Changhsingian	China	China	11.38	100.35	Ezaki, 1994
N22634	Coelenterata	Coral	Endothecium	Early Changhsingian	Meishan	China-South	18.2	103.79	Sheng et al., 1984
N01701	Coelenterata	Coral	Grasshedophyllum	Early Changhsingian	Xikou	China-South	13.64	95.07	Yang et al., 1991
N01101	Coelenterata	Coral	Heshanophyllum	Early Changhsingian	Matan	China-South	6.57	100.74	Shen et al., 2007
N00055	Coelenterata	Coral	Ipciphyllum	Early Changhsingian	China	China	11.38	100.35	Ezaki, 1994
N00062	Coelenterata	Coral	Iranophyllum	Early Changhsingian	Hanzhong	China-South-Shanxi	12.59	93.72	Ezaki, 1994
N00056	Coelenterata	Coral	Liangshanophyllum	Early Changhsingian	China	China	11.38	100.35	Ezaki, 1994
N00512	Coelenterata	Coral	Liangshanophyllum	Early Changhsingian	Cuanbei-Shannan	China-South	11.29	93.67	Li et al., 1989
N02137	Coelenterata	Coral	Liangshanophyllum	Early Changhsingian	Zhongliangshan	China-South	10.23	95.6	Zhao et al., 1981
N00052	Coelenterata	Coral	Lophocarinophyllum	Early Changhsingian	Jiaozishan	China-South-Guizhou	7.05	98.06	Ezaki, 1994
N00057	Coelenterata	Coral	Lophocarinophyllum	Early Changhsingian	China	China	11.38	100.35	Ezaki, 1994
N00517	Coelenterata	Coral	Lophocarinophyllum	Early Changhsingian	Cuanbei-Shannan	China-South	11.29	93.67	Li et al., 1989
N00058	Coelenterata	Coral	Lophophyllidium	Early Changhsingian	China	China	11.38	100.35	Ezaki, 1994
N00089	Coelenterata	Coral	Lophophyllidium	Early Changhsingian	Shuikou	China-South	9.62	102.99	Feng, 1989
N00518	Coelenterata	Coral	Lophophyllidium	Early Changhsingian	Cuanbei-Shannan	China-South	11.29	93.67	Li et al., 1989
N00984	Coelenterata	Coral	Lophophyllidium	Early Changhsingian	Guiding	China-South	7.05	98.06	Shen and He, 1994
N01521	Coelenterata	Coral	Lophophyllidium	Early Changhsingian	Changjianggou	China-South	11.29	93.67	Yang et al., 1987
N01702	Coelenterata	Coral	Lophophyllidium	Early Changhsingian	Xikou	China-South	13.64	95.07	Yang et al., 1991
N22733	Coelenterata	Coral	Lophophyllidium	Early Changhsingian	Baoqing	China-South	18.08	103.65	Zhao et al., 1978
N00409	Coelenterata	Coral	Pentamplexus	Early Changhsingian	Dorasham II-3	Azerbaijan	1.96	37.89	Kotlyar et al., 1983
N00053	Coelenterata	Coral	Pentaphyllum	Early Changhsingian	Jiaozishan	China-South-Guizhou	7.05	98.06	Ezaki, 1994
N00059	Coelenterata	Coral	Pentaphyllum	Early Changhsingian	China	China	11.38	100.35	Ezaki, 1994
N00379	Coelenterata	Coral	Pentaphyllum	Early Changhsingian	Dorasham I-1	Azerbaijan	1.96	37.89	Kotlyar et al., 1983
N00410	Coelenterata	Coral	Pentaphyllum	Early Changhsingian	Dorasham II-3	Azerbaijan	1.96	37.89	Kotlyar et al., 1983
N00565	Coelenterata	Coral	Plerophyllum	Early Changhsingian	Cuanbei-Shannan	China-South	11.29	93.67	Li et al., 1989
N00812	Coelenterata	Coral	Plerophyllum	Early Changhsingian	Tudiya	China-South	10.23	95.6	Reinhardt, 1988
N01460	Coelenterata	Coral	Plerophyllum	Early Changhsingian	Huayingshan	China-South	10.23	95.6	Yang and Lu, 1980
N00590	Coelenterata	Coral	Tachylasma	Early Changhsingian	Cuanbei-Shannan	China-South	11.29	93.67	Li et al., 1989
N00416	Coelenterata	Coral	Ufimia	Early Changhsingian	Dorasham II-3	Azerbaijan	1.96	37.89	Kotlyar et al., 1983
N00060	Coelenterata	Coral	Waagenophyllum	Early Changhsingian	China	China	11.38	100.35	Ezaki, 1994
N00061	Coelenterata	Coral	Waagenophyllum	Early Changhsingian	China	China	11.38	100.35	Ezaki, 1994
N00063	Coelenterata	Coral	Waagenophyllum	Early Changhsingian	Hanzhong	China-South-Shanxi	12.59	93.72	Ezaki, 1994
N00064	Coelenterata	Coral	Waagenophyllum	Early Changhsingian	Hanzhong	China-South-Shanxi	12.59	93.72	Ezaki, 1994
N00596	Coelenterata	Coral	Waagenophyllum	Early Changhsingian	Cuanbei-Shannan	China-South	11.29	93.67	Li et al., 1989
N00597	Coelenterata	Coral	Waagenophyllum	Early Changhsingian	Cuanbei-Shannan	China-South	11.29	93.67	Li et al., 1989
N00826	Coelenterata	Coral	Waagenophyllum	Early Changhsingian	Tudiya	China-South	10.23	95.6	Reinhardt, 1988
N00924	Coelenterata	Coral	Waagenophyllum	Early Changhsingian	Hanzhong	China-South	12.59	93.72	Rui et al., 1984
N01021	Coelenterata	Coral	Waagenophyllum	Early Changhsingian	Kangjiaping	China-South-Hunan	11.6	99.01	Shen and Yang, 1995
N01075	Coelenterata	Coral	Waagenophyllum	Early Changhsingian	Cili	China-South	11.6	99.01	Shen et al., 1998
N01179	Coelenterata	Coral	Waagenophyllum	Early Changhsingian	Doi Pha Phlung 2	Thailand	-14.38	88.34	Sone et al., 2012
N01465	Coelenterata	Coral	Waagenophyllum	Early Changhsingian	Huayingshan	China-South	10.23	95.6	Yang and Lu, 1980
N01713	Coelenterata	Coral	Waagenophyllum	Early Changhsingian	Xikou	China-South	13.64	95.07	Yang et al., 1991
N02141	Coelenterata	Coral	Waagenophyllum	Early Changhsingian	Zhongliangshan	China-South	10.23	95.6	Zhao et al., 1981
N22745	Coelenterata	Coral	Waagenophyllum	Early Changhsingian	Baoqing	China-South	18.08	103.65	Zhao et al., 1978
N47826	Coelenterata	Coral	Waagenophyllum	Early Changhsingian	Gyanyima-6-1	China-Tibet	-47.71	60.9	Shen et al., 2010
N47838	Coelenterata	Coral	Waagenophyllum	Early Changhsingian	Gyanyima-6-2	China-Tibet	-47.71	60.9	Shen et al., 2010
N47843	Coelenterata	Coral	Waagenophyllum	Early Changhsingian	Gyanyima-6-3	China-Tibet	-47.71	60.9	Shen et al., 2010
N47796	Coelenterata	Scyphozoa	Conularia	Early Changhsingian	Tulong	China-Tibet	-52.18	63.66	Shen et al., 2006
N00455	Mollusca	Bivalvia	Acanthopecten	Early Changhsingian	Cuanbei-Shannan	China-South	11.29	93.67	Li et al., 1989
N01487	Mollusca	Bivalvia	Acanthopecten	Early Changhsingian	Paoshui	China-South	6.77	96.02	Yang et al., 1987
N00660	Mollusca	Bivalvia	Anomia?	Early Changhsingian	Fenghai	China-South	12.82	105.3	Li, 1995
N01772	Mollusca	Bivalvia	Anshunopecten	Early Changhsingian	Laowuji	China-South	6.77	96.02	Yao et al., 1980
N00461	Mollusca	Bivalvia	Astartella	Early Changhsingian	Cuanbei-Shannan	China-South	11.29	93.67	Li et al., 1989
N01376	Mollusca	Bivalvia	Astartella	Early Changhsingian	Yongan	China-South	13.29	105.86	Wu and Hong, 1991
N01773	Mollusca	Bivalvia	Astartella	Early Changhsingian	Laowuji	China-South	6.77	96.02	Yao et al., 1980
N01782	Mollusca	Bivalvia	Astartella	Early Changhsingian	Zhongying	China-South	6.77	96.02	Yao et al., 1980
N22658	Mollusca	Bivalvia	Astartella	Early Changhsingian	Longtan	China-South	18.93	103.07	Sheng et al., 1984
N47795	Mollusca	Bivalvia	Atomodesma	Early Changhsingian	Tulong	China-Tibet	-52.18	63.66	Shen et al., 2006
N47747	Mollusca	Bivalvia	Australomya	Early Changhsingian	Verkhoyan-Okhotsk	Russia	78.53	32.81	Biakov and Shi, 2010
N00224	Mollusca	Bivalvia	Aviculopecten	Early Changhsingian	Lianyang	China-South	8.84	103.63	Hou et al., 1979
N00235	Mollusca	Bivalvia	Aviculopecten	Early Changhsingian	Sankoujiang	China-South	8.84	103.63	Hou et al., 1979
N00462	Mollusca	Bivalvia	Aviculopecten	Early Changhsingian	Cuanbei-Shannan	China-South	11.29	93.67	Li et al., 1989
N00964	Mollusca	Bivalvia	Aviculopecten	Early Changhsingian	Guiding	China-South	7.05	98.06	Shen and He, 1994
N01027	Mollusca	Bivalvia	Aviculopecten	Early Changhsingian	Liangfengya	China-South	10.23	95.6	Shen et al., 1991
N01377	Mollusca	Bivalvia	Aviculopecten	Early Changhsingian	Yongan	China-South	13.29	105.86	Wu and Hong, 1991
N01774	Mollusca	Bivalvia	Aviculopecten	Early Changhsingian	Laowuji	China-South	6.77	96.02	Yao et al., 1980
N36389	Mollusca	Bivalvia	Aviculopecten	Early Changhsingian	Guryul Ravine	Kashmir	-41.88	60.99	Nakazawa et al., 1975
N00463	Mollusca	Bivalvia	Bakevellia	Early Changhsingian	Cuanbei-Shannan	China-South	11.29	93.67	Li et al., 1989
N00661	Mollusca	Bivalvia	Bakevellia	Early Changhsingian	Fenghai	China-South	12.82	105.3	Li, 1995
N47748	Mollusca	Bivalvia	Claraioides	Early Changhsingian	Verkhoyan-Okhotsk	Russia	78.53	32.81	Biakov and Shi, 2010
N00476	Mollusca	Bivalvia	Crenipecten	Early Changhsingian	Cuanbei-Shannan	China-South	11.29	93.67	Li et al., 1989
N01469	Mollusca	Bivalvia	Crenipecten	Early Changhsingian	Paoshui	China-South	4.91	98.55	Yang et al., 1987
N47749	Mollusca	Bivalvia	Cunavella	Early Changhsingian	Verkhoyan-Okhotsk	Russia	78.53	32.81	Biakov and Shi, 2010
N36392	Mollusca	Bivalvia	Cyrtorostra	Early Changhsingian	Guryul Ravine	Kashmir	-41.88	60.99	Nakazawa et al., 1975
N00662	Mollusca	Bivalvia	Dyasmya	Early Changhsingian	Fenghai	China-South	12.82	105.3	Li, 1995
N00663	Mollusca	Bivalvia	Edmondia	Early Changhsingian	Fenghai	China-South	12.82	105.3	Li, 1995
N01378	Mollusca	Bivalvia	Edmondia	Early Changhsingian	Yongan	China-South	13.29	105.86	Wu and Hong, 1991
N01787	Mollusca	Bivalvia	Edmondia	Early Changhsingian	Zhongying	China-South	6.77	96.02	Yao et al., 1980
N00486	Mollusca	Bivalvia	Ensipteria	Early Changhsingian	Cuanbei-Shannan	China-South	11.29	93.67	Li et al., 1989
N02082	Mollusca	Bivalvia	Ensipteria	Early Changhsingian	Matan	China-South	6.57	100.74	Zhao et al., 1981
N00489	Mollusca	Bivalvia	Etheripecten	Early Changhsingian	Cuanbei-Shannan	China-South	11.29	93.67	Li et al., 1989
N00971	Mollusca	Bivalvia	Etheripecten	Early Changhsingian	Guiding	China-South	7.05	98.06	Shen and He, 1994
N01032	Mollusca	Bivalvia	Etheripecten	Early Changhsingian	Liangfengya	China-South	10.23	95.6	Shen et al., 1991
N01162	Mollusca	Bivalvia	Etheripecten	Early Changhsingian	Doi Pha Phlung 2	Thailand	-14.38	88.34	Sone et al., 2012
N01379	Mollusca	Bivalvia	Etheripecten	Early Changhsingian	Yongan	China-South	13.29	105.86	Wu and Hong, 1991
N01472	Mollusca	Bivalvia	Etheripecten	Early Changhsingian	Paoshui	China-South	4.91	98.55	Yang et al., 1987
N01788	Mollusca	Bivalvia	Etheripecten	Early Changhsingian	Zhongying	China-South	6.77	96.02	Yao et al., 1980
N36395	Mollusca	Bivalvia	Etheripecten	Early Changhsingian	Guryul Ravine	Kashmir	-41.88	60.99	Nakazawa et al., 1975
N00490	Mollusca	Bivalvia	Euchondria	Early Changhsingian	Cuanbei-Shannan	China-South	11.29	93.67	Li et al., 1989
N00972	Mollusca	Bivalvia	Euchondria	Early Changhsingian	Guiding	China-South	7.05	98.06	Shen and He, 1994
N01033	Mollusca	Bivalvia	Euchondria	Early Changhsingian	Liangfengya	China-South	10.23	95.6	Shen et al., 1991
N01365	Mollusca	Bivalvia	Euchondria	Early Changhsingian	Jueqian	China-South	12.7	105.16	Wang, 1990
N01380	Mollusca	Bivalvia	Euchondria	Early Changhsingian	Yongan	China-South	13.29	105.86	Wu and Hong, 1991
N01473	Mollusca	Bivalvia	Euchondria	Early Changhsingian	Paoshui	China-South	4.91	98.55	Yang et al., 1987
N00491	Mollusca	Bivalvia	Eumorphotis	Early Changhsingian	Cuanbei-Shannan	China-South	11.29	93.67	Li et al., 1989
N00496	Mollusca	Bivalvia	Girtypecten	Early Changhsingian	Cuanbei-Shannan	China-South	11.29	93.67	Li et al., 1989
N00974	Mollusca	Bivalvia	Girtypecten	Early Changhsingian	Guiding	China-South	7.05	98.06	Shen and He, 1994
N01034	Mollusca	Bivalvia	Girtypecten	Early Changhsingian	Liangfengya	China-South	10.23	95.6	Shen et al., 1991
N00976	Mollusca	Bivalvia	Guichiella	Early Changhsingian	Guiding	China-South	7.05	98.06	Shen and He, 1994
N00499	Mollusca	Bivalvia	Guizhoupecten	Early Changhsingian	Cuanbei-Shannan	China-South	11.29	93.67	Li et al., 1989
N00977	Mollusca	Bivalvia	Guizhoupecten	Early Changhsingian	Guiding	China-South	7.05	98.06	Shen and He, 1994
N02103	Mollusca	Bivalvia	Guizhoupecten	Early Changhsingian	Zhongying	China-South	6.77	96.02	Zhao et al., 1981
N47750	Mollusca	Bivalvia	Guizhoupecten	Early Changhsingian	Verkhoyan-Okhotsk	Russia	78.53	32.81	Biakov and Shi, 2010
N00500	Mollusca	Bivalvia	Gujocardita	Early Changhsingian	Cuanbei-Shannan	China-South	11.29	93.67	Li et al., 1989
N01466	Mollusca	Bivalvia	Gujocardita	Early Changhsingian	Jiaozishan	China-South	11.29	96.99	Yang and Lu, 1980
N01793	Mollusca	Bivalvia	Gujocardita	Early Changhsingian	Zhongying	China-South	6.77	96.02	Yao et al., 1980
N02085	Mollusca	Bivalvia	Gujocardita	Early Changhsingian	Matan	China-South	6.57	100.74	Zhao et al., 1981
N02105	Mollusca	Bivalvia	Gujocardita	Early Changhsingian	Zhongying	China-South	6.77	96.02	Zhao et al., 1981
N00664	Mollusca	Bivalvia	Heteropecten	Early Changhsingian	Fenghai	China-South	12.82	105.3	Li, 1995
N00505	Mollusca	Bivalvia	Hunanopecten	Early Changhsingian	Cuanbei-Shannan	China-South	11.29	93.67	Li et al., 1989
N00665	Mollusca	Bivalvia	Hunanopecten	Early Changhsingian	Fenghai	China-South	12.82	105.3	Li, 1995
N01367	Mollusca	Bivalvia	Hunanopecten	Early Changhsingian	Jueqian	China-South	12.7	105.16	Wang, 1990
N01520	Mollusca	Bivalvia	Hunanopecten	Early Changhsingian	Changjianggou	China-South	11.29	93.67	Yang et al., 1987
N22694	Mollusca	Bivalvia	Hunanopecten	Early Changhsingian	Majiashan	China-South	17.79	101.75	Yang et al., 1987
N47751	Mollusca	Bivalvia	Intomodesma	Early Changhsingian	Verkhoyan-Okhotsk	Russia	78.53	32.81	Biakov and Shi, 2010
N00509	Mollusca	Bivalvia	Leptochondria	Early Changhsingian	Cuanbei-Shannan	China-South	11.29	93.67	Li et al., 1989
N00666	Mollusca	Bivalvia	Leptochondria	Early Changhsingian	Fenghai	China-South	12.82	105.3	Li, 1995
N00510	Mollusca	Bivalvia	Leptodesma	Early Changhsingian	Cuanbei-Shannan	China-South	11.29	93.67	Li et al., 1989
N01475	Mollusca	Bivalvia	Leptodesma	Early Changhsingian	Paoshui	China-South	4.91	98.55	Yang et al., 1987
N01796	Mollusca	Bivalvia	Leptodesma	Early Changhsingian	Zhongying	China-South	6.77	96.02	Yao et al., 1980
N00513	Mollusca	Bivalvia	Liebea	Early Changhsingian	Cuanbei-Shannan	China-South	11.29	93.67	Li et al., 1989
N02108	Mollusca	Bivalvia	Liebea	Early Changhsingian	Zhongying	China-South	6.77	96.02	Zhao et al., 1981
N01381	Mollusca	Bivalvia	Lima	Early Changhsingian	Yongan	China-South	13.29	105.86	Wu and Hong, 1991
N00514	Mollusca	Bivalvia	Limipecten	Early Changhsingian	Cuanbei-Shannan	China-South	11.29	93.67	Li et al., 1989
N00982	Mollusca	Bivalvia	Limipecten	Early Changhsingian	Guiding	China-South	7.05	98.06	Shen and He, 1994
N01038	Mollusca	Bivalvia	Limipecten	Early Changhsingian	Liangfengya	China-South	10.23	95.6	Shen et al., 1991
N01382	Mollusca	Bivalvia	Lopha	Early Changhsingian	Yongan	China-South	13.29	105.86	Wu and Hong, 1991
N47752	Mollusca	Bivalvia	Maitaia	Early Changhsingian	Verkhoyan-Okhotsk	Russia	78.53	32.81	Biakov and Shi, 2010
N47758	Mollusca	Bivalvia	Maitaia	Early Changhsingian	Transbaikal	Russia	65	74.58	Biakov, 2002
N47844	Mollusca	Bivalvia	Maitaia	Early Changhsingian	Wairaki Downs	New Zealand	-73.91	163.75	Shi et al., 2010
N00667	Mollusca	Bivalvia	Modiolus?	Early Changhsingian	Fenghai	China-South	12.82	105.3	Li, 1995
N47753	Mollusca	Bivalvia	Myonia	Early Changhsingian	Verkhoyan-Okhotsk	Russia	78.53	32.81	Biakov and Shi, 2010
N47805	Mollusca	Bivalvia	Myonia	Early Changhsingian	Qubu	China-Tibet	-52.76	64.75	Shen et al., 2006
N00530	Mollusca	Bivalvia	Neoschizodus	Early Changhsingian	Cuanbei-Shannan	China-South	11.29	93.67	Li et al., 1989
N00531	Mollusca	Bivalvia	Netschajewia	Early Changhsingian	Cuanbei-Shannan	China-South	11.29	93.67	Li et al., 1989
N00668	Mollusca	Bivalvia	Netschajewia	Early Changhsingian	Fenghai	China-South	12.82	105.3	Li, 1995
N00534	Mollusca	Bivalvia	Nuculopsis	Early Changhsingian	Cuanbei-Shannan	China-South	11.29	93.67	Li et al., 1989
N01383	Mollusca	Bivalvia	Nuculopsis	Early Changhsingian	Yongan	China-South	13.29	105.86	Wu and Hong, 1991
N01476	Mollusca	Bivalvia	Nuculopsis	Early Changhsingian	Paoshui	China-South	4.91	98.55	Yang et al., 1987
N01803	Mollusca	Bivalvia	Nuculopsis	Early Changhsingian	Zhongying	China-South	6.77	96.02	Yao et al., 1980
N02115	Mollusca	Bivalvia	Nuculopsis	Early Changhsingian	Zhongying	China-South	6.77	96.02	Zhao et al., 1981
N22660	Mollusca	Bivalvia	Nuculopsis	Early Changhsingian	Longtan	China-South	18.93	103.07	Sheng et al., 1984
N47754	Mollusca	Bivalvia	Obliquipecten	Early Changhsingian	Verkhoyan-Okhotsk	Russia	78.53	32.81	Biakov and Shi, 2010
N00542	Mollusca	Bivalvia	Palaeolima	Early Changhsingian	Cuanbei-Shannan	China-South	11.29	93.67	Li et al., 1989
N00669	Mollusca	Bivalvia	Palaeolima	Early Changhsingian	Fenghai	China-South	12.82	105.3	Li, 1995
N00993	Mollusca	Bivalvia	Palaeolima	Early Changhsingian	Guiding	China-South	7.05	98.06	Shen and He, 1994
N01044	Mollusca	Bivalvia	Palaeolima	Early Changhsingian	Liangfengya	China-South	10.23	95.6	Shen et al., 1991
N01477	Mollusca	Bivalvia	Palaeolima	Early Changhsingian	Paoshui	China-South	4.91	98.55	Yang et al., 1987
N02119	Mollusca	Bivalvia	Palaeolima	Early Changhsingian	Zhongying	China-South	6.77	96.02	Zhao et al., 1981
N36400	Mollusca	Bivalvia	Palaeolima	Early Changhsingian	Guryul Ravine	Kashmir	-41.88	60.99	Nakazawa et al., 1975
N00543	Mollusca	Bivalvia	Palaeoneilo	Early Changhsingian	Cuanbei-Shannan	China-South	11.29	93.67	Li et al., 1989
N01384	Mollusca	Bivalvia	Palaeoneilo	Early Changhsingian	Yongan	China-South	13.29	105.86	Wu and Hong, 1991
N01467	Mollusca	Bivalvia	Palaeoneilo	Early Changhsingian	Jiaozishan	China-South	11.29	96.99	Yang and Lu, 1980
N01540	Mollusca	Bivalvia	Palaeoneilo	Early Changhsingian	Yanshi	China-South	14.6	101.11	Yang et al., 1987
N01762	Mollusca	Bivalvia	Palaeoneilo	Early Changhsingian	Jiaozishan	China-South	6.51	97.34	Yao et al., 1980
N01776	Mollusca	Bivalvia	Palaeoneilo	Early Changhsingian	Laowuji	China-South	6.77	96.02	Yao et al., 1980
N01805	Mollusca	Bivalvia	Palaeoneilo	Early Changhsingian	Zhongying	China-South	6.77	96.02	Yao et al., 1980
N02091	Mollusca	Bivalvia	Palaeoneilo	Early Changhsingian	Matan	China-South	6.57	100.74	Zhao et al., 1981
N36401	Mollusca	Bivalvia	Palaeoneilo	Early Changhsingian	Guryul Ravine	Kashmir	-41.88	60.99	Nakazawa et al., 1975
N00544	Mollusca	Bivalvia	Palaeonucula	Early Changhsingian	Cuanbei-Shannan	China-South	11.29	93.67	Li et al., 1989
N01541	Mollusca	Bivalvia	Palaeonucula	Early Changhsingian	Yanshi	China-South	14.6	101.11	Yang et al., 1987
N00548	Mollusca	Bivalvia	Parallelodon	Early Changhsingian	Cuanbei-Shannan	China-South	11.29	93.67	Li et al., 1989
N01385	Mollusca	Bivalvia	Parallelodon	Early Changhsingian	Yongan	China-South	13.29	105.86	Wu and Hong, 1991
N01763	Mollusca	Bivalvia	Parallelodon	Early Changhsingian	Jiaozishan	China-South	6.51	97.34	Yao et al., 1980
N01806	Mollusca	Bivalvia	Parallelodon	Early Changhsingian	Zhongying	China-South	6.77	96.02	Yao et al., 1980
N02092	Mollusca	Bivalvia	Parallelodon	Early Changhsingian	Matan	China-South	6.57	100.74	Zhao et al., 1981
N02120	Mollusca	Bivalvia	Parallelodon	Early Changhsingian	Zhongying	China-South	6.77	96.02	Zhao et al., 1981
N00556	Mollusca	Bivalvia	Permoperna	Early Changhsingian	Cuanbei-Shannan	China-South	11.29	93.67	Li et al., 1989
N00998	Mollusca	Bivalvia	Permoperna	Early Changhsingian	Guiding	China-South	7.05	98.06	Shen and He, 1994
N00557	Mollusca	Bivalvia	Permophorus	Early Changhsingian	Cuanbei-Shannan	China-South	11.29	93.67	Li et al., 1989
N01386	Mollusca	Bivalvia	Permophorus	Early Changhsingian	Yongan	China-South	13.29	105.86	Wu and Hong, 1991
N36402	Mollusca	Bivalvia	Permophorus	Early Changhsingian	Guryul Ravine	Kashmir	-41.88	60.99	Nakazawa et al., 1975
N00228	Mollusca	Bivalvia	Pernopecten	Early Changhsingian	Lianyang	China-South	8.84	103.63	Hou et al., 1979
N00248	Mollusca	Bivalvia	Pernopecten	Early Changhsingian	Sankoujiang	China-South	8.84	103.63	Hou et al., 1979
N00560	Mollusca	Bivalvia	Pernopecten	Early Changhsingian	Cuanbei-Shannan	China-South	11.29	93.67	Li et al., 1989
N00670	Mollusca	Bivalvia	Pernopecten	Early Changhsingian	Fenghai	China-South	12.82	105.3	Li, 1995
N01047	Mollusca	Bivalvia	Pernopecten	Early Changhsingian	Liangfengya	China-South	10.23	95.6	Shen et al., 1991
N01480	Mollusca	Bivalvia	Pernopecten	Early Changhsingian	Paoshui	China-South	4.91	98.55	Yang et al., 1987
N01777	Mollusca	Bivalvia	Pernopecten	Early Changhsingian	Laowuji	China-South	6.77	96.02	Yao et al., 1980
N01807	Mollusca	Bivalvia	Pernopecten	Early Changhsingian	Zhongying	China-South	6.77	96.02	Yao et al., 1980
N02123	Mollusca	Bivalvia	Pernopecten	Early Changhsingian	Zhongying	China-South	6.77	96.02	Zhao et al., 1981
N01544	Mollusca	Bivalvia	Phaenodesmia	Early Changhsingian	Yanshi	China-South	14.6	101.11	Yang et al., 1987
N00561	Mollusca	Bivalvia	Phestia	Early Changhsingian	Cuanbei-Shannan	China-South	11.29	93.67	Li et al., 1989
N00671	Mollusca	Bivalvia	Phestia	Early Changhsingian	Fenghai	China-South	12.82	105.3	Li, 1995
N01387	Mollusca	Bivalvia	Phestia	Early Changhsingian	Yongan	China-South	13.29	105.86	Wu and Hong, 1991
N01766	Mollusca	Bivalvia	Phestia	Early Changhsingian	Jiaozishan	China-South	6.51	97.34	Yao et al., 1980
N47755	Mollusca	Bivalvia	Phestia	Early Changhsingian	Verkhoyan-Okhotsk	Russia	78.53	32.81	Biakov and Shi, 2010
N00563	Mollusca	Bivalvia	Pinna	Early Changhsingian	Cuanbei-Shannan	China-South	11.29	93.67	Li et al., 1989
N47759	Mollusca	Bivalvia	Polidevcia	Early Changhsingian	Transbaikal	Russia	65	74.58	Biakov, 2002
N00567	Mollusca	Bivalvia	Promyalina	Early Changhsingian	Cuanbei-Shannan	China-South	11.29	93.67	Li et al., 1989
N00568	Mollusca	Bivalvia	Promytilus	Early Changhsingian	Cuanbei-Shannan	China-South	11.29	93.67	Li et al., 1989
N00571	Mollusca	Bivalvia	Pseudomonotis	Early Changhsingian	Cuanbei-Shannan	China-South	11.29	93.67	Li et al., 1989
N01809	Mollusca	Bivalvia	Pseudomonotis	Early Changhsingian	Zhongying	China-South	6.77	96.02	Yao et al., 1980
N00574	Mollusca	Bivalvia	Pteria	Early Changhsingian	Cuanbei-Shannan	China-South	11.29	93.67	Li et al., 1989
N47756	Mollusca	Bivalvia	Saturnopecten	Early Changhsingian	Verkhoyan-Okhotsk	Russia	78.53	32.81	Biakov and Shi, 2010
N00580	Mollusca	Bivalvia	Schizodus	Early Changhsingian	Cuanbei-Shannan	China-South	11.29	93.67	Li et al., 1989
N01812	Mollusca	Bivalvia	Schizodus	Early Changhsingian	Zhongying	China-South	6.77	96.02	Yao et al., 1980
N36404	Mollusca	Bivalvia	Schizodus	Early Changhsingian	Guryul Ravine	Kashmir	-41.88	60.99	Nakazawa et al., 1975
N00582	Mollusca	Bivalvia	Sedgwickia	Early Changhsingian	Cuanbei-Shannan	China-South	11.29	93.67	Li et al., 1989
N00672	Mollusca	Bivalvia	Sedgwickia?	Early Changhsingian	Fenghai	China-South	12.82	105.3	Li, 1995
N01485	Mollusca	Bivalvia	Solemya	Early Changhsingian	Paoshui	China-South	4.91	98.55	Yang et al., 1987
N01778	Mollusca	Bivalvia	Solemya	Early Changhsingian	Laowuji	China-South	6.77	96.02	Yao et al., 1980
N01373	Mollusca	Bivalvia	Streblochondria	Early Changhsingian	Jueqian	China-South	12.7	105.16	Wang, 1990
N01779	Mollusca	Bivalvia	Streblochondria	Early Changhsingian	Laowuji	China-South	6.77	96.02	Yao et al., 1980
N36405	Mollusca	Bivalvia	Streblochondria	Early Changhsingian	Guryul Ravine	Kashmir	-41.88	60.99	Nakazawa et al., 1975
N00673	Mollusca	Bivalvia	Stutchburia	Early Changhsingian	Fenghai	China-South	12.82	105.3	Li, 1995
N01010	Mollusca	Bivalvia	Stutchburia	Early Changhsingian	Guiding	China-South	7.05	98.06	Shen and He, 1994
N01389	Mollusca	Bivalvia	Stutchburia	Early Changhsingian	Yongan	China-South	13.29	105.86	Wu and Hong, 1991
N01780	Mollusca	Bivalvia	Stutchburia	Early Changhsingian	Laowuji	China-South	6.77	96.02	Yao et al., 1980
N01814	Mollusca	Bivalvia	Stutchburia	Early Changhsingian	Zhongying	China-South	6.77	96.02	Yao et al., 1980
N02130	Mollusca	Bivalvia	Stutchburia	Early Changhsingian	Zhongying	China-South	6.77	96.02	Zhao et al., 1981
N01390	Mollusca	Bivalvia	Taimyria	Early Changhsingian	Yongan	China-South	13.29	105.86	Wu and Hong, 1991
N01815	Mollusca	Bivalvia	Tambanella	Early Changhsingian	Zhongying	China-South	6.77	96.02	Yao et al., 1980
N00592	Mollusca	Bivalvia	Towapteria	Early Changhsingian	Cuanbei-Shannan	China-South	11.29	93.67	Li et al., 1989
N01050	Mollusca	Bivalvia	Towapteria	Early Changhsingian	Liangfengya	China-South	10.23	95.6	Shen et al., 1991
N01391	Mollusca	Bivalvia	Towapteria	Early Changhsingian	Yongan	China-South	13.29	105.86	Wu and Hong, 1991
N47848	Mollusca	Bivalvia	Trabeculatia	Early Changhsingian	Wairaki Downs	New Zealand	-73.91	163.75	Shi et al., 2010
N00674	Mollusca	Bivalvia	Vacunella	Early Changhsingian	Fenghai	China-South	12.82	105.3	Li, 1995
N00598	Mollusca	Bivalvia	Wilkingia	Early Changhsingian	Cuanbei-Shannan	China-South	11.29	93.67	Li et al., 1989
N00675	Mollusca	Bivalvia	Wilkingia	Early Changhsingian	Fenghai	China-South	12.82	105.3	Li, 1995
N01375	Mollusca	Bivalvia	Wilkingia	Early Changhsingian	Jueqian	China-South	12.7	105.16	Wang, 1990
N01548	Mollusca	Bivalvia	Wilkingia	Early Changhsingian	Yanshi	China-South	14.6	101.11	Yang et al., 1987
N47757	Mollusca	Bivalvia	Wilkingia	Early Changhsingian	Verkhoyan-Okhotsk	Russia	78.53	32.81	Biakov and Shi, 2010
N01205	Mollusca	Cephalopoda	Abichites	Early Changhsingian	Abadeh C	Iran	-1.83	47.23	Taraz et al., 1981
N01754	Mollusca	Cephalopoda	Abichites	Early Changhsingian	Jiaozishan	China-South	6.51	97.34	Yao et al., 1980
N01206	Mollusca	Cephalopoda	Araxoceras	Early Changhsingian	Abadeh C	Iran	-1.83	47.23	Taraz et al., 1981
N01783	Mollusca	Cephalopoda	Aulagonoceras	Early Changhsingian	Zhongying	China-South	6.77	96.02	Yao et al., 1980
N02098	Mollusca	Cephalopoda	Aulagonoceras	Early Changhsingian	Zhongying	China-South	6.77	96.02	Zhao et al., 1981
N22711	Mollusca	Cephalopoda	Avushoceras	Early Changhsingian	Transcaucasia	Russia	21.05	44.83	Zakharov et al., 2008
N00038	Mollusca	Cephalopoda	Changhsingoceras	Early Changhsingian	Penglaitan	China-South	4.91	98.55	Ehiro and Shen, 2010
N00465	Mollusca	Cephalopoda	Changhsingoceras	Early Changhsingian	Cuanbei-Shannan	China-South	11.29	93.67	Li et al., 1989
N01364	Mollusca	Cephalopoda	Changhsingoceras	Early Changhsingian	Jueqian	China-South	12.7	105.16	Wang, 1990
N22629	Mollusca	Cephalopoda	Changhsingoceras	Early Changhsingian	Meishan	China-South	18.2	103.79	Sheng et al., 1984
N22712	Mollusca	Cephalopoda	Changhsingoceras	Early Changhsingian	Transcaucasia	Russia	21.05	44.83	Zakharov et al., 2008
N22724	Mollusca	Cephalopoda	Changhsingoceras	Early Changhsingian	Majiashan	China-South	17.79	101.75	Zhang, 2009
N36219	Mollusca	Cephalopoda	Changhsingoceras	Early Changhsingian	Svinhufvud Bjerge	Greenland	37.98	16.89	Bjerager et al., 2006
N36458	Mollusca	Cephalopoda	Changhsingoceras	Early Changhsingian	Artemovka River	Russia	35.46	111.69	Sweet et al., 1992
N00466	Mollusca	Cephalopoda	Chaotianoceras	Early Changhsingian	Cuanbei-Shannan	China-South	11.29	93.67	Li et al., 1989
N02072	Mollusca	Cephalopoda	Chaotianoceras	Early Changhsingian	Shuanghe	China-South	11.47	94.07	Zhao et al., 1978
N02075	Mollusca	Cephalopoda	Chaotianoceras	Early Changhsingian	Mingyuexia	China-South	11.71	93.23	Zhao et al., 1978
N01207	Mollusca	Cephalopoda	Domatoceras	Early Changhsingian	Abadeh C	Iran	-1.83	47.23	Taraz et al., 1981
N00114	Mollusca	Cephalopoda	Dzhulfites	Early Changhsingian	Aras Valley	Iran	2.66	37.07	Ghaderi et al., 2014
N00370	Mollusca	Cephalopoda	Dzhulfites	Early Changhsingian	Dorasham I-1	Azerbaijan	1.96	37.89	Kotlyar et al., 1983
N00386	Mollusca	Cephalopoda	Dzhulfites	Early Changhsingian	Dorasham II-2	Azerbaijan	1.96	37.89	Kotlyar et al., 1983
N00394	Mollusca	Cephalopoda	Dzhulfites	Early Changhsingian	Dorasham II-3	Azerbaijan	1.96	37.89	Kotlyar et al., 1983
N00420	Mollusca	Cephalopoda	Dzhulfites	Early Changhsingian	Ogbin	Azerbaijan	2.36	37.58	Kotlyar et al., 1983
N00430	Mollusca	Cephalopoda	Dzhulfites	Early Changhsingian	Sovetashen	Azerbaijan	2.52	37.23	Kotlyar et al., 1983
N00432	Mollusca	Cephalopoda	Dzhulfites	Early Changhsingian	Vedi-1	Azerbaijan	2.54	37.05	Kotlyar et al., 1983
N22713	Mollusca	Cephalopoda	Dzhulfites	Early Changhsingian	Transcaucasia	Russia	21.05	44.83	Zakharov et al., 2008
N01208	Mollusca	Cephalopoda	Dzhulfoceras	Early Changhsingian	Abadeh C	Iran	-1.83	47.23	Taraz et al., 1981
N22714	Mollusca	Cephalopoda	Dzhulfoceras	Early Changhsingian	Transcaucasia	Russia	21.05	44.83	Zakharov et al., 2008
N36233	Mollusca	Cephalopoda	Eumedlicottia	Early Changhsingian	Vodopadnaya	Russia	35.46	111.69	Dickins et al., 1997
N36459	Mollusca	Cephalopoda	Eumedlicottia	Early Changhsingian	Artemovka River	Russia	35.46	111.69	Sweet et al., 1992
N00388	Mollusca	Cephalopoda	Foordiceras	Early Changhsingian	Dorasham II-2	Azerbaijan	1.96	37.89	Kotlyar et al., 1983
N00039	Mollusca	Cephalopoda	Huananoceras	Early Changhsingian	Penglaitan	China-South	4.91	98.55	Ehiro and Shen, 2010
N00079	Mollusca	Cephalopoda	Huananoceras	Early Changhsingian	Matian	China-South	6.57	100.74	Feng, 1989
N00504	Mollusca	Cephalopoda	Huananoceras	Early Changhsingian	Cuanbei-Shannan	China-South	11.29	93.67	Li et al., 1989
N01366	Mollusca	Cephalopoda	Huananoceras	Early Changhsingian	Jueqian	China-South	12.7	105.16	Wang, 1990
N01474	Mollusca	Cephalopoda	Huananoceras	Early Changhsingian	Paoshui	China-South	4.91	98.55	Yang et al., 1987
N01648	Mollusca	Cephalopoda	Huananoceras	Early Changhsingian	Shihuiyao	China-South	11.6	99.01	Yang et al., 1991
N22725	Mollusca	Cephalopoda	Huananoceras	Early Changhsingian	Majiashan	China-South	17.79	101.75	Zhang, 2009
N00115	Mollusca	Cephalopoda	Iranites	Early Changhsingian	Aras Valley	Iran	2.66	37.07	Ghaderi et al., 2014
N00375	Mollusca	Cephalopoda	Iranites	Early Changhsingian	Dorasham I-1	Azerbaijan	1.96	37.89	Kotlyar et al., 1983
N00422	Mollusca	Cephalopoda	Iranites	Early Changhsingian	Ogbin	Azerbaijan	2.36	37.58	Kotlyar et al., 1983
N00426	Mollusca	Cephalopoda	Iranites	Early Changhsingian	Akhura	Azerbaijan	2.38	37.4	Kotlyar et al., 1983
N00507	Mollusca	Cephalopoda	Iranites	Early Changhsingian	Cuanbei-Shannan	China-South	11.29	93.67	Li et al., 1989
N22715	Mollusca	Cephalopoda	Iranites	Early Changhsingian	Transcaucasia	Russia	21.05	44.83	Zakharov et al., 2008
N36234	Mollusca	Cephalopoda	Iranites	Early Changhsingian	Vodopadnaya	Russia	35.46	111.69	Dickins et al., 1997
N36460	Mollusca	Cephalopoda	Iranites	Early Changhsingian	Artemovka River	Russia	35.46	111.69	Sweet et al., 1992
N00418	Mollusca	Cephalopoda	Iranites?	Early Changhsingian	Karabaglyar-1	Azerbaijan	2.29	37.44	Kotlyar et al., 1983
N22695	Mollusca	Cephalopoda	Konglingites	Early Changhsingian	Majiashan	China-South	17.79	101.75	Yang et al., 1987
N22726	Mollusca	Cephalopoda	Konglingites	Early Changhsingian	Majiashan	China-South	17.79	101.75	Zhang, 2009
N00040	Mollusca	Cephalopoda	Laibinoceras	Early Changhsingian	Penglaitan	China-South	4.91	98.55	Ehiro and Shen, 2010
N22697	Mollusca	Cephalopoda	Lirometacoceras	Early Changhsingian	Meishan	China-South	18.2	103.79	Yang et al., 1987
N01650	Mollusca	Cephalopoda	Liuchengoceras	Early Changhsingian	Shihuiyao	China-South	11.6	99.01	Yang et al., 1991
N22746	Mollusca	Cephalopoda	Liuchengoceras	Early Changhsingian	Meishan	China-South	18.1	103.51	Zhao et al., 1978
N22698	Mollusca	Cephalopoda	Longmenshanoceras	Early Changhsingian	Meishan	China-South	18.2	103.79	Yang et al., 1987
N00985	Mollusca	Cephalopoda	Lopingoceras	Early Changhsingian	Guiding	China-South	7.05	98.06	Shen and He, 1994
N01103	Mollusca	Cephalopoda	Lopingoceras	Early Changhsingian	Matan	China-South	6.57	100.74	Shen et al., 2007
N01368	Mollusca	Cephalopoda	Lopingoceras	Early Changhsingian	Jueqian	China-South	12.7	105.16	Wang, 1990
N01522	Mollusca	Cephalopoda	Lopingoceras	Early Changhsingian	Changjianggou	China-South	11.29	93.67	Yang et al., 1987
N02111	Mollusca	Cephalopoda	Lopingoceras	Early Changhsingian	Zhongying	China-South	6.77	96.02	Zhao et al., 1981
N01209	Mollusca	Cephalopoda	Metacoceras	Early Changhsingian	Abadeh C	Iran	-1.83	47.23	Taraz et al., 1981
N22747	Mollusca	Cephalopoda	Metacoceras	Early Changhsingian	Meishan	China-South	18.1	103.51	Zhao et al., 1978
N22748	Mollusca	Cephalopoda	Michelinoceras?	Early Changhsingian	Meishan	China-South	18.1	103.51	Zhao et al., 1978
N00041	Mollusca	Cephalopoda	Mingyuexiaceras	Early Changhsingian	Penglaitan	China-South	4.91	98.55	Ehiro and Shen, 2010
N00524	Mollusca	Cephalopoda	Mingyuexiaceras	Early Changhsingian	Cuanbei-Shannan	China-South	11.29	93.67	Li et al., 1989
N01369	Mollusca	Cephalopoda	Mingyuexiaceras	Early Changhsingian	Jueqian	China-South	12.7	105.16	Wang, 1990
N01524	Mollusca	Cephalopoda	Mingyuexiaceras	Early Changhsingian	Changjianggou	China-South	11.29	93.67	Yang et al., 1987
N01653	Mollusca	Cephalopoda	Mingyuexiaceras	Early Changhsingian	Shihuiyao	China-South	11.6	99.01	Yang et al., 1991
N02061	Mollusca	Cephalopoda	Mingyuexiaceras	Early Changhsingian	Mingyuexia	China-South	11.71	93.23	Zhao and Liang, 1974
N02076	Mollusca	Cephalopoda	Mingyuexiaceras	Early Changhsingian	Mingyuexia	China-South	11.71	93.23	Zhao et al., 1978
N22699	Mollusca	Cephalopoda	Mingyuexiaceras	Early Changhsingian	Meishan	China-South	18.2	103.79	Yang et al., 1987
N22749	Mollusca	Cephalopoda	Mingyuexiaceras	Early Changhsingian	Meishan	China-South	18.1	103.51	Zhao et al., 1978
N00406	Mollusca	Cephalopoda	Neocycloceras	Early Changhsingian	Dorasham II-3	Azerbaijan	1.96	37.89	Kotlyar et al., 1983
N02089	Mollusca	Cephalopoda	Neocycloceras	Early Changhsingian	Matan	China-South	6.57	100.74	Zhao et al., 1981
N22750	Mollusca	Cephalopoda	Neocycloceras	Early Changhsingian	Meishan	China-South	18.1	103.51	Zhao et al., 1978
N36235	Mollusca	Cephalopoda	Neogeoceras	Early Changhsingian	Vodopadnaya	Russia	35.46	111.69	Dickins et al., 1997
N36461	Mollusca	Cephalopoda	Neogeoceras	Early Changhsingian	Artemovka River	Russia	35.46	111.69	Sweet et al., 1992
N00042	Mollusca	Cephalopoda	Pachydiscoceras	Early Changhsingian	Penglaitan	China-South	4.91	98.55	Ehiro and Shen, 2010
N00538	Mollusca	Cephalopoda	Pachydiscoceras	Early Changhsingian	Cuanbei-Shannan	China-South	11.29	93.67	Li et al., 1989
N22700	Mollusca	Cephalopoda	Parametaceras	Early Changhsingian	Meishan	China-South	18.2	103.79	Yang et al., 1987
N22735	Mollusca	Cephalopoda	Parametacoceras	Early Changhsingian	Baoqing	China-South	18.08	103.65	Zhao et al., 1978
N22751	Mollusca	Cephalopoda	Parametacoceras	Early Changhsingian	Meishan	China-South	18.1	103.51	Zhao et al., 1978
N00074	Mollusca	Cephalopoda	Paratirolites	Early Changhsingian	Lichuan	China-South	11.29	96.99	Fan and Zhang, 1985
N00551	Mollusca	Cephalopoda	Paratirolites	Early Changhsingian	Cuanbei-Shannan	China-South	11.29	93.67	Li et al., 1989
N01168	Mollusca	Cephalopoda	Paratirolites	Early Changhsingian	Doi Pha Phlung 2	Thailand	-14.38	88.34	Sone et al., 2012
N01211	Mollusca	Cephalopoda	Paratirolites	Early Changhsingian	Abadeh C	Iran	-1.83	47.23	Taraz et al., 1981
N01478	Mollusca	Cephalopoda	Paratirolites	Early Changhsingian	Paoshui	China-South	4.91	98.55	Yang et al., 1987
N01764	Mollusca	Cephalopoda	Paratirolites	Early Changhsingian	Jiaozishan	China-South	6.51	97.34	Yao et al., 1980
N00043	Mollusca	Cephalopoda	Penglaites	Early Changhsingian	Penglaitan	China-South	4.91	98.55	Ehiro and Shen, 2010
N00554	Mollusca	Cephalopoda	Pentagonoceras	Early Changhsingian	Cuanbei-Shannan	China-South	11.29	93.67	Li et al., 1989
N02032	Mollusca	Cephalopoda	Pentagonoceras	Early Changhsingian	Rencunping	China-South	10.82	99.65	Zhang et al., 2009
N02077	Mollusca	Cephalopoda	Pentagonoceras	Early Changhsingian	Mingyuexia	China-South	11.71	93.23	Zhao et al., 1978
N00044	Mollusca	Cephalopoda	Pernodoceras	Early Changhsingian	Penglaitan	China-South	4.91	98.55	Ehiro and Shen, 2010
N00559	Mollusca	Cephalopoda	Pernodoceras	Early Changhsingian	Cuanbei-Shannan	China-South	11.29	93.67	Li et al., 1989
N01116	Mollusca	Cephalopoda	Pernodoceras	Early Changhsingian	Matan	China-South	6.57	100.74	Shen et al., 2007
N00380	Mollusca	Cephalopoda	Phisonites	Early Changhsingian	Dorasham I-1	Azerbaijan	1.96	37.89	Kotlyar et al., 1983
N00411	Mollusca	Cephalopoda	Phisonites	Early Changhsingian	Dorasham II-3	Azerbaijan	1.96	37.89	Kotlyar et al., 1983
N00423	Mollusca	Cephalopoda	Phisonites	Early Changhsingian	Ogbin	Azerbaijan	2.36	37.58	Kotlyar et al., 1983
N00431	Mollusca	Cephalopoda	Phisonites	Early Changhsingian	Sovetashen	Azerbaijan	2.52	37.23	Kotlyar et al., 1983
N00433	Mollusca	Cephalopoda	Phisonites	Early Changhsingian	Vedi-1	Azerbaijan	2.54	37.05	Kotlyar et al., 1983
N00562	Mollusca	Cephalopoda	Phisonites	Early Changhsingian	Cuanbei-Shannan	China-South	11.29	93.67	Li et al., 1989
N01914	Mollusca	Cephalopoda	Phisonites	Early Changhsingian	Hambast	Iran	-1.83	47.23	Zakharov et al., 2010
N22716	Mollusca	Cephalopoda	Phisonites	Early Changhsingian	Transcaucasia	Russia	21.05	44.83	Zakharov et al., 2008
N00428	Mollusca	Cephalopoda	Phisonites?	Early Changhsingian	Akhura	Azerbaijan	2.38	37.4	Kotlyar et al., 1983
N22727	Mollusca	Cephalopoda	Planodiscoceras	Early Changhsingian	Majiashan	China-South	17.79	101.75	Zhang, 2009
N00045	Mollusca	Cephalopoda	Pleuronodoceras	Early Changhsingian	Penglaitan	China-South	4.91	98.55	Ehiro and Shen, 2010
N22662	Mollusca	Cephalopoda	Pleuronodoceras	Early Changhsingian	Longtan	China-South	18.93	103.07	Sheng et al., 1984
N22737	Mollusca	Cephalopoda	Pleuronodoceras	Early Changhsingian	Baoqing	China-South	18.08	103.65	Zhao et al., 1978
N22717	Mollusca	Cephalopoda	Prototoceras	Early Changhsingian	Transcaucasia	Russia	21.05	44.83	Zakharov et al., 2008
N00046	Mollusca	Cephalopoda	Pseudogastrioceras	Early Changhsingian	Penglaitan	China-South	4.91	98.55	Ehiro and Shen, 2010
N00081	Mollusca	Cephalopoda	Pseudogastrioceras	Early Changhsingian	Matian	China-South	6.57	100.74	Feng, 1989
N00382	Mollusca	Cephalopoda	Pseudogastrioceras	Early Changhsingian	Dorasham I-1	Azerbaijan	1.96	37.89	Kotlyar et al., 1983
N00390	Mollusca	Cephalopoda	Pseudogastrioceras	Early Changhsingian	Dorasham II-2	Azerbaijan	1.96	37.89	Kotlyar et al., 1983
N00413	Mollusca	Cephalopoda	Pseudogastrioceras	Early Changhsingian	Dorasham II-3	Azerbaijan	1.96	37.89	Kotlyar et al., 1983
N00569	Mollusca	Cephalopoda	Pseudogastrioceras	Early Changhsingian	Cuanbei-Shannan	China-South	11.29	93.67	Li et al., 1989
N01169	Mollusca	Cephalopoda	Pseudogastrioceras	Early Changhsingian	Doi Pha Phlung 2	Thailand	-14.38	88.34	Sone et al., 2012
N01212	Mollusca	Cephalopoda	Pseudogastrioceras	Early Changhsingian	Abadeh C	Iran	-1.83	47.23	Taraz et al., 1981
N01370	Mollusca	Cephalopoda	Pseudogastrioceras	Early Changhsingian	Jueqian	China-South	12.7	105.16	Wang, 1990
N01481	Mollusca	Cephalopoda	Pseudogastrioceras	Early Changhsingian	Paoshui	China-South	4.91	98.55	Yang et al., 1987
N01526	Mollusca	Cephalopoda	Pseudogastrioceras	Early Changhsingian	Changjianggou	China-South	11.29	93.67	Yang et al., 1987
N01655	Mollusca	Cephalopoda	Pseudogastrioceras	Early Changhsingian	Shihuiyao	China-South	11.6	99.01	Yang et al., 1991
N01719	Mollusca	Cephalopoda	Pseudogastrioceras	Early Changhsingian	Ermen	China-South	14.6	101.11	Yang et al., 1991
N01767	Mollusca	Cephalopoda	Pseudogastrioceras	Early Changhsingian	Jiaozishan	China-South	6.51	97.34	Yao et al., 1980
N01867	Mollusca	Cephalopoda	Pseudogastrioceras	Early Changhsingian	Kongtongshan	China-South	13.29	105.86	Yi, 2004
N22684	Mollusca	Cephalopoda	Pseudogastrioceras	Early Changhsingian	Meishan C	China-South	18.2	103.79	Wang et al., 2006
N22696	Mollusca	Cephalopoda	Pseudogastrioceras	Early Changhsingian	Majiashan	China-South	17.79	101.75	Yang et al., 1987
N22701	Mollusca	Cephalopoda	Pseudogastrioceras	Early Changhsingian	Meishan	China-South	18.2	103.79	Yang et al., 1987
N22728	Mollusca	Cephalopoda	Pseudogastrioceras	Early Changhsingian	Majiashan	China-South	17.79	101.75	Zhang, 2009
N22752	Mollusca	Cephalopoda	Pseudogastrioceras	Early Changhsingian	Meishan	China-South	18.1	103.51	Zhao et al., 1978
N00075	Mollusca	Cephalopoda	Pseudostephanites	Early Changhsingian	Lichuan	China-South	11.29	96.99	Fan and Zhang, 1985
N00572	Mollusca	Cephalopoda	Pseudostephanites	Early Changhsingian	Cuanbei-Shannan	China-South	11.29	93.67	Li et al., 1989
N01482	Mollusca	Cephalopoda	Pseudostephanites	Early Changhsingian	Paoshui	China-South	4.91	98.55	Yang et al., 1987
N02033	Mollusca	Cephalopoda	Pseudostephanites	Early Changhsingian	Rencunping	China-South	10.82	99.65	Zhang et al., 2009
N02062	Mollusca	Cephalopoda	Pseudostephanites	Early Changhsingian	Mingyuexia	China-South	11.71	93.23	Zhao and Liang, 1974
N02068	Mollusca	Cephalopoda	Pseudostephanites	Early Changhsingian	Jiuzhaigouwei	China-South	10.71	90.13	Zhao et al., 1978
N02078	Mollusca	Cephalopoda	Pseudostephanites	Early Changhsingian	Mingyuexia	China-South	11.71	93.23	Zhao et al., 1978
N22702	Mollusca	Cephalopoda	Pseudostephanites	Early Changhsingian	Meishan	China-South	18.2	103.79	Yang et al., 1987
N22739	Mollusca	Cephalopoda	Pseudostephanites	Early Changhsingian	Baoqing	China-South	18.08	103.65	Zhao et al., 1978
N22740	Mollusca	Cephalopoda	Pseudostephanites	Early Changhsingian	Baoqing	China-South	18.08	103.65	Zhao et al., 1978
N22753	Mollusca	Cephalopoda	Pseudostephanites	Early Changhsingian	Meishan	China-South	18.1	103.51	Zhao et al., 1978
N00047	Mollusca	Cephalopoda	Pseudotirolites	Early Changhsingian	Penglaitan	China-South	4.91	98.55	Ehiro and Shen, 2010
N00573	Mollusca	Cephalopoda	Pseudotirolites	Early Changhsingian	Cuanbei-Shannan	China-South	11.29	93.67	Li et al., 1989
N01371	Mollusca	Cephalopoda	Pseudotirolites	Early Changhsingian	Jueqian	China-South	12.7	105.16	Wang, 1990
N01527	Mollusca	Cephalopoda	Pseudotirolites	Early Changhsingian	Changjianggou	China-South	11.29	93.67	Yang et al., 1987
N01656	Mollusca	Cephalopoda	Pseudotirolites	Early Changhsingian	Shihuiyao	China-South	11.6	99.01	Yang et al., 1991
N01720	Mollusca	Cephalopoda	Pseudotirolites	Early Changhsingian	Ermen	China-South	14.6	101.11	Yang et al., 1991
N01768	Mollusca	Cephalopoda	Pseudotirolites	Early Changhsingian	Jiaozishan	China-South	6.51	97.34	Yao et al., 1980
N01868	Mollusca	Cephalopoda	Pseudotirolites	Early Changhsingian	Kongtongshan	China-South	13.29	105.86	Yi, 2004
N02067	Mollusca	Cephalopoda	Pseudotirolites	Early Changhsingian	Tanyao	China-South	6.53	97.21	Zhao et al., 1978
N02126	Mollusca	Cephalopoda	Pseudotirolites	Early Changhsingian	Zhongying	China-South	6.77	96.02	Zhao et al., 1981
N22729	Mollusca	Cephalopoda	Pseudotirolites	Early Changhsingian	Majiashan	China-South	17.79	101.75	Zhang, 2009
N22718	Mollusca	Cephalopoda	Pseudotoceras	Early Changhsingian	Transcaucasia	Russia	21.05	44.83	Zakharov et al., 2008
N00048	Mollusca	Cephalopoda	Qianjiangoceras	Early Changhsingian	Penglaitan	China-South	4.91	98.55	Ehiro and Shen, 2010
N00576	Mollusca	Cephalopoda	Qianjiangoceras	Early Changhsingian	Cuanbei-Shannan	China-South	11.29	93.67	Li et al., 1989
N01657	Mollusca	Cephalopoda	Qianjiangoceras	Early Changhsingian	Shihuiyao	China-South	11.6	99.01	Yang et al., 1991
N01810	Mollusca	Cephalopoda	Qinglongites	Early Changhsingian	Zhongying	China-South	6.77	96.02	Yao et al., 1980
N02127	Mollusca	Cephalopoda	Qinglongites	Early Changhsingian	Zhongying	China-South	6.77	96.02	Zhao et al., 1981
N01483	Mollusca	Cephalopoda	Rongjiangoceras	Early Changhsingian	Paoshui	China-South	4.91	98.55	Yang et al., 1987
N22655	Mollusca	Cephalopoda	Rongjiangoceras	Early Changhsingian	Meishan	China-South	18.2	103.79	Sheng et al., 1984
N22741	Mollusca	Cephalopoda	Rongjiangoceras	Early Changhsingian	Baoqing	China-South	18.08	103.65	Zhao et al., 1978
N22719	Mollusca	Cephalopoda	Rotaraxoceras	Early Changhsingian	Transcaucasia	Russia	21.05	44.83	Zakharov et al., 2008
N00049	Mollusca	Cephalopoda	Rotodiscoceras	Early Changhsingian	Penglaitan	China-South	4.91	98.55	Ehiro and Shen, 2010
N02070	Mollusca	Cephalopoda	Rotodiscoceras	Early Changhsingian	Huangchanggou	China-South	11.47	94.07	Zhao et al., 1978
N00076	Mollusca	Cephalopoda	Shevyrevites	Early Changhsingian	Lichuan	China-South	11.29	96.99	Fan and Zhang, 1985
N00424	Mollusca	Cephalopoda	Shevyrevites	Early Changhsingian	Ogbin	Azerbaijan	2.36	37.58	Kotlyar et al., 1983
N01213	Mollusca	Cephalopoda	Shevyrevites	Early Changhsingian	Abadeh C	Iran	-1.83	47.23	Taraz et al., 1981
N01484	Mollusca	Cephalopoda	Shevyrevites	Early Changhsingian	Paoshui	China-South	4.91	98.55	Yang et al., 1987
N01770	Mollusca	Cephalopoda	Shevyrevites	Early Changhsingian	Jiaozishan	China-South	6.51	97.34	Yao et al., 1980
N01915	Mollusca	Cephalopoda	Shevyrevites	Early Changhsingian	Hambast	Iran	-1.83	47.23	Zakharov et al., 2010
N01172	Mollusca	Cephalopoda	Siamnautilus	Early Changhsingian	Doi Pha Phlung 2	Thailand	-14.38	88.34	Sone et al., 2012
N00050	Mollusca	Cephalopoda	Sinoceltites	Early Changhsingian	Penglaitan	China-South	4.91	98.55	Ehiro and Shen, 2010
N00583	Mollusca	Cephalopoda	Sinoceltites	Early Changhsingian	Cuanbei-Shannan	China-South	11.29	93.67	Li et al., 1989
N01372	Mollusca	Cephalopoda	Sinoceltites	Early Changhsingian	Jueqian	China-South	12.7	105.16	Wang, 1990
N01528	Mollusca	Cephalopoda	Sinoceltites	Early Changhsingian	Changjianggou	China-South	11.29	93.67	Yang et al., 1987
N02034	Mollusca	Cephalopoda	Sinoceltites	Early Changhsingian	Rencunping	China-South	10.82	99.65	Zhang et al., 2009
N02063	Mollusca	Cephalopoda	Sinoceltites	Early Changhsingian	Mingyuexia	China-South	11.71	93.23	Zhao and Liang, 1974
N22530	Mollusca	Cephalopoda	Sinoceltites	Early Changhsingian	Hongxingqiao	China-South	17.45	104.49	Chen and Liao, 2009
N22686	Mollusca	Cephalopoda	Sinoceltites	Early Changhsingian	Meishan C	China-South	18.2	103.79	Wang et al., 2006
N22703	Mollusca	Cephalopoda	Sinoceltites	Early Changhsingian	Meishan	China-South	18.2	103.79	Yang et al., 1987
N22742	Mollusca	Cephalopoda	Sinoceltites	Early Changhsingian	Baoqing	China-South	18.08	103.65	Zhao et al., 1978
N22754	Mollusca	Cephalopoda	Sinoceltites	Early Changhsingian	Meishan	China-South	18.1	103.51	Zhao et al., 1978
N00383	Mollusca	Cephalopoda	Stacheoceras	Early Changhsingian	Dorasham I-1	Azerbaijan	1.96	37.89	Kotlyar et al., 1983
N00587	Mollusca	Cephalopoda	Stacheoceras	Early Changhsingian	Cuanbei-Shannan	China-South	11.29	93.67	Li et al., 1989
N22720	Mollusca	Cephalopoda	Stacheoceras	Early Changhsingian	Transcaucasia	Russia	21.05	44.83	Zakharov et al., 2008
N02131	Mollusca	Cephalopoda	Tainoceras	Early Changhsingian	Zhongying	China-South	6.77	96.02	Zhao et al., 1981
N22755	Mollusca	Cephalopoda	Tainoceras	Early Changhsingian	Meishan	China-South	18.1	103.51	Zhao et al., 1978
N00051	Mollusca	Cephalopoda	Tapashanites	Early Changhsingian	Penglaitan	China-South	4.91	98.55	Ehiro and Shen, 2010
N00083	Mollusca	Cephalopoda	Tapashanites	Early Changhsingian	Matian	China-South	6.57	100.74	Feng, 1989
N00591	Mollusca	Cephalopoda	Tapashanites	Early Changhsingian	Cuanbei-Shannan	China-South	11.29	93.67	Li et al., 1989
N00763	Mollusca	Cephalopoda	Tapashanites	Early Changhsingian	Heshan	China-South	4.91	98.55	Pan and Erwin, 2002
N01175	Mollusca	Cephalopoda	Tapashanites	Early Changhsingian	Doi Pha Phlung 2	Thailand	-14.38	88.34	Sone et al., 2012
N01374	Mollusca	Cephalopoda	Tapashanites	Early Changhsingian	Jueqian	China-South	12.7	105.16	Wang, 1990
N01486	Mollusca	Cephalopoda	Tapashanites	Early Changhsingian	Paoshui	China-South	4.91	98.55	Yang et al., 1987
N01530	Mollusca	Cephalopoda	Tapashanites	Early Changhsingian	Changjianggou	China-South	11.29	93.67	Yang et al., 1987
N01531	Mollusca	Cephalopoda	Tapashanites	Early Changhsingian	Changjianggou	China-South	11.29	93.67	Yang et al., 1987
N01659	Mollusca	Cephalopoda	Tapashanites	Early Changhsingian	Shihuiyao	China-South	11.6	99.01	Yang et al., 1991
N01660	Mollusca	Cephalopoda	Tapashanites	Early Changhsingian	Shihuiyao	China-South	11.6	99.01	Yang et al., 1991
N02064	Mollusca	Cephalopoda	Tapashanites	Early Changhsingian	Mingyuexia	China-South	11.71	93.23	Zhao and Liang, 1974
N02069	Mollusca	Cephalopoda	Tapashanites	Early Changhsingian	Jiuzhaigouwei	China-South	10.71	90.13	Zhao et al., 1978
N02071	Mollusca	Cephalopoda	Tapashanites	Early Changhsingian	Huangchanggou	China-South	11.47	94.07	Zhao et al., 1978
N02073	Mollusca	Cephalopoda	Tapashanites	Early Changhsingian	Shuanghe	China-South	11.47	94.07	Zhao et al., 1978
N02074	Mollusca	Cephalopoda	Tapashanites	Early Changhsingian	Changou	China-South	11.53	93.15	Zhao et al., 1978
N22689	Mollusca	Cephalopoda	Tapashanites	Early Changhsingian	Meishan C	China-South	18.2	103.79	Wang et al., 2006
N22704	Mollusca	Cephalopoda	Tapashanites	Early Changhsingian	Meishan	China-South	18.2	103.79	Yang et al., 1987
N22730	Mollusca	Cephalopoda	Tapashanites	Early Changhsingian	Majiashan	China-South	17.79	101.75	Zhang, 2009
N22756	Mollusca	Cephalopoda	Tapashanites	Early Changhsingian	Meishan	China-South	18.1	103.51	Zhao et al., 1978
N22721	Mollusca	Cephalopoda	Urartoceras	Early Changhsingian	Transcaucasia	Russia	21.05	44.83	Zakharov et al., 2008
N22722	Mollusca	Cephalopoda	Vedioceras	Early Changhsingian	Transcaucasia	Russia	21.05	44.83	Zakharov et al., 2008
N01214	Mollusca	Cephalopoda	Vescotoceras	Early Changhsingian	Abadeh C	Iran	-1.83	47.23	Taraz et al., 1981
N00392	Mollusca	Cephalopoda	Xenodiscus	Early Changhsingian	Dorasham II-2	Azerbaijan	1.96	37.89	Kotlyar et al., 1983
N00417	Mollusca	Cephalopoda	Xenodiscus	Early Changhsingian	Dorasham II-3	Azerbaijan	1.96	37.89	Kotlyar et al., 1983
N00429	Mollusca	Cephalopoda	Xenodiscus	Early Changhsingian	Akhura	Azerbaijan	2.38	37.4	Kotlyar et al., 1983
N02035	Mollusca	Cephalopoda	Xenodiscus	Early Changhsingian	Rencunping	China-South	10.82	99.65	Zhang et al., 2009
N36407	Mollusca	Cephalopoda	Xenodiscus	Early Changhsingian	Guryul Ravine	Kashmir	-41.88	60.99	Nakazawa et al., 1975
N00600	Mollusca	Cephalopoda	Xenodiscus?	Early Changhsingian	Cuanbei-Shannan	China-South	11.29	93.67	Li et al., 1989
N01180	Mollusca	Cephalopoda	Xenodiscus?	Early Changhsingian	Doi Pha Phlung 2	Thailand	-14.38	88.34	Sone et al., 2012
N01916	Mollusca	Cephalopoda	Xenodiscus?	Early Changhsingian	Hambast	Iran	-1.83	47.23	Zakharov et al., 2010
N22663	Mollusca	Cephalopoda	Xenodiscus?	Early Changhsingian	Longtan	China-South	18.93	103.07	Sheng et al., 1984
N22723	Mollusca	Cephalopoda	Xenodiscus?	Early Changhsingian	Transcaucasia	Russia	21.05	44.83	Zakharov et al., 2008
N02099	Mollusca	Gastropoda	Bellerophon	Early Changhsingian	Zhongying	China-South	6.77	96.02	Zhao et al., 1981
N22574	Mollusca	Gastropoda	Bellerophon	Early Changhsingian	Ad Dawadimi	Saudi Arabia	-26.52	39.73	Crasquin-Soleau et al., 2006
N36390	Mollusca	Gastropoda	Bellerophon	Early Changhsingian	Guryul Ravine	Kashmir	-41.88	60.99	Nakazawa et al., 1975
N47768	Mollusca	Gastropoda	Bellerophon	Early Changhsingian	Qubu	China-Tibet	-52.76	64.75	Pan and Shen, 2008
N47801	Mollusca	Gastropoda	Bellerophon	Early Changhsingian	Qubu	China-Tibet	-52.76	64.75	Shen et al., 2006
N47770	Mollusca	Gastropoda	Callistadia	Early Changhsingian	Qubu	China-Tibet	-52.76	64.75	Pan and Shen, 2008
N47802	Mollusca	Gastropoda	Callistadia	Early Changhsingian	Qubu	China-Tibet	-52.76	64.75	Shen et al., 2006
N00737	Mollusca	Gastropoda	Donaldina	Early Changhsingian	Heshan	China-South	4.91	98.55	Pan and Erwin, 2002
N01789	Mollusca	Gastropoda	Euphemites	Early Changhsingian	Zhongying	China-South	6.77	96.02	Yao et al., 1980
N47771	Mollusca	Gastropoda	Euphemites	Early Changhsingian	Qubu	China-Tibet	-52.76	64.75	Pan and Shen, 2008
N47803	Mollusca	Gastropoda	Euphemites	Early Changhsingian	Qubu	China-Tibet	-52.76	64.75	Shen et al., 2006
N00738	Mollusca	Gastropoda	Girtyspira	Early Changhsingian	Heshan	China-South	4.91	98.55	Pan and Erwin, 2002
N01791	Mollusca	Gastropoda	Girtyspira	Early Changhsingian	Zhongying	China-South	6.77	96.02	Yao et al., 1980
N47772	Mollusca	Gastropoda	Glabrocingulum	Early Changhsingian	Qubu	China-Tibet	-52.76	64.75	Pan and Shen, 2008
N47804	Mollusca	Gastropoda	Globrocingulum	Early Changhsingian	Qubu	China-Tibet	-52.76	64.75	Shen et al., 2006
N00739	Mollusca	Gastropoda	Glyptospira	Early Changhsingian	Heshan	China-South	4.91	98.55	Pan and Erwin, 2002
N01759	Mollusca	Gastropoda	Guizhouspira	Early Changhsingian	Jiaozishan	China-South	6.51	97.34	Yao et al., 1980
N02084	Mollusca	Gastropoda	Guizhouspira	Early Changhsingian	Matan	China-South	6.57	100.74	Zhao et al., 1981
N02104	Mollusca	Gastropoda	Guizhouspira	Early Changhsingian	Zhongying	China-South	6.77	96.02	Zhao et al., 1981
N00740	Mollusca	Gastropoda	Laxella	Early Changhsingian	Heshan	China-South	4.91	98.55	Pan and Erwin, 2002
N00741	Mollusca	Gastropoda	Laxella	Early Changhsingian	Heshan	China-South	4.91	98.55	Pan and Erwin, 2002
N00742	Mollusca	Gastropoda	Luoguella	Early Changhsingian	Heshan	China-South	4.91	98.55	Pan and Erwin, 2002
N00743	Mollusca	Gastropoda	Luoguispira	Early Changhsingian	Heshan	China-South	4.91	98.55	Pan and Erwin, 2002
N00744	Mollusca	Gastropoda	Meekospira	Early Changhsingian	Heshan	China-South	4.91	98.55	Pan and Erwin, 2002
N01799	Mollusca	Gastropoda	Microchiliticus	Early Changhsingian	Zhongying	China-South	6.77	96.02	Yao et al., 1980
N00745	Mollusca	Gastropoda	Microlampra	Early Changhsingian	Heshan	China-South	4.91	98.55	Pan and Erwin, 2002
N01801	Mollusca	Gastropoda	Murchisonia	Early Changhsingian	Zhongying	China-South	6.77	96.02	Yao et al., 1980
N00747	Mollusca	Gastropoda	Naticopsis	Early Changhsingian	Heshan	China-South	4.91	98.55	Pan and Erwin, 2002
N47806	Mollusca	Gastropoda	Naticopsis	Early Changhsingian	Qubu	China-Tibet	-52.76	64.75	Shen et al., 2006
N00748	Mollusca	Gastropoda	Ninglangella	Early Changhsingian	Heshan	China-South	4.91	98.55	Pan and Erwin, 2002
N01479	Mollusca	Gastropoda	Patellilabia	Early Changhsingian	Paoshui	China-South	4.91	98.55	Yang et al., 1987
N01765	Mollusca	Gastropoda	Patellilabia	Early Changhsingian	Jiaozishan	China-South	6.51	97.34	Yao et al., 1980
N02093	Mollusca	Gastropoda	Patellilabia	Early Changhsingian	Matan	China-South	6.57	100.74	Zhao et al., 1981
N00752	Mollusca	Gastropoda	Peruvispira	Early Changhsingian	Heshan	China-South	4.91	98.55	Pan and Erwin, 2002
N00753	Mollusca	Gastropoda	Platyzona	Early Changhsingian	Heshan	China-South	4.91	98.55	Pan and Erwin, 2002
N00754	Mollusca	Gastropoda	Plicatus	Early Changhsingian	Heshan	China-South	4.91	98.55	Pan and Erwin, 2002
N00755	Mollusca	Gastropoda	Plocezyga	Early Changhsingian	Heshan	China-South	4.91	98.55	Pan and Erwin, 2002
N00756	Mollusca	Gastropoda	Propupa	Early Changhsingian	Heshan	China-South	4.91	98.55	Pan and Erwin, 2002
N00757	Mollusca	Gastropoda	Pseudozygopleura	Early Changhsingian	Heshan	China-South	4.91	98.55	Pan and Erwin, 2002
N36403	Mollusca	Gastropoda	Retispira	Early Changhsingian	Guryul Ravine	Kashmir	-41.88	60.99	Nakazawa et al., 1975
N01769	Mollusca	Gastropoda	Rhaphistomella	Early Changhsingian	Jiaozishan	China-South	6.51	97.34	Yao et al., 1980
N01811	Mollusca	Gastropoda	Rhaphistomella	Early Changhsingian	Zhongying	China-South	6.77	96.02	Yao et al., 1980
N02094	Mollusca	Gastropoda	Rhaphistomella	Early Changhsingian	Matan	China-South	6.57	100.74	Zhao et al., 1981
N02128	Mollusca	Gastropoda	Rhaphistomella	Early Changhsingian	Zhongying	China-South	6.77	96.02	Zhao et al., 1981
N00758	Mollusca	Gastropoda	Spinella	Early Changhsingian	Heshan	China-South	4.91	98.55	Pan and Erwin, 2002
N01771	Mollusca	Gastropoda	Stachella	Early Changhsingian	Jiaozishan	China-South	6.51	97.34	Yao et al., 1980
N02095	Mollusca	Gastropoda	Stachella	Early Changhsingian	Matan	China-South	6.57	100.74	Zhao et al., 1981
N47774	Mollusca	Gastropoda	Stachella	Early Changhsingian	Qubu	China-Tibet	-52.76	64.75	Pan and Shen, 2008
N00759	Mollusca	Gastropoda	Straparella	Early Changhsingian	Heshan	China-South	4.91	98.55	Pan and Erwin, 2002
N00760	Mollusca	Gastropoda	Straparollus	Early Changhsingian	Heshan	China-South	4.91	98.55	Pan and Erwin, 2002
N00761	Mollusca	Gastropoda	Streptacis	Early Changhsingian	Heshan	China-South	4.91	98.55	Pan and Erwin, 2002
N00762	Mollusca	Gastropoda	Strobeus	Early Changhsingian	Heshan	China-South	4.91	98.55	Pan and Erwin, 2002
N00764	Mollusca	Gastropoda	Trachyspira	Early Changhsingian	Heshan	China-South	4.91	98.55	Pan and Erwin, 2002
N02097	Mollusca	Gastropoda	Trachyspira	Early Changhsingian	Matan	China-South	6.57	100.74	Zhao et al., 1981
N01781	Mollusca	Gastropoda	Tropidodiscus	Early Changhsingian	Laowuji	China-South	6.77	96.02	Yao et al., 1980
N01775	Mollusca	Scaphopoda	Dentalium	Early Changhsingian	Laowuji	China-South	6.77	96.02	Yao et al., 1980
N01786	Mollusca	Scaphopoda	Dentalium	Early Changhsingian	Zhongying	China-South	6.77	96.02	Yao et al., 1980
N00678	Porifera	Sponge	Amblysiphonella	Early Changhsingian	Panlongdong	China-South-Sichuan	11.54	95.67	Liu et al., 2014
N00765	Porifera	Sponge	Amblysiphonella	Early Changhsingian	Guanyinxia	China-South-Sichuan	9.7	94.9	Reinhardt, 1988
N00778	Porifera	Sponge	Amblysiphonella	Early Changhsingian	Tudiya	China-South	10.23	95.6	Reinhardt, 1988
N00828	Porifera	Sponge	Amblysiphonella	Early Changhsingian	Tudiya	China-South-Sichuan	10.23	95.6	Reinhardt, 1988
N01054	Porifera	Sponge	Amblysiphonella	Early Changhsingian	Cili	China-South	11.6	99.01	Shen et al., 1998
N01096	Porifera	Sponge	Amblysiphonella	Early Changhsingian	Matan	China-South	6.57	100.74	Shen et al., 2007
N01563	Porifera	Sponge	Amblysiphonella	Early Changhsingian	Shitouzhai	China-South	6.51	97.34	Yang et al., 1991
N00681	Porifera	Sponge	Bisiphonella	Early Changhsingian	Panlongdong	China-South-Sichuan	11.54	95.67	Liu et al., 2014
N00766	Porifera	Sponge	Coelocladia	Early Changhsingian	Guanyinxia	China-South-Sichuan	9.7	94.9	Reinhardt, 1988
N00782	Porifera	Sponge	Coelocladia	Early Changhsingian	Tudiya	China-South	10.23	95.6	Reinhardt, 1988
N00829	Porifera	Sponge	Coelocladia	Early Changhsingian	Tudiya	China-South-Sichuan	10.23	95.6	Reinhardt, 1988
N00683	Porifera	Sponge	Colospongia	Early Changhsingian	Panlongdong	China-South-Sichuan	11.54	95.67	Liu et al., 2014
N00767	Porifera	Sponge	Colospongia	Early Changhsingian	Guanyinxia	China-South-Sichuan	9.7	94.9	Reinhardt, 1988
N00784	Porifera	Sponge	Colospongia	Early Changhsingian	Tudiya	China-South	10.23	95.6	Reinhardt, 1988
N00830	Porifera	Sponge	Colospongia	Early Changhsingian	Tudiya	China-South-Sichuan	10.23	95.6	Reinhardt, 1988
N01056	Porifera	Sponge	Colospongia	Early Changhsingian	Cili	China-South	11.6	99.01	Shen et al., 1998
N01076	Porifera	Sponge	Colospongia	Early Changhsingian	Daluoken	China-South	11.6	99.01	Shen et al., 1998
N01090	Porifera	Sponge	Colospongia	Early Changhsingian	Shuanglongquan	China-South	11.6	99.01	Shen et al., 1998
N01057	Porifera	Sponge	Corynella	Early Changhsingian	Cili	China-South	11.6	99.01	Shen et al., 1998
N01077	Porifera	Sponge	Corynella	Early Changhsingian	Daluoken	China-South	11.6	99.01	Shen et al., 1998
N01058	Porifera	Sponge	Cystothalamia	Early Changhsingian	Cili	China-South	11.6	99.01	Shen et al., 1998
N01078	Porifera	Sponge	Cystothalamia	Early Changhsingian	Daluoken	China-South	11.6	99.01	Shen et al., 1998
N00768	Porifera	Sponge	Discosiphonella	Early Changhsingian	Guanyinxia	China-South-Sichuan	9.7	94.9	Reinhardt, 1988
N00785	Porifera	Sponge	Discosiphonella	Early Changhsingian	Tudiya	China-South	10.23	95.6	Reinhardt, 1988
N00831	Porifera	Sponge	Discosiphonella	Early Changhsingian	Tudiya	China-South-Sichuan	10.23	95.6	Reinhardt, 1988
N01569	Porifera	Sponge	Discosiphonella	Early Changhsingian	Shitouzhai	China-South	6.51	97.34	Yang et al., 1991
N00685	Porifera	Sponge	Disjectopora	Early Changhsingian	Panlongdong	China-South-Sichuan	11.54	95.67	Liu et al., 2014
N01079	Porifera	Sponge	Disjectopora	Early Changhsingian	Daluoken	China-South	11.6	99.01	Shen et al., 1998
N01091	Porifera	Sponge	Disjectopora	Early Changhsingian	Shuanglongquan	China-South	11.6	99.01	Shen et al., 1998
N00769	Porifera	Sponge	Disjectoporida	Early Changhsingian	Guanyinxia	China-South-Sichuan	9.7	94.9	Reinhardt, 1988
N00689	Porifera	Sponge	Graminospongia	Early Changhsingian	Panlongdong	China-South-Sichuan	11.54	95.67	Liu et al., 2014
N00690	Porifera	Sponge	Grossotubenella	Early Changhsingian	Panlongdong	China-South-Sichuan	11.54	95.67	Liu et al., 2014
N00691	Porifera	Sponge	Huayingia	Early Changhsingian	Panlongdong	China-South-Sichuan	11.54	95.67	Liu et al., 2014
N00770	Porifera	Sponge	Imbricoelia	Early Changhsingian	Guanyinxia	China-South-Sichuan	9.7	94.9	Reinhardt, 1988
N01062	Porifera	Sponge	Intrasporocoelia	Early Changhsingian	Cili	China-South	11.6	99.01	Shen et al., 1998
N01574	Porifera	Sponge	Intrasporocoelia	Early Changhsingian	Shitouzhai	China-South	6.51	97.34	Yang et al., 1991
N01110	Porifera	Sponge	Neoheliospongia	Early Changhsingian	Matan	China-South	6.57	100.74	Shen et al., 2007
N00695	Porifera	Sponge	Parauvanella	Early Changhsingian	Panlongdong	China-South-Sichuan	11.54	95.67	Liu et al., 2014
N00771	Porifera	Sponge	Parauvanella	Early Changhsingian	Guanyinxia	China-South-Sichuan	9.7	94.9	Reinhardt, 1988
N00807	Porifera	Sponge	Parauvanella	Early Changhsingian	Tudiya	China-South	10.23	95.6	Reinhardt, 1988
N00832	Porifera	Sponge	Parauvanella	Early Changhsingian	Tudiya	China-South-Sichuan	10.23	95.6	Reinhardt, 1988
N01065	Porifera	Sponge	Parauvanella	Early Changhsingian	Cili	China-South	11.6	99.01	Shen et al., 1998
N01080	Porifera	Sponge	Parauvanella	Early Changhsingian	Daluoken	China-South	11.6	99.01	Shen et al., 1998
[truncated: 50,323 more rows]

## Sheet: References
Adachi, S, Igo, H, and Ampornmaha, A (1993): Triassic coral buildups observed in the Chaiburi Formation, near Phatthalung, Peninsular Thailand. Annual report of the Institute of Geoscience, the University of Tsukuba 19, 27-31.
Agarwal, PN, and Singh, S (1981): Recent advances in micropalaeontological investigations of the marine Triassic rocks of India. Journal of the Palaeontological Society of India 25, 110-129.
Agematsu, S., Uesugi, K., Sano, H., & Sashida, K. (2017). Reconstruction of the multielement apparatus of the earliest Triassic conodont, Hindeodus parvus, using synchrotron radiation X-ray micro-tomography. Journal of Paleontology, 91(6), 1220-1227.
Ainsworth, NR, Braham, W, Gregory, FJ, Johnson, B, and King, C (1998): A proposed latest Triassic to earliest Cretaceous microfossil biozonation for the English Channel and its adjacent areas. Geological Society, London, Special Publications 133, 87-102.
Aita, Y, and Bragin, NY (1999): Non-Tethyan Triassic Radiolaria from New Zealand and northeastern Siberia. Geodiversitas 21, 503-526.
Aita, Y, and Sporli, K (1994): Late Triassic Radiolaria from the Torlesse Terrane, Rimutaka Range, North Island, New Zealand. New Zealand Journal of Geology and Geophysics 37, 155-162.
Aita, Y, Takemura, A, Hori, R, Yamakita, S, Takahashi, S, Campbell, HJ, and Sporli, K (2012): An ocean plate stratigraphy and endemic radiolarian faunas in the Triassic and Jurassic sequences, Waipapa Terrane, New Zealand. 13th InterRad, 13-15.
Aita, Y, Tamura, H, Yamkita, S, Hori, R, Takemura, A, Takahashi, S, Sporli, K, and Campbell, HJ (2015): Microfacies and biogenic sedimentation processes by using highresolution SEM revealed in the Middle Triassic bedded chert from Motutapu Island, New Zealand. Proceedings of 14th INTERRAD, 105-106.
Alessandri, G (1910): Studii sui pesci triasici della Lombardia. Memorie della Societa Italiana di Scienze Naturali e del Museo Civico di Storia Naturale di Milano 7, 1-145.
Aljinovic, D, Kolar-Jurkovsek, T, Jurkovsek, B, and Hrvatovic, H (2011): Conodont dating of the Lower Triassic sedimentary rocks in the external Dinarides (Croatia and Bosnia and Herzegovina). Rivista Italiana di Paleontologia e Stratigrafia (Research In Paleontology and Stratigraphy) 117, 135-148.
Allard, H, Carpenter, SC, Duffin, CJ, and Benton, MJ (2015): Microvertebrates from the classic Rhaetian bone beds of Manor Farm Quarry, near Aust (Bristol, UK). Proceedings of the Geologists' Association 126, 762-776.
Allasinaz, A (1966): The Triassic in Lombardy, 18: Julian (Middle Carnian) bivalves. Rivista Italiana di Paleontologia e Stratigrafia 72, 609-752.
Allasinaz, A (1968): Triassic in Lombardy, 23: Julian cephalopods and gastropods in Lombardy. Rivista Italiana di Paleontologia e Stratigrafia 74, 327-400.
Alméras, Y, and Hanzo, M (1991): Les Rhynchonellidés du Calcaire à gryphées d'Hettange (Sinémurien-NE France): étude des peuplements et enregistrement des variations du paléoenvironnement. Palaeogeography, Palaeoclimatology, Palaeoecology 86, 313-329.
Alsen, P., McRoberts, C., Svennevig, K., Bojesen-Koefoed, J., Hovikoski, J., & Piasecki, S. (2017). The Isrand Formation: a Middle Triassic Daonella-bearing, black shale unit in Kilen, North Greenland (with a note on the Triassic in Amdrup Land). Newsletters on Stratigraphy, 50(1), 31-46.
Alta, Y, Takemura, A, Hori, R, Yamakita, S, Takahashi, S, Campbell, HJ, and Sporli, K (2012): An ocean plate stratigraphy and endemic radiolarian faunas in the Triassic and Jurassic sequences, Waipapa Terrane, New Zealand. International Conference on Fossil and Recent Radiolarians, 13-15.
Altiner, D, and Zaninetti, L (1981): Le Trias dans la région de Pinarbasi, Taurus oriental, Turquie: unités lithologiques, micropaléontologie, milieux de dépôt. 86, 705-760.
Altiner, D, Zaninetti, L, Martini, R, and Alkan, H (1992): Siculocosta floriformis, n. sp.,(Siculocostidae, Milioliporacea), un nouveau foraminifere du Trias superieur (Norien-Rhetien) recifal du Taurus occidental (Nappes lyciennes), Turquie. Revue de Paleobiologie 11, 313-322.
Alvarez, F (2003): Convergence in the evolution of Palaeozoic and Mesozoic brachiopods. Journal of the Royal Society of New Zealand 33, 189-211.
Amati, L, Feldmann, RM, and Zonneveld, J-P (2004): A new family of Triassic lobsters (Decapoda: Astacidea) from British Columbia and its phylogenetic context. Journal of Paleontology 78, 150-168.
Amirhassankhani, F, Senowbari-Daryan, B, and Rashidi, K (2014): Upper Triassic (Norian-Rhaetian) hypercalcified sponges from the Lut Block, east central Iran. Rivista Italiana di Paleontologia e Stratigrafia (Research In Paleontology and Stratigraphy) 120, 287-315.
Ampornmaha, A (1995): Triassic carbonate rocks in the Phatthalung area, Peninsular Thailand. Journal of Southeast Asian Earth Sciences 11, 225-236.
Anderson, K, Woods, AD, Min, L, and Yuan, W (2013): Taphonomy of Early Triassic fish fossils of the Vega-Phroso Siltstone Member of the Sulphur Mountain Formation near Wapiti Lake, British Columbia, Canada. Journal of Palaeogeography 2, 321-343.
Andersson, E (1916): Über einige Trias-Fische aus der Cava Trefontane, Tessin. Bulletin of the Geological Institution of the University of Upsala 15, 13-34.
Andreev, PS, and Cuny, G (2012): New Triassic stem selachimorphs (Chondrichthyes, Elasmobranchii) and their bearing on the evolution of dental enameloid in Neoselachii. Journal of Vertebrate Paleontology 32, 255-266.
Angiolini, L, Carabelli, L, Nicora, A, Crasquin-Soleau, S, Marcoux, J, and Rettori, R (2007): Brachiopods and other fossils from the Permo–Triassic boundary beds of the Antalya Nappes (SW Taurus, Turkey). Geobios 40, 715-729.
Angiolini, L, Checconi, A, Gaetani, M, and Rettori, R (2010): The latest Permian mass extinction in the Alborz Mountains (north Iran). Geological Journal 45, 216-229.
Angiolini, L, Dragonetti, L, Muttoni, G, and Nicora, A (1992): Triassic stratigraphy in the Island of Hydra (Greece). Rivista italiana di paleontologia e stratigrafia 98, 137-180.
Apthorpe, M (2003): Early to lowermost Middle Triassic Foraminifera from the Locker Shale of Hampton-1 well, Western Australia. Journal of Micropalaeontology 22, 1-27.
Arias, C (2009): Extinction pattern of marine Ostracoda across the Pliensbachian-Toarcian boundary in the Cordillera Ibérica, NE Spain: Causes and consequences. Geobios 42, 1-15.
Arias, CF (1991): Asociaciones de Ostrácodos del Domeriense superior y Toarciense. Coloquios de Paleontología 43, 79-99.
Arkadiev, V, and Vavilov, M (1989): Anisian-Ladinian boundary in Boreal region based on ammonoidea. Palaeontographica Abteilung A, 49-78.
Arkadiev, VV, and Vavilov, MN (1984): Middle Triassic Parapopanoceratidae and Nathorstitidae (Ammonoidea) of Boreal region: internal structure, ontogeny and phylogenetic patterns. Geobios 17, 397-425.
Arp, G (2010): A Triassic echinoderm lagerstätte–Herberhausen quarry, near Göttingen. Echinoderm Research 2010: Abstract Volume and Field Guide to Excursions, 119-124.
Arp, G, and Seppelt, S (2012): The bipolar bivalve Oxytoma (Palmoxytoma) cygnipes (Young & Bird, 1822) in the Upper Pliensbachian of Germany. Paläontologische Zeitschrift 86, 43-57.
Arthaber, G (1896): Die cephalopodenfauna der reiflinger Kalke. Beitrage zur Palaontologie und Geologie Osterreich-Ungarns und des Orients 10, 1-111.
Arthaber, Gv (1908): Ueber die Entdeckung von Untertrias in Albanien und ihre faunistische Bewertung. Mitteilungen Wiener Geologische Gesellschaft 1, 245-289.
Assmann, P (1937): Revision der Fauna der Wirbellosen der-oberschlesischen Trias. Abhandlung der Preussischen Geologischen Landesanstalt 170, 1-126.
Azerêdo, AC, Manuppella, G, and Ramalho, MM (2003): The Late Sinemurian carbonate platform and microfossils with Tethyan affinities of the Algarve Basin (south Portugal). Facies 48, 49-60.
Bai, R, Dai, X, and Song, H (2017): Conodont and Ammonoid Biostratigraphies around Permian-Triassic Boundary from Jianzishan of South China. Journal of Earth Science 28, 595-613.
Bakke, N. (2017). The evolution of the Triassic bivalve Daonella into Halobia in the Botneheia Formation on Svalbard-a sedimentological and palaeoenvironmental interpretation. NTNU.
Balini, M (1998): Taxonomy, stratigraphy and phylogeny of the new genus Lanceoptychites (Ammonoidea, Anisian). Rivista Italiana di Paleontologia e Stratigrafia (Research In Paleontology and Stratigraphy) 104, 143-166.
Balini, M, and Jenks, JF (2007): The Trachyceratidae from South Canyon (Central Nevada): record, taxonomic problems and stratigraphic significance for the definition of the Ladinian-Carnian boundary. New Mex. Mus. Nat. Hist. & Sci. Bull 41, 14-22.
Balini, M, and Krystyn, L (1997): Middle Triassic ammonoids from Spiti Himalayas—a chance for major improvements in Tethyan Anisian subdivisions. Albertiana 19, 37-40.
Balini, M, and Renesto, SC (2012): Cymbospondylus vertebrae (Ichthyosauria, Shastasauridae) from the Upper Anisian Prezzo Limestone (Middle Triassic, southern Alps) with an overview of the chronostratigraphic distribution of the group. Rivista Italiana di Paleontologia e Stratigrafia (Research In Paleontology and Stratigraphy) 118.
Balini, M, Germani, D, Nicora, A, and Rizzi, E (2000): Ladinian/Carnian ammonoids and conodonts from the classic Schilpario-Pizzo Camino area (Lombardy): revaluation of the biostratigraphic support to chronostratigraphy and paleogeography. Rivista Italiana di Paleontologia e Stratigrafia (Research In Paleontology and Stratigraphy) 106, 19-58.
Balini, M, Jenks, J, and Martin, R (2012a): Taxonomy and stratigraphic significance of Trachyceras silberlingi n. sp., from the lower Carnian of South Canyon (New Pass Range, Central Nevada, USA). Boll Soc Paleont Ital 51, 127-136.
Balini, M, Jenks, JF, Martin, R, McRoberts, CA, Orchard, MJ, and Silberling, NJ (2015): The Carnian/Norian boundary succession at Berlin-Ichthyosaur State Park (Upper Triassic, central Nevada, USA). Paläontologische Zeitschrift 89, 399-433.
Balini, M, Jurkovsek, B, and Kolar-Jurkovsek, T (2006): New Ladinian ammonoids from Mt. Svilaja (External Dinarides, Croatia). Rivista Italiana di Paleontologia e Stratigrafia (Research In Paleontology and Stratigraphy) 112.
Balini, M, Krystyn, L, and Torti, V (1998): In search of the Ladinian/Carnian boundary: perspectives from Spiti (Tethys Himalaya). Albertiana 21, 26-32.
Balini, M, Krystyn, L, Levera, M, and Tripodo, A (2012b): Late Carnian-Early Norian ammonoids from the GSSP candidate section Pizzo Mondello (Sicani Mountains, Sicily). Rivista Italiana di Paleontologia e Stratigrafia (Research In Paleontology and Stratigraphy) 118, 47-84.
Balini, M, Nicora, A, Berra, F, Garzanti, E, Levera, M, Mattei, M, Muttoni, G, Zanchi, A, Bollati, I, and Larghi, C (2009): The Triassic stratigraphic succession of Nakhlak (Central Iran), a record from an active margin. Geological Society, London, Special Publications 312, 287-321.
Balini, M., Nicora, A., Zanchetta, S., Zanchi, A., Marchesi, R., Vuolo, I., et al. (2019). Olenekian to early ladinian stratigraphy of the western part of the Aghdarband Window (Kopeh-dag, ne iran). Rivista Italiana di Paleontologia e Stratigrafia, 125(1), 283-315.
Bändel, K (1991): Schlitzbandschnecken mit perlmutteriger Schale aus den triassischen St. Cassian-Schichten der Dolomiten. Annalen des Naturhistorischen Museum Wien, Serie A 92, 1-53.
Bandel, K (1995): Mathildoidea (Gastropoda, Heterostropha) from the Late Triassic St Cassian Formation. Nationaal Natuurhistorisch Museum.
Bandel, K (1996): Some heterostrophic gastropods from Triassic St. Cassian Formation with a discussion on the classification of the Allogastropoda. Paläontologische Zeitschrift 70, 325-365.
Bandel, K (2007): Description and classification of Late Triassic Neritimorpha (Gastropoda, Mollusca) from the St Cassian Formation, Italian Alps. Bulletin of Geosciences 82, 215-274.
Bandel, K, and Waksmundzki, B (1985): Triassic conodonts from Jordan. Acta Geologica Polonica 35, 288-304.
Bando, Y (1961): Biostratigraphical Cor-relation of the Lower and the Middle Triassic Formations by Ammonoid Fossils. from Japan. Jour. Geol. Soc. Japan 67, 323-334.
Bando, Y (1964): On some Lower and Middle Triassic ammonoids from Japan. Transactions and Proceedings of the Palaeontological Society of Japan, pp. 332-345.
Bando, Y (1970): Lower Triassic ammonoids from the Kitakami massif. Trans. Proc. Palaeont. Soc. Japan, NS, pp. 337-354.
Bando, Y (1974): Late Scythian ammonoids from the Kitakami Massif. Proceedings of the Paleontological Society of Japan, NS 94, 293-312.
Bando, Y (1977): On some Lower Triassic ammonoids from Ankilokaza, Madagascar. Bulletin of the National Science Museum, Series C (Geology & Paleontology) 3, 133-142.
Bando, Y, and Ehiro, M (1982): On some Lower Triassic ammonites from the Osawa Formation at Asadanuki, Towa-cho, Tome-gun, Miyagi prefecture, Northeast Japan. Transactions and proceedings of the Paleontological Society of Japan. New series, pp. 375-385.
Barattolo, F, and Bigozzi, A (1996): Dasycladaleans and depositional environments of the Upper Triassic-Liassic carbonate platform of the Gran Sasso (Central Apennines, Italy). Facies 35, 163-208.
Barattolo, F, Cozzi, A, and Romano, R (2008): New dasycladalean algae from the Middle Norian (Upper Triassic) of northern Italy (Mt. Pramaggiore, Carnic Prealps). Facies 54, 549-580.
Barrett, PM, Butler, RJ, Edwards, NP, and Milner, AR (2008): Pterosaur distribution in time and space: an atlas. Zitteliana, 61-107.
Barron, E, Comas-Rengifo, MJ, and Duarte, LV (2013): Palynomorph succession of the Upper Pliensbachian–Lower Toarcian of the Peniche section (Portugal). Comunicacoes Geologicas 100, 55-61.
Bassani, F (1886): Sui fossili e sull’eta degli schisti bituminosi triasici di Besano in Lombardia. Atti Società Italiana di scienze naturali 29, 15-72.
Bassani, F (1895): La ittiofauna della Dolomia Principale di Giffoni (prov. di Salerno). Palaeontographica Italica 1, 169-210.
Bassoullet, J, Boutakiout, M, and Echarfaoui, H (1999): Two new genera: Palaeocyclammina n. gen. and Ijdranella n. gen., Foraminiferida (Textulariina) from a Orbitopsella praecursor (Gümbel) liassic bed from Middle Atlas (Morocco). Revue de Micropaleontologie 42, 213-230.
Bate, R, Lord, A, and Riegraf, W (1984): Jurassic Ostracoda from Leg-79, Site-547. Initial Reports of the Deep Sea Drilling Project 79, 703-710.
Batten, RL, and Stokes, WL (1986): Early Triassic gastropods from the Sinbad Member of the Moenkopi Formation, San Rafael Swell, Utah. American Museum of Natural History.
Baud, A, Béchennec, F, Cordey, F, Krystyn, L, Le Métour, J, Marcoux, J, Maury, R, and Richoz, S (2001): Permo-Triassic deposits: from the platform to the basin and seamounts.
Baud, A, Brandner, R, and Donofrio, DA (1991): The Sefidkuh Limestone–a late Lower Triassic carbonate ramp (Aghdarband, NE-Iran). Abhandlungen der Geologischen Bundesanstalt 38, 111-125.
Baud, A, Brönnimann, P, and Zaninetti, L (1974): Sur la présence deMeandrospira pusilla (Ho)(Foraminifère), dans le Trias inférieur de Kuh-e-Ali Bashi, Julf a, NW Iran. Paläontologische Zeitschrift 48, 205-213.
Baud, A, Cirilli, S, and Marcoux, J (1997): Biotic response to mass extinction; the lowermost Triassic microbialites. In F. Neuweiler, J. Reitner, and C. Monty (Eds): Biosedimentology of microbial buildups; IGCP Project No. 380; proceedings of 2nd meeting, Vol. 36. Institut fuer Palaeontologie der Universitaet Erlangen-Nuernberg, Erlangen, pp. 238-242.
Baud, A, Magaritz, M, and Holser, WT (1989): Permian-Triassic of the Tethys: Carbon isotope studies. Geologische Rundschau 78, 649-677.
Baud, A, Nakrem, HA, Beauchamp, B, Beatty, TW, Embry, AF, and Henderson, CM (2008): Lower Triassic bryozoan beds from Ellesmere Island, High Arctic, Canada. Polar Research 27, 428-440.
Begg, J, and Campbell, H (1985): Etalia, a new Middle Triassic (Anisian) bivalve from New Zealand, and its relationship with other pteriomorphs. New Zealand Journal of Geology and Geophysics 28, 725-741.
Begg, J, and Grant‐Mackie, J (2003): New Zealand and New Caledonian Triassic Pleurotomariidae (Gastropoda, Mollusca). Journal of the Royal Society of New Zealand 33, 223-268.
Bełka, Z, and Gaździcki, A (1976): Anisian foraminifers from the high-tatric series of the Tatra Mts. Acta Geologica Polonica 26, 429-438.
Beltan, L (1968): La faune ichthyologique de l'Eotrias du NW de Madagascar: le neurocrâne. le neurocrâne. Cahiers de Paléontologie, 1-125.
Beltan, L (1996): Overview of systematics, paleobiology, and paleoecology of Triassic fishes of northwestern Madagascar. Mesozoic Fishes− Systematics and Paleoecology, 479-500.
Beltan, L, Janvier, P, Monod, O, and Westphal, F (1979): A new marine fish and placodont reptile fauna of Ladinian age from Southwestern Turkey. N Jb Geol Paläont Mh 5, 257-267.
Benatov, S (2001): Brachiopod biostratigraphy of the Middle Triassic in Bulgaria and comparison with elsewhere in Europe: Brachiopods. CRC Press, pp. 384-393.
Benhamou, M, Elmi, S, and Alméras, Y (2000): Âge et contexte dynamique des calcaires à brachiopodes téthysiens (Zeilleriidés multiplissés) du Grand pic de l'Ouarsenis (Tell algérien). Comptes Rendus de l'Académie des Sciences-Series IIA-Earth and Planetary Science 331, 717-723.
Benjamini, C (1984): Foraminifera from the Ra’af Formation (Anisian), Har’areif, western Negev, Israel. Benthos 83, 35-40.
Benjamini, C, and Chepstow-Lusty, A (1986): Neospathodus and other Conodonta from the Saharonim Formation (Anisian-Ladinian) at Makhtesh Ramon, Negev, southern Israel. Journal of Micropalaeontology 5, 67-75.
Bennett, S, Barrett, P, Collinson, M, Moore-Fay, S, Davis, P, and Palmer, C (2012): A new specimen of Ichthyosaurus communis from Dorset, UK, and its bearing on the stratigraphical range of the species. Proceedings of the Geologists' Association 123, 146-154.
Benton, M, and Spencer, PS (1995): Fossil reptiles of great britain. Springer Science & Business Media.
Benton, MJ, Zhang, Q, Hu, S, Chen, Z-Q, Wen, W, Liu, J, Huang, J, Zhou, C, Xie, T, and Tong, J (2013): Exceptional vertebrate biotas from the Triassic of China, and the expansion of marine ecosystems after the Permo-Triassic mass extinction. Earth-Science Reviews 125, 199-243.
Beranek, L. P., Mortensen, J. K., Orchard, M. J., & Ullrich, T. (2010). Provenance of North American Triassic strata from west-central and southeastern Yukon: correlations with coeval strata in the Western Canada Sedimentary Basin and Canadian Arctic Islands. Canadian Journal of Earth Sciences, 47(1), 53-73.
Bernardi, M, and Avanzini, M (2011): Asteriacites lumbricalis from the Anisian (Middle Triassic) of Vallarsa (Southern Trentino, NE Italy). Studi Tridentino di Scienze Naturali 80, 187-190.
Bernecker, M (2007): Facies architecture of an isolated carbonate platform in the Hawasina Basin: the Late Triassic Jebel Kawr of Oman. Palaeogeography, Palaeoclimatology, Palaeoecology 252, 270-280.
Bernecker, M, Weidlich, O, and Flügel, E (1999): Response of Triassic reef coral communities to sea-level fluctuations, storms and sedimentation: evidence from a spectacular outcrop (Adnet, Austria). Facies 40, 229-279.
Bertinelli, A, Chiari, M, and Marcucci, M (2005): Late Triassic radiolarians of the cherty dolostones of Mt. Marrone (Molise Basin), Central Apennines, Italy. Boll. Soc. Geol. Ital 124, 155-159.
Bhargava, O, and Gadhoke, S (1988): Triassic microfauna of the Lilang Group with special reference to Scythian-Anisian conodonts, Spiti Valley, Himachal Himalaya. Geological Society of India 32, 494-505.
Bhargava, ON, and Bassi, UK (1985): Upper Triassic coral knoll reefs: Middle Norian, Spiti-Kinnaur, Himachal Himalaya, India. Facies 12, 219-241.
Biakov, A (2002): Permian bivalves from the Transbaikal Region. Paleontological Journal of Paleontologicheskii Zhurnal 36, 460-468.
Biakov, A (2007): Permian biostratigraphy of the northern Okhotsk region (Northeast Asia). Stratigraphy and geological correlation 15, 161-184.
Biakov, AS, and Shi, G (2010): Palaeobiogeography and palaeogeographical implications of Permian marine bivalve faunas in Northeast Asia (Kolyma–Omolon and Verkhoyansk–Okhotsk regions, northeastern Russia). Palaeogeography, Palaeoclimatology, Palaeoecology 298, 42-53.
Bielecka, W, Styk, O, Pazdro, O, and Kopik, J (1988): Geology of Poland—atlas of guide and characteristic fossils. Mesozoic. Jurassic, Part 2b, 476.
Binda, M (2011): Facies distribution of a rimmed carbonate platform and overlying regressive carbonates: The Esino Limestone and Calcare Rosso facies in the Central Southern Alps (Lombardy). Phd Thesis, Università degli Studi di Milano, XXIII ciclo dottorato.
Birkenmajer, K, and Trammer, J (1975): Lower Triassic conodonts from Hornsund, south Spitsbergen. Acta Geologica Polonica 25, 299-308.
Birkenmajer, K, Kozur, H, and Mock, R (1990): Exotic Triassic pelagic limestone pebbles from the Pieniny Klippen Belt of Poland: a further evidence for Early Mesozoic rifting in West Carpathians. Annales Societatis Geologorum Poloniae, pp. 3-44.
Bitner, MA, Jurkovšek, B, and Kolar-Jurkovšek, T (2010): New record of the inarticulate brachiopod genus Discinisca from the Upper Triassic (Carnian) of the Julian Alps, NW Slovenia. Neues Jahrbuch für Geologie und Paläontologie-Abhandlungen 257, 367-372.
Bittner, A (1890): Brachiopoden der alpinen Trias. Abhandlungen der Kaiserlich-Königlichen Geologischen Reichsanstalt 14, 1-325.
Bizzarini, F, Braga, G, and Mietto, P (1990): Ridescrizione di Arcticopora recubariensis (Schauroth) sulla base di un nuovo ritrovamento nell'Anisico di Recoaro (Italia N. E.). Annali di Museo Civico di Rovereto 5, 85-100.
Bizzarini, F, Prosser, G, Prosser, F, and Prosser, I (2001): Osservazioni preliminari sui resti di vertebrati della formazione di S. Cassiano del Bosco di Stuores (Dolomiti nord-orientali). Ann. Mus. Civ. Rovereto 17, 137-148.
Bjerager, M, Seidler, L, Stemmerik, L, and Surlyk, F (2006): Ammonoid stratigraphy and sedimentary evolution across the Permian–Triassic boundary in East Greenland. Geological Magazine 143, 635-656.
Blake, DB (1990): Hettangian Asteriidae (Echinodermata: Asteroidea) from southern Germany: taxonomy, phylogeny and life habits. Paläontologische Zeitschrift 64, 103-123.
Blake, DB, and Hagdorn, H (2003): The Asteroidea (Echinodermata) of the Muschelkalk (Middle Triassic of Germany). Paläontologische Zeitschrift 77, 23-58.
Blake, DB, and Zonneveld, J-P (2004): Carniaster orchardi new genus and species (Echinodermata: Asteroidea), the first Triassic asteroid from the western hemisphere. Journal of Paleontology 78, 723-730.
Blake, DB, Bielert, F, and Bielert, U (2006): New early crown-group asteroids (Echinodermata; Triassic of Germany). Palaeontologische Zeitschrift 80, 284-295.
Blake, DB, Tintori, A, and Hagdorn, H (2000): A new, early crown-group asteroid (Echinodermata) from the Norian (Triassic) of Northern Italy. Rivista Italiana di Paleontologia e Stratigrafia (Research In Paleontology and Stratigraphy) 106, 141-156.
Blau, J, and Grün, B (1997): Neue Involutininen (Foraminifera) aus dem marmorea-Hartgrund (Hettangium/Sinemurium, Lias) von Adnet (Österreich). Neues Jahrbuch für Geologie und Paläontologie Abhandlungen 204, 247-262.
Błażejowski, B (2004): Shark teeth from the Lower Triassic of Spitsbergen and their histology. Polish Polar Research 25, 153-167.
Błażejowski, B, Duffin, CJ, Gieszcz, P, Małkowski, K, Binkowski, M, Walczak, M, Mcdonald, SA, and Withers, PJ (2013): Saurichthys (Pisces, Actinopterygii) teeth from the Lower Triassic of Spitsbergen, with comments on their stable isotope composition (δ13C and δ18O) and X− ray microtomography. Polish Polar Research 34, 23-38.
Blendinger, W (1991): Upper Triassic (Norian) cephalopod limestones of the Hallstatt‐type, Oman. Sedimentology 38, 223-242.
Blodgett, R, and Fryda, J (2001): On the occurrence of Spinidelsphinulopsis whaleni (Gastropoda) in the Late Triassic (early Norian) Cornwallis Limestone, Kuiu Island, southeastern Alaska (Alexander terrane) and its paleobiogeographic significance. Bulletin of the Czech Geological Survey 76, 235-242.
Blodgett, R, Fryda, J, and Stanley, G (2001): Delphinulopsidae, a new neritopsoidean gastropod family from the Upper Triassic (Upper Carnian of lower Norian) of the Wallowa terrane, northeastern Oregon. Journal of GEOsciences 46, 307-318.
Blodgett, R. B., Fryda, J., & Stanley, G. (2005). Upper Triassic gastropod fauna from southern Alaska and its implications for terrane accretion. Paper presented at the Geological Society of America Annual Meeting, Salt Lake City, p. Paper.
Blodgett, RB (2000): Fossil locality map of the Healy A-6 Quadrangle, south-central Alaska. Report of Investigations 2000-5, State of Alaska, Dept. of Natural Resources, 1-43.
Blodgett, RB, and Stanley, G (2006): Late Triassic gastropods faunas of western North America–a useful tool in terrane analysis. 102nd Annual Meeting of the Cordilleran Section, Geological Society of America; 81st Annual Meeting of the Pacific Section, American Association of Petroleum Geologists, and the Western Regional Meeting of the Alaska Section: Geological Society of America, Abstract with…
Blodgett, RB, Reifenstuhl, R, and Decker, P (2008): Paleontology and stratigraphy of the Upper Triassic Kamishak Formation in the Puale Bay–Cape Kekurnoi–Alinchak Bay area, Karluk C-4 and C-5 quadrangle, Alaska Peninsula. Bristol Bay—Alaska Peninsula Region, Overview of 2007, 2008-1.
Blome, CD, and Reed, K (1995): Radiolarian biostratigraphy of the Quinn River Formation, Black Rock terrane, north-central Nevada: Correlations with eastern Klamath terrane geology. Micropaleontology, 49-68.
Boada, LV, Villalta, J, and Cerdá, ME (1977): Paleontologıa y palcoecologia de los yacimientos fosiliferos del Muschelkalk superior entre Aleover y Montral (Montanas de Prades. Provincia de Tarragona). Cuade Geol Ibér 4, 247-256.
Bodergat, A-M, Bonnet, L, Colin, J-P, Cubaynes, R, and Rey, J (1998): Opportunistic development of Ogmoconcha amalthei (ostracod) in the lower Liassic of Quercy (SW France): an indicator of sedimentary disturbance. Palaeogeography, Palaeoclimatology, Palaeoecology 143, 179-190.
Bodzioch, A (1989): Biostratinomy and sedimentary environment of the echinoderm-sponge biostromes in the Karchowice Beds, Middle Triassic of Upper Silesia. Annales Societatis Geologorum Poloniae, pp. 331-350.
Böhm, F (1986): Der Grimming: Geschichte einer Karbonatplattform von der Obertrias bis zum Dogger (Nördliche Kalkalpen, Steiermark). Facies 15, 195-231.
Boiko, E, Belyaeva, G, and Zhuravleva, I (1991): Phanerozoic sphinctozoans of the Territory of the USSR. Academy Sciences USSR, Siberian Department, Institute of Geology and Geophysics, Academy Sciences Tajikistan, USSR Institute Tajikistan, 1-223.
Bolton, TE (1962): Additional Arcticopora from the Triassic of northwestern Ellesmere island. Proceedings of the Geological Association of Canada, pp. 55-59.
Bondarenko, L, Buryi, G, Zakharov, Y, and Popov, XB (2013): Latesmithian (Early Triassic) Conodonts Fromartyom, South Primorye, Russian Far East. The Triassic System: New Developments in Stratigraphy and Paleontology: Bulletin 61 61, 55-66.
Bondarenko, LG, Zakharov, YD, and Barinov, NN (2014): The first find of well-preserved foraminifera in the lower Triassic of Russian Far East. Albertiana 41, 34-38.
Boni, M, Iannace, A, Torre, M, and Zamparelli, V (1994): The Ladinian-Carnian reef facies of Monte Caramolo (Calabria, Southern Italy). Facies 30, 101-117.
Boomer, I, and Ainsworth, NR (2009): Lower Jurassic (Hettangian-Toarcian). na.
Böttcher, R (2015): 8. Fische des Lettenkeupers: Der Lettenkeuper–Ein Fenster in die Zeit vor den Dinosauriern, Vol. 2015. pp. 141-202.
BouDagher-Fadel, MK (2012): Biostratigraphic and geological significance of planktonic foraminifera. Newnes.
Bown, P (1985): Archaeozygodiscus gen. nov. and other Triassic coccoliths. INA Newsletter 7, 32-35.
Bown, PR (1987): The structural development of Early Mesozoic coccoliths and its evolutionary and taxonomic significance. Abh. Geol. B.-A 39, 33-49.
Boyd, DW, and Newell, ND (2002): A unique pterioid bivalve from the Early Triassic of Utah. American Museum Novitates, 1-9.
Boyer, DL, Bottjer, DJ, and Droser, ML (2004): Ecological signature of Lower Triassic shell beds of the western United States. Palaios 19, 372-380.
Brachaniec, T, Niedźwiedzki, R, Surmik, D, Krzykawski, T, Szopa, K, Gorzelak, P, and Salamon, MA (2015): Coprolites of marine vertebrate predators from the Lower Triassic of southern Poland. Palaeogeography, Palaeoclimatology, Palaeoecology 435, 118-126.
Brack, P, and Rieber, H (1993): Towards a better definition of the Anisian/Ladinian boundary: New biostratigraphic data and correlations of boundary sections from the Southern Alps. Eclogae Geologicae Helvetiae 86, 415-527.
Brack, P, Rieber, H, Mundil, R, Blendinger, W, and Maurer, F (2007): Geometry and chronology of growth and drowning of Middle Triassic carbonate platforms (Cernera and Bivera/Clapsavon) in the Southern Alps (northern Italy). Swiss Journal of Geosciences 100, 327-348.
Brack, P, Rieber, H, Nicora, A, and Mundil, R (2005): The global boundary stratotype section and point (GSSP) of the Ladinian Stage (Middle Triassic) at Bagolino (Southern Alps, Northern Italy) and its implications for the Triassic time scale. Episodes 28, 233-244.
Braga, JC, and Lopez-Lopez, JR (1989): Serpulid bioconstructions at the Triassic-Liassic boundary in southern Spain. Facies 21, 1-9.
Braga, JC, and Martín, JM (1987): Distribución de las algas Dasycladaceas en el Trias Alpujárride. Cuadernos de Geología Ibérica 11, 475-492.
Bragin, N (2015): Late Norian (Triassic) Radiolaria from the Kotel’nyi Island (New Siberian Islands, Arctic, Russia). Revue de Micropaleontologie 58, 121-139.
Bragin, N, Dronov, A, and Raimbekov, Y (2016): Middle Triassic radiolarians from the Southeastern Pamirs (Republic of Tajikistan). Revue de Micropaleontologie 59, 297-310.
Bragin, N. Y., & Bragina, L. (2010). Middle and Late Triassic radiolaria from Kotel'nyi island (New Siberian islands, Russia, Arctic) and their paleobiogeographical significance. Επιστημονική Επετηρίδα του Τμήματος Γεωλογίας (ΑΠΘ), 39(1/2), 55-56.
Bragin, N. Y., & Krylov, K. (1996). Stratigraphy and lithology of the Upper Triassic deposits of southwestern Cyprus (Vlambouros Formation). Stratigraphy and Geological Correlation, 4(2), 132-140.
Bragin, NY (1986): Biostratigraphy of the Triassic of Southern Sakhalin (in Russian). Russian Geology and Geophysics 56, 61-75.
Bragin, NY (1991): Radiolaria and Lower Mesozoic units of the USSR east regions. Transaction of the Academy of Sciences of the USSR 469, 1-125.
Bragin, NY (2000): The Permian—Triassic Crisis in the Biosphere as Manifested in the Paleo-Paciﬁc Deep-Water Sequences. Stratigraphy and geological correlation 8, 232-242.
Bragin, NY (2007): Late Triassic radiolarians of southern Cyprus. Paleontological Journal 41, 951-1029.
Bragin, NY (2010): Stratigraphy of Mesozoic (Upper Triassic-Lower Cretaceous) volcanogenic-sedimentary deposits of the Dhiarizos Group, the allochthonous Mamonia Complex of Cyprus. Stratigraphy and Geological Correlation 18, 118-132.
Bragin, NY (2011): Triassic radiolarians of Kotel’nyi Island (New Siberian Islands, Arctic). Paleontological Journal 45, 711-778.
Bragin, NY (2014): Stratigraphic significance of Middle Triassic radiolarians from the central part of Kotel’nyi Island (New Siberian Islands). Stratigraphy and geological correlation 22, 175-189.
Bragin, NY, and Egorov, AY (2000): Middle-Late Triassic Radiolarians from the Dzhugadzhak. Stratigraphy and geological correlation 8, 362-871.
Bragin, NY, and Krylov, K (1999): Early Norian Radiolaria from Cyprus. Geodiversitas 21, 539-569.
Bragin, NY, Konstantinov, A, and Sobolev, E (2012): Upper Triassic stratigraphy and paleobiogeography of Kotel’nyi Island (New Siberian Islands). Stratigraphy and Geological Correlation 20, 541-566.
Bragina, L, Bragin, NY, and Kopaevich, L (2014): Radiolaria, planktonic foraminifera, and stratigraphy of Turonian-lower Coniacian in the Biyuk-Karasu section, Crimea. Moscow University Geology Bulletin 69, 121-133.
Bralower, TJ, Bown, PR, and Siesser, WG (1992): 25. Upper Triassic Calcareous Nannoplankton Biostratigraphy, Wombat Plateau, Northwest Australia. Proceedings of the Ocean Drilling Program, Scientific Result 122, 437-451.
Brandner, R, Flügel, E, and Senowbari-Daryan, B (1991): Microfacies of carbonate slope boulders: indicator of the source area (Middle Triassic: Mahlknecht Cliff, Western Dolomites). Facies 25, 279-295.
Bratvold, J., Delsett, L. L., & Hurum, J. H. (2018a). Chondrichthyans from the Grippia bonebed (Early Triassic) of Marmierfjellet, Spitsbergen. Norwegian Journal of Geology/Norsk Geologisk Forening, 98(2), 189-2217.
Bratvold, J., Delsett, L. L., & Hurum, J. H. (2018b). Chondrichthyans from the Grippia bonebed (Early Triassic) of Marmierfjellet, Spitsbergen. Norwegian Journal of Geology/Norsk Geologisk Forening, 98(2), 189-217.
Brayard, A, and Bucher, H (2008): Smithian (Early Triassic) ammonoid faunas from northwestern Guangxi (South China): taxonomy and biochronology. Wiley-Blackwell Chicester (UK).
Brayard, A, Brühwiler, T, Bucher, H, and Jenks, J (2009): Guodunites, a low‐palaeolatitude and trans‐Panthalassic Smithian (Early Triassic) ammonoid genus. Palaeontology 52, 471-481.
Brayard, A, Bylund, KG, Jenks, JF, Stephen, DA, Olivier, N, Escarguel, G, Fara, E, and Vennin, E (2013): Smithian ammonoid faunas from Utah: implications for Early Triassic biostratigraphy, correlation and basinal paleogeography. Swiss Journal of Palaeontology 132, 141-219.
Brayard, A, Krumenacker, LJ, Botting, JP, Jenks, JF, Bylund, KG, Fara, E, Vennin, E, Olivier, N, Goudemand, N, Saucède, T, Charbonnier, S, Romano, C, Doguzhaeva, L, Thuy, B, Hautmann, M, Stephen, DA, Thomazo, C, and Escarguel, G (2017): Unexpected Early Triassic marine ecosystem and the rise of the Modern evolutionary fauna. Science Advances 3, e1602159.
Brayard, A, Nutzel, A, Stephen, DA, Bylund, KG, Jenks, J, and Bucher, H (2010): Gastropod evidence against the Early Triassic Lilliput effect. Geology 38, 147-150.
Brenner, W, and Foster, C (1994): Chlorophycean algae from the Triassic of Australia. Review of Palaeobotany and Palynology 80, 209-234.
Brenner, W, Bown, P, Bralower, T, Crasquin-Soleau, S, Depeche, F, Dumont, T, Martini, R, Siesser, W, and Zaninetti, L (1992): Correlation of Carnian to Rhaetian palynological, foraminiferal, calcareous nannofossil, and ostracode biostratigraphy, Wombat Plateau. Proceedings of the Ocean Drilling Program, Scientific Result 122, 487-495.
Brinkman, B, Xijin, Z, and Nicholls, E (1992): A primitive ichthyosaur from the Lower Triassic of British Columbia, Canada. Palaeontology 35, 465-474.
Broglio Loriga, C (1986): Marine fossil assemblages from Upper Permian to lowermost Triassic in the western Dolomites (Italy). Memorie della Societa Geologica Italiana 34, 5-44.
Broglio Loriga, C, Góczán, F, Haas, J, Lenner, K, Neri, C, Oravecz-Scheffer, A, Posenato, R, Szabo, I, and Tóth-Makk, Á (1990): The Lower Triassic sequences of the Dolomites (Italy) and Transdanubian mid-mountains (Hungary) and their correlation. Memorie di Scienze Geologiche 42, 41-103.
Bronn, HG (1858): Beiträge zur triasischen Fauna und Flora der bituminösen Schiefer von Raibl: nebst Anhang über die Kurr'sche Sippe Chiropteris aus dem Lettenkohlen-Sandsteine. Neues Jahrbuch für Mineralogie, Geognosie, Geologie und Petrefakten-Kunde, 1-32.
Brosse, M., Baud, A., Bhat, G. M., Bucher, H., Leu, M., Vennemann, T., et al. (2017). Conodont-based Griesbachian biochronology of the Guryul Ravine section (basal Triassic, Kashmir, India). Geobios, 50(5-6), 359-387.
Brosse, M., Bucher, H., Baud, A., Frisk, Å. M., Goudemand, N., Hagdorn, H., et al. (2018). New data from Oman indicate benthic high biomass productivity coupled with low taxonomic diversity in the aftermath of the Permian–Triassic Boundary mass extinction. Lethaia, 52(2), 165-187.
Brotzen, F (1956): Stratigraphical studies on the Triassic vertebrate fossils from Wadi Raman, Israel. Arkiv foer Mineralogi och Geologi 2, 191-217.
Brühwiler, T, Brayard, A, Bucher, H, and Kuang, G (2008): Geiesbachian and Dienerian (Early Triassic) Ammonoid Faunas from Northwestern Guangxi and Southern Guizhou (South China). Palaeontology 51, 1151-1180.
Brühwiler, T, Bucher, H, and Goudemand, N (2010a): Smithian (Early Triassic) ammonoids from Tulong, South Tibet. Geobios 43, 403-431.
Brühwiler, T, Bucher, H, and Krystyn, L (2012b): Middle and late Smithian (Early Triassic) ammonoids from Spiti, India. Smithian (Early Triassic) Ammonoids from the Salt Range, Pakistan, 119-174.
Brühwiler, T, Bucher, H, Goudemand, N, and Galfetti, T (2012a): Smithian (Early Triassic) ammonoid faunas from Exotic Blocks from Oman: taxonomy and biochronology. Palaeontographica Abteilung A, 3-107.
Brühwiler, T, Bucher, H, Roohi, G, Yaseen, A, and Rehman, K (2011): A new early Smithian ammonoid fauna from the Salt Range (Pakistan). Swiss Journal of Palaeontology 130, 187-201.
Brühwiler, T, Bucher, H, Ware, D, Schneebeli-Hermann, E, Hochuli, PA, Roohi, G, Rehman, K, and Yaseen, A (2012c): Smithian (Early Triassic) ammonoids from the Salt Range, Pakistan.
Brühwiler, T, Ware, D, Bucher, H, Krystyn, L, and Goudemand, N (2010b): New Early Triassic ammonoid faunas from the Dienerian/Smithian boundary beds at the Induan/Olenekian GSSP candidate at Mud (Spiti, northern India). Journal of Asian Earth Sciences 39, 724-739.
Bu, J, Wu, S, Zhang, H, Meng, Y, Zhang, F, and Zhang, L (2006): Permian-Triassic cephalopods from Dongpan Section, Guangxi, and its geological significance. Geological Science and Technology Information 25, 47-51.
Bucharest, OD, and Bochum, JT (1986): Some dasyclad algae of the Sinemurian from the north-western Iberian Chains (Spain). Paläontologische Zeitschrift 60, 169-179.
Bucher, H (1988): A new Middle Anisian (Middle Triassic) ammonoid zone from northwestern Nevada (USA). Eclogae geol. Helv 81, 723-762.
Bucher, H (1989): Lower Anisian ammonoids from the northern Humboldt Range (northwestern Nevada, USA) and their bearing upon the Lower-Middle Triassic boundary. Eclogae Geologicae Helvetiae 82, 945-1002.
Bucher, H (1992a): Ammonoids of the Hyatti Zone and the Anisian transgression in the Triassic Star Peak Group, northwestern Nevada, USA. Palaeontographica Abteilung A, 137-166.
Bucher, H (1992b): Ammonoids of the Shoshonensis Zone (Middle Anisian, Middle Triassic) from northwestern Nevada (USA). Jahrbuch der Geologisch Bundesanstalt 135, 425-465.
Bucher, H (1994): New ammonoids from the Taylori Zone (Middle Anisian, Middle Triassic) from northwestern Nevada (USA). Mémoires de Géologie (Lausanne) 22, 1-8.
Bucher, H (2002): Early Anisian (Middle Triassic) ammonoid biostratigraphy of northeastern British Columbia. Eclogae Geologicae Helvetiae 95, 277-288.
Bucher, H, Nassichuck, W, and Spinosa, C (1997): A new occurrence of the upper Permian ammonoid Stacheoceras trimurti diener from the Himalayas; Himachal Pradesh, India. Eclogae Geologicae Helvetiae 90, 599-604.
Bucur, I, Gawlick, H, Missoni, S, Săsăran, E, and Lein, R (2015): Biostratigraphic correlation of Middle Anisian (Pelsonian) calcareous algae, foraminifera and conodonts from the northwestern Neotethyan realm (Northern Calcareous Alps, Austria). Tenth Romanian Symposium on, pp. 9-10.
Bucur, II, and Enos, P (2001): Middle Triassic dasyclad algae from Guizhou, China. Micropaleontology, 317-338.
Bucur, II, Strutinski, C, and Pop-Stratila, D (1994): Middle Triassic carbonate deposits and calcareous algae from the Sasca zone (Southern Carpathians, Romania). Facies 30, 85-100.
Budai, T, and Vörös, A (2006): Middle Triassic platform and basin evolution of the southern Bakony Mountains (Transdanubian range, Hungary). Rivista Italiana di Paleontologia e Stratigrafia (Research In Paleontology and Stratigraphy) 112, 359-371.
Budai, T, Haas, J, Lobitzer, H, Piros, O, and Vörös, A (2006): Cephalopod coquina beds in the Wetterstein Limestone of the eastern Höllengebirge Mts (Salzkammergut, Upper Austria). Acta Geologica Hungarica 49, 253-269.
Budai, T, Lelkes, G, and Piros, O (1993): Evolution of Middle Triassic shallow marine carbonates in the Balaton Highland (Hungary). Acta Geologica Hungarica 36, 145-165.
Budurov, K, Gupta, V, and Kachroo, R (1984): Some Permian conodonts from the Zewan Formation, Kashmir Himalaya. Geological Society of India 25, 533-536.
Budurov, K, Zagorchev, I, Ivanova, D, Trifonova, E, and Petrunova, L (2005): Reply to the critical remarks of D. Tronkov on the stratigraphic part of the paper by Muttoni et al. (2000) “Middle Triassic paleomagnetic data from northern
Bujak, JP, and Fisher, MJ (1976): Dinoflagellate cysts from the Upper Triassic of arctic Canada. Micropaleontology, 44-70.
Bulgaria…”. Review of the Bulgarian Geological Society 66, 185-190.
Bunza, G, and Kozur, H (1971): Beiträge zur Ostracodenfauna der tethyalen Trias. Geologisch-Paläontologische Mitteilungen Innsbruck 1, 1-76.
Bürgin, T (1990): Der Schuppenpanzer von Habroichthys minimus, einem ungewöhnlichen Strahlenflosser (Actinopterygii; Peltopleuriformes) aus der Mittleren Trias der Südalpen. Neues Jahrbuch fur Geologie und Paläontologie, Monatshefte 11, 647-658.
Bürgin, T (1992): Basal ray-finned fishes (Osteichthyes; Actinopterygii) from the middle triassic of Monte San Giorgio (Canton Tessin, Switzerland): systematic palaeontology with notes on functional morphology and palaeoecology. Birkhäuser.
Burgin, T (1995): Actinopterygian fishes (Osteichthyes; Actinopterygii) from the Kalkschieferzone (Uppermost Lladinian) near Meride (Canton Ticino, Southern Switzerland). Eclogae Geologicae Helvetiae 88, 803-826.
Bürgin, T (1999): Middle Triassic marine fish faunas from Switzerland. Mesozoic fishes 2, 481-494.
Buser, S, Ramovš, A, and Turnšek, D (1982): Triassic reefs in Slovenia. Facies 6, 15-23.
Busse, B (1974): Der obere Muschelkalk im nordwestlichen Nieder-hessen: Notizbl. hess. L. Amt Bodenforsch 102, 91-135.
Bylund, KG, Brayard, A, Jenks, J, Stephen, DA, Olivier, N, Escarguel, G, Fara, E, and Vennin, E (2013): A new Smithian (Lower Triassic) ammonoid biostratigraphy from Utah (USA). Meeting, 1.
Cabral, M, Azerêdo, A, Colin, J, Silva, R, and Duarte, L (2013): Associações de ostracodos da Formação de Coimbra (Sinemuriano) de S. Pedro de Moel: valor paleoecológico e paleobiogeográfico. Fácies carbonatadas ricas em matéria orgânica do Jurássico da Bacia Lusitânica. Novos contributos paleontológicos, sedimentológicos e geoquímicos. Comunicações Geológicas 100, 43-47.
Calvet, F, and Tucker, M (1995): Mud-mounds with reefal caps in the upper Muschelkalk (Triassic), eastern Spain. et al., Carbonate mud-mounds: their origin and evolution, Int. Assoc. Sediment. Spec. Publ 23, 311-333.
Campbell, H (1984): New records and taxa of Permian and Triassic fossils from New Caledonia and New Zealand. Alcheringa 8, 151-167.
Campbell, H, and Owen, S (2003): The Nelsonian Stage: a new Early Triassic local stage for New Zealand. Journal of the Royal Society of New Zealand 33, 97-108.
Campbell, H. J. (1994). The Triassic bivalves Daonella and Halobia in New Zealand, New Caledonia, and Svalbard: Institute of Geological & Nuclear Sciences Ltd.
Campbell, J (1965): New Zealand Triassic Saurians. New Zealand Journal of Geology and Geophysics 8, 505-509.
Campbell, J, MacKinnon, D, Lee, D, and Campbell, J (1991): Latest Triassic (Rhaetian) brachiopods of New Zealand and New Caledonia. Brachiopods through time, 389-92.
Campbell, JW, Vorhaben, JE, and Smith, DD (1987): Uricoteley: its nature and origin during the evolution of tetrapod vertebrates. Journal of Experimental Zoology 243, 349-363.
Campi, MJ, and Shi, GR (2005): New lopingian (late permian) rugosochonetid species from Sichuan, South China. Alcheringa 29, 275-285.
Car, J, Skaberne, D, Ogorelec, B, Turnsek, D, and Placer, L (1981): Sedimentological characteristics of Upper Triassic (Cordevolian) circular quiet water coral bioherms in western Slovenia, northwestern Yugoslavia. European fossil reef models. SEPM Spec Publ 30, 233-240.
Carr, TR, and Paull, RK (1983): Early Triassic stratigraphy and paleogeography of the Cordilleran miogeocline, pp. 39-55.
Cartanyà, J (1999): An overview of the Middle Triassic actinopterygians from Alcover, Mont-ral and El Pinetell (Catalonia, Spain). Mesozoic fishes 2, 535-551.
Carter, ES (1990): New Biostratigraphic Elements for Dating Upper Norian Strata from the Sandilands Formation, Queen Charlotte Islands, British Columbia, Canada. Marine Micropaleontology 15, 313-328.
Carter, ES (1991): Late Triassic Radiolarian biostratigraphy of the Kunga Group, Queen Charlotte Islands, British Columbia. Evolution and hydrocarbon potential of the Queen Charlotte Basin, British Columbia, 195-201.
Carter, ES, and Guex, J (1999): Phyletic trends in uppermost Triassic (Rhaetian) Radiolaria: Two examples from Queen Charlotte Islands, British Columbia, Canada. Micropaleontology, 183-200.
Carter, ES, and Orchard, M (2000): Intercalibrated conodont-radiolarian biostratigraphy and potential datums for the Carnian-Norian boundary within the Upper Triassic Peril Formation, Queen Charlotte Islands, British Columbia. Natural Resources Canada, Geological Survey of Canada.
Carter, ES, and Orchard, MJ (2007): Radiolarian-conodont-ammonoid intercalibration around the Norian-Rhaetian boundary and implications for trans-Panthalassan correlation. Albertiana 36, 149-163.
Carter, ES, and Orchard, MJ (2012): Radiolarians and conodonts across the Carnian–Norian Boundary in Haida Gwaii, British Columbia. Radiolarian Meeting, 76-77.
Carter, ES, Goričan, Š, Guex, J, O'Dogherty, L, De Wever, P, Dumitrica, P, Hori, RS, Matsuoka, A, and Whalen, PA (2010): Global radiolarian zonation for the Pliensbachian, Toarcian and Aalenian. Palaeogeography, Palaeoclimatology, Palaeoecology 297, 401-419.
Carter, ES, Guex, J, Joseph, C, Baumgartner, P, Baud, A, Dumitrica, P, and Hirsch, F (1993): Biochronology and paleontology of uppermost Triassic (Rhaetian) radiolarians, Queen Charlotte Islands, British Columbia, Canada. 175.
Caruthers, AH (2005): Upper Triassic carbonates and Scleractinian corals from Wrangellia and the Alexander Terrane (Alaska and Vancouver Island Canada): Depositional environments and paleobiogeography.
Caruthers, AH, and Stanley, GD (2008): Late Triassic silicified shallow-water corals and other marine fossils from Wrangellia and the Alexander terrane, Alaska, and Vancouver Island, British Columbia. Geological Society of America Special Papers 442, 151-179.
Casacci, M, Bertinelli, A, Algeo, TJ, and Rigo, M (2016): Norian/Rhaetian radiolarian assemblages related to paleoenvironmental conditions of the Lagonegro Basin (southern Apennines, Italy). Proceedings of 14th INTERRAD, 139-140.
Cassinis, G (1988): Permian and Permian-Triassic boundary in the South-Alpine segment of the western Tethys, and additional regional reports. Mem. Soc. Geol. liai 34, 176.
Castell, C (1975): British Mesozoic Fossils. The Museum.
Cavin, L, and Grădinaru, E (2014): Dobrogeria aegyssensis, a new early Spathian (Early Triassic) coelacanth from North Dobrogea (Romania). Acta Geologica Polonica 64, 161-187.
Celarc, B, and Kolar-Jurkovsek, T (2008): The Carnian-Norian basin-platform system of the Martuljek Mountain Group (Julian Alps, Slovenia): progradation of the Dachstein carbonate platform. Geologica Carpathica-Bratislava 59, 211-224.
Chacaltana, C., & Carrera, M. G. (2017). Late Triassic Hexactinellid Sponges from the Pongo De Lorocache Limestones, Peru: New Evidence for Siliceous Sponge Dominance on Shallow Carbonate Platforms. Ameghiniana, 55(2), 215-223.
Chang, M-M, and Jin, F (1996): Mesozoic fish faunas of China. Mesozoic fishes-systematics and paleoecology, 461-478.
Channell, J, Kozur, H, Sievers, T, Mock, R, Aubrecht, R, and Sykora, M (2003): Carnian–Norian biomagnetostratigraphy at Silická Brezová (Slovakia): correlation to other Tethyan sections and to the Newark Basin. Palaeogeography, Palaeoclimatology, Palaeoecology 191, 65-109.
Chao, K (1959): Lower Triassic ammonoids from Western Kwangsi, China. Science Press.
Charlton, T, Barber, A, McGowan, A, Nicoll, R, Roniewicz, E, Cook, S, Barkham, S, and Bird, P (2009): The Triassic of Timor: Lithostratigraphy, chronostratigraphy and palaeogeography. Journal of Asian Earth Sciences 36, 341-363.
Chen, C (1982): Some Late Palaeozoic and Triassic bivalves from Xizang. Series of the Scientific Expedition to the Qinghai-Xizang Plateau, Paleontology of Xizang 4, 221-224.
Chen, C, Chen, X, Cheng, L, and Yan, C (2016): Nanzhang-Yuanan Fauna, Hubei Province and its significance for biotic recovery. Acta Geologica Sinica 90, 409-420.
Chen, G, Cheng, J, Huang, J, Zhang, R, Sun, Z, Li, Y, Sun, J, and Jiang, D-Y (2013): Progress of the Scientific Excavation on the Early Triassic Marine Ｒeptile Fauna from Majiashan ( Chaohu，Anhui Province) and Its Significance. China Basic Science 14, 8-14.
Chen, J, Henderson, CM, and Shen, S (2008): Conodont succession around the Permian-Triassic boundary at the Huangzhishan section, Zhejiang and its stratigraphic correlation. Acta Palaeontologica Sinica 47, 91-114.
Chen, J, Ma, Q, and Zhang, Z (1974): Triassic bivalves. Handbook of the Stratigraphy and Paleontology of Southwest China, 326-343.
Chen, J, Tong, J, Song, H, Luo, M, Huang, Y, and Xiang, Y (2015a): Recovery pattern of brachiopods after the Permian–Triassic crisis in South China. Palaeogeography, Palaeoclimatology, Palaeoecology 433, 91-105.
Chen, J, Wang, Y, Wu, Q, Li, L, Zhao, R, and Chen, H (1992): A study of bivalve zonal succession from upper part of Middle Triassic in northwest Guangxi, S. China. Acta Palaeontologica Sinica 31, 403-423.
Chen, J-H, and Stiller, F (2007b): The halobiid bivalve genus Enteropleura and a new species from the Middle Anisian of Guangxi, southern China. Acta Palaeontologica Polonica 52, 53-61.
Chen, J-h, and Stiller, F (2010a): An early Daonella from the Middle Anisian of Guangxi, southwestern China, and its phylogenetical significance. Swiss Journal of Geosciences 103, 523-533.
Chen, L (2002): New data of Middle–Late Triassic elasmobranch ichthyoliths from “Falang Formation” in Guanling, Guizhou. Acta Micropalaeontologica Sinica 19, 276-287.
Chen, L, and Cuny, G (2003): Discovery of the Middle–Late Triassic elasmobranch ichthyoliths from the Guanling area, Guizhou, SW China. Geological Bulletin of China 22, 236-247.
Chen, L-D, and Wang, C-Y (2002): Triassic conodonts from Zhuganpo and" Wayao" formations of Guanling, Southwest China. Acta Palaeontologica Sinica 41, 354-368.
Chen, Y, Jiang, H, Lai, X, Yan, C, Richoz, S, Liu, X, and Wang, L (2015b): Early Triassic conodonts of Jiarong, Nanpanjiang Basin, southern Guizhou Province, South China. Journal of Asian Earth Sciences 105, 104-121.
Chen, Y, Krystyn, L, Orchard, MJ, Lai, XL, and Richoz, S (2015c): A review of the evolution, biostratigraphy, provincialism and diversity of Middle and early Late Triassic conodonts. Papers in Palaeontology.
Chen, Y., & Lukeneder, A. (2017). Late Triassic (Julian) conodont biostratigraphy of a transition from reefal limestones to deep‐water environments on the Cimmerian terranes (Taurus Mountains, southern Turkey). Papers in Palaeontology, 3(3), 441-460.
Chen, Y., Scholze, F., Richoz, S., & Zhang, Z. (2018). Middle Triassic conodont assemblages from the Germanic Basin: implications for multi-element taxonomy and biogeography. Journal of Systematic Palaeontology, 17(5), 359-377.
Chen, Z, and Yang, Z (1989): Occurrence Of Triassic Bivalves In The Karakorum Mountain Area. Xinjiang Geology 2, 62-72.
Chen, Z, Shi, GR, and Kaiho, K (2002a): A New Genus of Rhynchonellid Brachiopod from the Lower Triassic of South China and Implications for Timing the Recovery of Brachiopoda After the End‐Permian Mass Extinction. Palaeontology 45, 149-164.
Chen, ZQ, and Liao, Z-T (2007): Last orthotetid brachiopods from the uppermost Permian of South China. Journal of Paleontology 81, 986-997.
Chen, Z-Q, and Liao, Z-T (2009): Brachiopod faunas across the Wuchiapingian-Changhsingian (Late Permian) boundary at the stratotype section and subsurface of Changxing area, South China. Neues Jahrbuch für Geologie und Paläontologie-Abhandlungen 254, 315-335.
Chen, ZQ, and McNamara, KJ (2006): End-Permian extinction and subsequent recovery of the Ophiuroidea (Echinodermata). Palaeogeography, Palaeoclimatology, Palaeoecology 236, 321-344.
Chen, ZQ, Kaiho, K, George, AD, and Tong, J (2006): Survival brachiopod faunas of the end-Permian mass extinction from the southern Alps (Italy) and South China. Geological Magazine 143, 301-327.
Chen, ZQ, Shi, GR, and Kaiho, K (2002b): A new genus of Rhynchonellid brachiopod from the Lower Triassic of South China and implications for timing the recovery of brachiopoda after the end-Permian mass extinction. Palaeontology 45, 149-164.
Chen, Z-Q, Shi, GR, and Kaiho, K (2004): New ophiuroids from the Permian/Triassic boundary beds of South China. Palaeontology 47, 1301-1312.
Chen, ZQ, Shi, GR, Gao, YQ, Tong, JN, Yang, FQ, and Peng, YQ (2009a): A late Changhsingian (latest Permian) deep-water brachiopod fauna from Guizhou, South China. Alcheringa 33, 163-183.
Chen, ZQ, Tong, J, Zhang, K, Yang, H, Liao, Z, Song, H, and Chen, J (2009b): Environmental and biotic turnover across the Permian-Triassic boundary on a shallow carbonate platform in western Zhejiang, South China. Australian Journal of Earth Sciences 56, 775-797.
Cheng, L (2015): The succession of marine reptiles from the Middle to Upper Triassic of Guizhou and Yunnan provinces, southwest China, Vol. Doctor. China University of Geosciences, pp. 111.
Chhabra, N, and Kumar, S (1984): Record of Carnian conodonts from the top of Kalapani limestone, Kumaun Himalaya, India. J Pal Soc India 29, 88-92.
Chhabra, N, and Sahni, A (1981): Late Lower Triassic and Early Triassic conodont faunas from Kashmir and Kumaun sequences in Himalaya. Journal of Paleontology Society of India 25, 135-147.
Chiari, M (1996): Triassic radiolarian assemblages in the Rubik Area; and Cukaili Zone; Albaniac. Presented at the Scientific Meeting of the GLOM in Firenze 21, 77-81.
Chiari, M, Bortolotti, V, Marcucci, M, Photiades, A, Principi, G, and Saccani, E (2012): Radiolarian biostratigraphy and geochemistry of the Koziakas massif ophiolites (Greece). Bulletin de la Societe Geologique de France 183, 287-306.
Chonglakmani, C (1983): The marine Mesozoic stratigraphy of Thailand. Proceedings of the workshop on stratigraphic correlation of Thailand and Malaysia, pp. 105-126.
Chun, SQ-HL (2015): A new small-sized eosauropterygian (Diapsida: Sauropterygia) from the Middle Triassic of Luoping, Yunnan, southwestern China. Verterata Palasiatica 53, 265-280.
Ciriacks, KW (1963): Permian and Eotriassic bivalves of the Middle Rockies. Bulletin of the American Museum of Natural History 125, 1-100.
Clark, D. L., Grantz, A., & Mullen, M. W. (1997). Paleozoic and Triassic conodonts from the Northwind Ridge of the Arctic Ocean. Marine Micropaleontology, 32(3-4), 365-385.
Clark, DL (1959): Conodonts from the Triassic of Nevada and Utah. Journal of Paleontology 33, 305-312.
Clémence, M-E, Bartolini, A, Gardin, S, Paris, G, Beaumont, V, and Page, KN (2010a): Early Hettangian benthic–planktonic coupling at Doniford (SW England): Palaeoenvironmental implications for the aftermath of the end-Triassic crisis. Palaeogeography, Palaeoclimatology, Palaeoecology 295, 102-115.
Clémence, M-E, Gardin, S, Bartolini, A, Paris, G, Beaumont, V, and Guex, J (2010b): Bentho-planktonic evidence from the Austrian Alps for a decline in sea-surface carbonate production at the end of the Triassic. Swiss Journal of Geosciences 103, 293-315.
Collignon, M (1973): Ammonites du Trias inférieur et moyen d'Afghanistan. Annales de Paleontologie (Invertebres) 29, 127-183.
Copestake, P (1982): Lower Sinemurian foraminifera and Ostracoda from two fissure deposits in the Eastern Mendips (Somerset, England). Journal of Micropalaeontology 1, 149-153.
Cordey, F, De Wever, P, Dumffrica, P, Danelian, T, Kito, N, and Ynck, BV (1988): Description of some new middle triassic radiolarians from the Camp CoveFormation, Solithern Brmsh Columbia, Canada. Revue de Micropaleontologie 31, 30-37.
Courtinat, B, and Piriou, S (2002): Palaeoenvironmental distribution of the Rhaetian dinoflagellate cysts Dapcodinium priscum Evitt, 1961, emend. Below, 1987 and Rhaetogonyaulax rhaetica (Sarjeant) Loeblich and Loeblich, 1976, emend. Harland et al., 1975, emend. Below, 1987. Geobios 35, 429-439.
Cox, C, and Smith, DG (1973): A review of the Triassic vertebrate faunas of Svalbard. Geological Magazine 110, 405-418.
Crasquin, S, Forel, M-B, Qinglai, F, Aihua, Y, Baudin, F, and Collin, P-Y (2010): Ostracods (Crustacea) through the Permian-Triassic boundary in South China: the Meishan stratotype (Zhejiang Province). Journal of Systematic Palaeontology 8, 331-370.
Crasquin, S, Perri, MC, Nicora, A, and De Wever, P (2008): Ostracods across the Permian-Triassic boundary in Western Tethys: the Bulla parastratotype (Southern Alps, Italy). Rivista Italiana di Paleontologia e Stratigrafia 114, 233-262.
Crasquin-Soleau, S, and Depêche, F (1993): Paleoecology of ODP Leg 122 Triassic Ostracodes (Wombat Plateau, NW Australia). Geobios 26, 331-344.
Crasquin-Soleau, S, and Gradinaru, E (1996): Early Anisian ostracode fauna from the Tulcea Unit (Cimmerian North Dobrogean Orogen, Romania). Annales de Paléontologie, pp. 59-116.
Crasquin-Soleau, S, and Kershaw, S (2005): Ostracod fauna from the Permian–Triassic boundary interval of South China (Huaying Mountains, eastern Sichuan Province): palaeoenvironmental significance. Palaeogeography, Palaeoclimatology, Palaeoecology 217, 131-141.
Crasquin-Soleau, S, and Teherani, K (1995): Première découverte d'ostracodes triasiques dans la formation de khaneh kat, Montagne Michparvar (Ouest Iran). Revue de Micropaleontologie 38, 27-36.
Crasquin-Soleau, S, Berra, F, and Rettori, R (2000): A Late Triassic Ostracod assemblage from the Quattervals Nappe (Austroalpine, Northern Italy). Rivista Italiana di Paleontologia e Stratigrafia (Research In Paleontology and Stratigraphy) 106, 181-190.
Crasquin-Soleau, S, Richoz, S, Marcoux, J, Angiolini, L, Nicora, A, and Baud, A (2002): Les événements de la limite Permien–Trias: derniers survivants et/ou premiers re-colonisateurs parmi les ostracodes du Taurus (Sud-Ouest de la Turquie). Comptes Rendus Geoscience 334, 489-495.
Crasquin-Soleau, S, Shen, S-Z, Li, W-Z, and Cao, C-Q (2007): Ostracods from the Lopingian and Permian-Triassic boundary beds at the Gyanyima section in southwestern Tibet, China. Palaeoworld 16, 222-232.
Crasquin-Soleau, S, Vaslet, D, and le Nindre, Y-M (2005): Ostracods as markers of the Permian/Triassic boundary in the Khuff Formation of Saudi Arabia. Palaeontology 48, 853-868.
Crasquin-Solequ, S, Feng, Q, Kershaw, S, Galfetti, T, Bucher, H, Baudin, F, and Collin, P (2006): Neritic Obstracods and Permian-Triassic boundary in South China: survivors and newcomers. In Q. Yang, Y. Wang, and E. Weldon (Eds): Ancient life and modern approaches: Abstrats of the second international palaeotological congress. University of Science and Technology of China Press, Hefei.
Cremer, H (1995): Spicule pseudomorphs in Upper Triassic (Norian) chaetetid sponges from the western Taurids (Antalya-region, SW Turkey). Geobios 28, 163-174.
Cuif, J-P (1975): Caractères morphologiques, microstructuraux et systématiques des Pachythecalidae nouvelle famille de Madréporaires triasiques. Geobios 8, 157-180.
Cuthbertson, RS, Russell, AP, and Anderson, JS (2014): The first substantive evidence of Utatsusaurus (Ichthyopterygia) from the Sulphur Mountain Formation (Lower–Middle Triassic) of British Columbia, Canada: a skull roof description in comparison with other early taxa. Canadian Journal of Earth Sciences 51, 180-185.
Dagis, A, Egorov, AY, Kazakov, A, and Kurushin, N (1989): Stratigraphy of Triassic deposits in south-eastern Taimyr. Rossiliskaya Akademiya Nauk Sibirskoe Otdelenie Trudy Instituta Geologii i Geofiziki 732, 71-91.
Dagis, A, Ermakova, SP, and Betekhtina, OgA (1988): Borealʹnye pozdneolenekskie ammonoidei. Trudy Instituta Geologii i Geofiziki 714, 1-135.
Dagis, AS, Dagis, AA, and Ermakova, SP (1996): Triasovaya Fauna Severo-Vostoka Azii.
Dagys, A, and Ermakova, S (1990): Early Olenekian ammonoids of Siberia. Institut geologii i geofiziki, Sibirskoe otdelenie, Aka− demiâ nauk SSSR, Trudy 737, 1-113.
Dagys, A, and Konstantinov, A (1995): New zonation scheme of the Ladinian Stage for northeastern Asia. Stratigraphy and geological correlation 3, 121-127.
Dagys, A, and Kurushin, N (1985): The triassic brachiopods and bivalves in the north of the Central Siberia. Trudy Instituta Geologii i Geofiziki 633, 1-160.
Dagys, A., Weitschat, W., Konstantinov, A., & Sobolev, E. (1993). Evolution of the boreal marine biota and biostratigraphy at the Middle/Upper Triassic boundary. Mitteilungen aus dem Geologisch-Paläontologischen Institut der Universität Hamburg(75), 193-209.
Dagys, AS (1965): Triasovye Brakhiopody Sibiri.
Dagys, AS (1974): Triassic Brachiopods (Morphology, Classification, Phylogeny, Stratigraphical Significance and Biogeography.
Dagys, AS (1993): Geographic differentiation of Triassic brachiopods. Palaeogeography, Palaeoclimatology, Palaeoecology 100, 79-87.
Dal Corso, J, Roghi, G, Kustatscher, E, Preto, N, Gianolla, P, Manfrin, S, and Mietto, P (2015): Ammonoid-calibrated sporomorph assemblages reflect a shift from hygrophytic to xerophytic elements in the late Anisian (Middle Triassic) of the Southern Alps (Italy). Review of Palaeobotany and Palynology 218, 15-27.
Dalla Vecchia, FM (2004): First record of the rare marine reptile Tholodus schmidi from the Middle Triassic of the Southern Alps. Rivista Italiana di Paleontologia e Stratigrafia (Research In Paleontology and Stratigraphy) 110, 479-492.
Dalla Vecchia, FM (2006): A new sauropterygian reptile with plesiosaurian affinity from the Late Triassic of Italy. Rivista Italiana di Paleontologia e Stratigrafia (Research In Paleontology and Stratigraphy) 112, 207-225.
Damborenea, S. E., & Manceñido, M. O. (1992). A comparison of Jurassic marine benthonic faunas from South America and New Zealand. Journal of the Royal Society of New Zealand, 22(2), 131-152.
Damborenea, SE, and Manceñido, MO (2012): Late Triassic bivalves and brachiopods from southern Mendoza, Argentina. Rev Paléobiologie Genève Vol Spec 11, 317-344.
Davies, EH (1985): The miospore and dinoflagellate cyst oppel‐zonation of the Lias of Portugal. Palynology 9, 105-132.
Davies, GR, Moslow, TF, and Sherwin, MD (1997): Ganoid fish Albertonia sp. from the Lower Triassic Montney Formation, western Canada sedimentary basin. Bulletin of Canadian Petroleum Geology 45, 715-718.
De Wever, P, Sanfilippo, A, Riedel, W, and Gruber, B (1979): Triassic radiolarians from Greece, Sicily and Turkey. Micropaleontology, 75-110.
De Zanche, V, Gianolla, P, and Roghi, G (2000): Carnian stratigraphy in the Raibl/Cave del Predil area (Julian Alps, Italy). Birkhäuser.
Delsate, D, and Thuy, B (2005): Biostratigraphie et paléontologie de l'Hettangien en Belgique et au Grand-Duché de Luxembourg. Memoirs of The Geological Survey of Belgium, 1-25.
Demborenea, SE, and Manceñido, MÓ (2005): Biofacies analysis of Hettangian-Sinemurian bivalve/brachiopod associations from the Neuquén Basin (Argentina). Geologica Acta 3, 163-178.
Deng, Z, and Kong, L (1984): Middle Triassic corals and sponges from southern Guizhou and eastern Yunnan. Acta Palaeontologica Sinica 23, 489–504 (in Chinese with English abstract).
Dépëche, F, and Crasquin-Soleau, S (1992): 26. Triassic marine ostracodes of the Australian margin (holes 759b, 760b, 761c, 764a, and 764b). Proceedings of the Ocean Drilling Program, Scientific Results 122, 453-462.
Detre, C (1972): Az Ugod környeki karni meszköretegek makrofauna vizsgalata. Földtani Közlöny 102, 87-91.
Detre, C (1993): Carnian brachiopods of Hungary. In J. Palfy, and A. Voros (Eds): Mesozoic Brachiopods of Alpine Europe. pp. 27-30.
Detterman, R, Reiser, H, Brosge, W, and Dutro Jr, J (1975): Post-Carboniferous Stratigraphy. Northeastern Alaska: US Geological Survey, Professional Paper 886, 46.
Di Bari, D, and Baracca, A (1998): Late Triassic (Carnian) Foraminifers of Northeastern Cortina D. Ampezzo (Tamarin, San Cassiano Fm., Dolomites, Italy). Annali dei Musei Civici di Rovereto, Sezione: Archeologia Storia Scienze Naturali 12, 117-146.
Di Stefano, P, Mcroberts, C, Renda, P, Tripodo, A, Torre, A, and Torre, F (2012): Middle Triassic (Ladinian) deep-water sediments in sicily. New findings from the Madonie Mountains. Rivista Italiana di Paleontologia e Stratigrafia (Research In Paleontology and Stratigraphy) 118, 235-246.
Di Stefano, P, Rigo, M, Tripodo, A, Todaro, S, and Zarcone, G (2014): New biostratigraphic data from the Ladinian pelagic limestones of Pizzo di Sant’otiero-Madonie Mountains, Sicily. Rivista Italiana di Paleontologia e Stratigrafia (Research In Paleontology and Stratigraphy) 120, 61-70.
Dickins, J, and McTavish, R (1963): Lower Triassic marine fossils from the Beagle Ridge (BMR 10) Bore, Perth Basin, Western Australia. Journal of the Geological Society of Australia 10, 123-140.
Dickins, JM, Zunyi, Y, and Hongfu, Y (1997): Late Palaeozoic and Early Mesozoic circum-Pacific events and their global correlation. Cambridge University Press.
Ding, P, Jin, T, and Sun, X (1989): The marine Permian strata and its faunal assemblages in Xikou area of Zhen'an county, south Shaanxi, east Qinling range Northwest Geoscience 1, 1-67.
Dommergues, J-l, Meister, C, and Böhm, F (1995): New data on Austroalpine Liassic ammonites from the Adnet quarries and adjacent areas (Oberösterreich, Northern Calcareous Alps). Jahrbuch der Geologischen Bundesanstalt 138, 161-205.
Donato, B, and Alberto, B (1998): Late Triassic (Carnian) foraminifers of northeastern Cortina D'Ampezzo (Tamarin, San Cassiano Fm., Dolomites, Italy. Annali dei Musei Civici di Rovereto, Sezione: Archeologia Storia Scienze Naturali 12, 117-146.
Donofrio, DA (1991): Radiolaria and Porifera (spicula) from the Upper Triassic of Aghdarband (NE-Iran). Abhandlungen der Geologischen Bundesanstalt 38, 205-222.
Doronov, V, and Melnikova, G (1994): Facies zonation of the Triassic Basin in the SE Pamirs. Courier Forschungsinstitut Senckenberg 172, 275-282.
Duan, X, Liu, G, and Feng, Q (2012): Ladinian Radiolarian Fauna from the Changning-Menglian Belt and its tectonic significance. Earth Science-Journal of China University of Geosciences 37, 67-72.
Duarte, LV, Comas-Rengifo, MJ, Paredes, R, Cabral, MC, Silva, RL, and Azerêdo, AC (2011): High-resolution stratigraphy and faunal associations in the Upper Sinemurian organic-rich deposits of the western Iberian margin (Lusitanian Basin, Portugal). Geophysical Research Abstracts, EGU General Assembly, Wien, 325-340.
Dullo, W-C (1980): Paläontologie, Fazies und Geochemie der Dachstein-Kalke (Ober-Trias) im südwestlichen Gesäuse, Steiermark, Österreich. Facies 2, 55-121.
Dullo, W-C, Flügel, E, Lein, R, Riedel, P, and Senowbari-Daryan, B (1987): Algen, Kalkschwämme und Mikroproblematika aus unterkarnischen Riffkalken des Bosruck-Gipfels (Nördliche Kalkalpen, Österreich). Jb Geol BA 129, 525-543.
Dumitrica, P (1999): The oertlispongidae (Radiolaria) from the middle triassic of Masirah Island (Oman). Revue de Micropaleontologie 42, 33-42.
Dumitrica, P (2004): New Mesozoic and early Cenozoic spicular Nassellaria and Nassellaria-like Radiolaria. Revue de Micropaleontologie 47, 193-224.
Dumitrica, P, and Mello, J (1982): On the age of the Meliata Group and the Silica Nappe radiolarites (localities Drzkovce and Bohunovo, Slovak Karst, CSSR). Geol práce Správy 77, 17-28.
Dumitrica, P, Kozur, H, and Mostler, H (1980): Contribution to the radiolarian fauna of the Middle Triassic of the Southern Alps. Geologisch-Paläontologische Mitteilungen Innsbruck 10, 1-46.
Dumitrica, P, Tekin, UK, and Bedi, Y (2010): Eptingiacea and Saturnaliacea (Radiolaria) from the middle Carnian of Turkey and some late Ladinian to early Norian samples from Oman and Alaska. Paläontologische Zeitschrift 84, 259-292.
Dumitrica, P, Tekin, UK, and Bedi, Y (2013a): Taxonomic study of spongy spumellarian Radiolaria with three and four coplanar spines or arms from the middle Carnian (Late Triassic) of the Köseyahya nappe (Elbistan, SE Turkey) and other Triassic localities. Paläontologische Zeitschrift 87, 345-395.
Dumitrica, P, Tekin, UK, and Bedi, Y (2013b): Taxonomic study of the tetrahedral, pentagonal and hexagonal spongy spumellarian Radiolaria from the middle Carnian (Late Triassic) of the Köseyahya nappe (Elbistan, SE Turkey) and other Triassic localities. Paläontologische Zeitschrift 87, 311-343.
Dumitrica, P. (2017). On the status of the Triassic radiolarian family Hexapylomellidae Kozur and Mostler: Taxonomic consequences. Revue de Micropaléontologie, 60(1), 7-31.
Dumoulin, JA, Harris, AG, Blome, CD, and Young, LE (2006): Condont and Radiolarian Data from the De Long Mountains Quadrangle and Adjacent Areas, Northern Alaska. US Department of the Interior, US Geological Survey.
Dusel-Bacon, C., & Harris, A. G. (2001). New occurrences of late Paleozoic and Triassic fossils from the Seventymile and Yukon–Tanana terranes, east-central Alaska, with comments on previously published occurrences in the same area. Studies in Alaska by the US Geological Survey during, 5-30.
Dynowski, JF, and Nebelsick, JH (2011): Ecophenotypic variations of Encrinus liliiformis (Echinodermata: Crinoidea) from the middle Triassic Muschelkalk of Southwest Germany. Swiss Journal of Palaeontology 130, 53-67.
Dzik, J (1990): The ammonite Acrochordiceras in the Triassic of Silesia. Acta Palaeontologica Polonica 35, 49-65.
Eagle, MK (2003): Etalian and Kaihikuan (Middle Triassic) Crinoidea (Echinodermata: Articulata) from Caroline Cutting, Oreti valley, Southland, New Zealand. Journal of the Royal Society of New Zealand 33, 269-299.
Eagle, MK (2004): Tethyan crinoids in the Panthalassa Ocean. Gondwana Research 7, 193-197.
Ebel, K (1998): Ctenosauriscus koeneni (v. Huene) und der Rauisuchier von Waldshut: biomechanische Deutung der Wirbelsäule und Beziehungen zu Chirotherium sickleri Kaup. Stuttgarter Beiträge zur Naturkunde, Serie B 261, 1-18.
Ehiro, M (2016): Additional Early Triassic (late Olenekian) ammonoids from the Osawa Formation at Yamaya, Motoyoshi area, South Kitakami Belt, Northeast Japan. Paleontological Research 20, 1-6.
Ehiro, M, and Shen, SZ (2010): Ammonoid succession across the Wuchiapingian/Changhsingian boundary of the northern Penglaitan Section in the Laibin area, Guangxi, South China. Geological Journal 45, 162-169.
Ehiro, M, Sasaki, O, Kano, H, Nemoto, J, and Kato, H (2015): Thylacocephala (Arthropoda) from the Lower Triassic of the South Kitakami Belt, Northeast Japan. Paleontological Research 19, 269-282.
Ehiro, M, Zakharov, Y, and Minji, C (2006): Early Triassic (Olenekian) ammonoids from Khentey Province, Mongolia, and their paleobiogeographic significance. Bulletin of the Tohoku University Museum 5, 83-97.
Eicher, D, and Mosher, LC (1974): Triassic conodonts from Sinai and Palestine. Journal of Paleontology, 727-739.
Ekeheien, C. P., Delsett, L. L., Roberts, A. J., & Hurum, J. H. (2017). Preliminary report on ichthyopterygian elements from the Early Triassic (Spathian) of Spitsbergen. Norwegian Journal of Geology/Norsk Geologisk Forening, 98(2).
Elmi, S, Alméras, Y, Benhamou, M, Mekahli, L, and Marok, A (2003): Brachiopod biostratigraphy and Carixian age (Early Pliensbachian) of the large bivalve limestones in Western Algeria. Geobios 36, 695-706.
Emmerich, A, Zamparelli, V, Bechstädt, T, and Zühlke, R (2005): The reefal margin and slope of a Middle Triassic carbonate platform: the Latemar (Dolomites, Italy). Facies 50, 573-614.
Engelschiøn, V. S., Delsett, L. L., Roberts, A. J., & Hurum, J. H. (2018). Large-sized ichthyosaurs from the Lower Saurian niveau of the Vikinghøgda Formation (Early Triassic), Marmierfjellet, Spitsbergen. Norwegian Journal of Geology/Norsk Geologisk Forening, 98(2), 239-265.
Ermakova, S (1999): Sakhaitoides, a new Early Triassic ammonoid genus. Paleontological Journal of Paleontologicheskii Zhurnal 33, 610-613.
Ermakova, SP (1974): Systematic position of the genus Dieneroceras Spath (Ammonoidea, Ceratitida). Paleontological Journal 8, 128-131.
Ernst, A, Schäfer, P, and Grant-Mackie, JA (2015): New Caledonian Triassic Bryozoa. Journal of Paleontology 89, 730-747.
Escudero Mozo, MJ, Márquez, L, Martín Chivelet, J, and López Gómez, J (2012): Foraminíferos anisienses en la Fm. Landete (facies Muschelkalk): Implicaciones bioestratigráficas para la primera transgresión mesozoica en el SE de la Cordillera Ibérica. Sociedad Geologica Espana 51, 31-34.
Ezaki, Y (1994): Patterns and paleoenvironmental implications of end-Permian extinction of Rugosa in South China. Palaeogeography, Palaeoclimatology, Palaeoecology 107, 165-177.
Ezaki, Y, Liu, J, and Adachi, N (2003): Earliest Triassic Microbialite Micro- to Megastructures in the Huaying Area of Sichuan Province, South China: Implications for the Nature of Oceanic Conditions after the End-Permian Extinction. Palaios 18, 388-402.
Ezaki, Y, Liu, J, Nagano, T, and Adachi, N (2008): Geobiological aspects of the earliest Triassic microbialites along the southern periphery of the tropical Yangtze platform: Initiation and cessation of a microbial regime. Palaios 23, 356-369.
Fabbri, M, Dalla Vecchia, FM, and Cau, A (2014): New information on Bobosaurus forojuliensis (Reptilia: Sauropterygia): implications for plesiosaurian evolution. Historical Biology 26, 661-669.
Fan, J, and Wu, Y (2002): On some Permian calcareous algae from Guangxi, Guizhou provinces and east Sichuan, and their paleoecological environments. Acta Micropalaeontologica Sinica 19, 337-347.
Fan, J, and Zhang, W (1985): Sphinctozoans from late permian reefs of Lichuan, West Hubei, China. Facies 13, 1-43.
Fantini Sestini, N (1988): Anisian ammonites from Gebze area (Kokaeli Peninsula, Turkey). Rivista italiana di paleontologia e stratigrafia 94, 35-80.
Farabegoli, E, and De Zanche, V (1984): A revision of the Anisian stratigrapry in tre western soutrern Alps. Memorie di Scienze Geologiche 36, 391-401.
Farabegoli, E, and Guasti, M (1980): Anisian lithostratigraphy and paleogeography of M. Rite (Cadore, southeastern Dolomites). Rivista Italiana di Paleontologia e Stratigrafia, Milano 85, 909-930.
Farabegoli, E, and Perri, F (1998): Middle Triassic conodonts at the Pelsonian/Illyrian boundary of the N osgieda section (Southern Alps, Italy). Giornale di Geologia 60, 268-274.
Feldman, H. R. (2013). Menathyris wilsoni (Brachiopoda), new genus and species from the Middle Triassic (Ladinian) of Southern Israel. Paper presented at the Annales Societatis Geologorum Poloniae.
Feldman, HR (2002): A new species of Coenothyris (Brachiopoda) from the Triassic (Upper Anisian-Ladinian) of Israel. Journal of Paleontology 76, 34-42.
Feldman, HR (2005): Paleoecology, Taphonomy, and Biogeography of a Coenothyris Community (Brachiopoda, Terebratulida) from the Triassic (Upper Anisian–Lower Ladinian) of Israel. American Museum Novitates, 1-20.
Feng, Q, and Algeo, TJ (2014): Evolution of oceanic redox conditions during the Permo-Triassic transition: Evidence from deepwater radiolarian facies. Earth-Science Reviews 137, 34-51.
Feng, Q, and Liang, B (2003): Ladinian radiolarian fauna from west Sichuan, China. Revue de Micropaleontologie 46, 217-227.
Feng, Q, He, W, Gu, S, Jin, Y, and Meng, Y (2006a): Latest Permian Spumellaria and Entactinaria (Radiolaria) from South China. Revue de Micropaleontologie 49, 21-43.
Feng, Q, He, W, Gu, S, Meng, Y, Jin, Y, and Zhang, F (2007a): Radiolarian evolution during the latest Permian in South China. Global and Planetary Change 55, 177-192.
Feng, Q, He, W, Zhang, S, and Gu, S (2006b): Taxonomy of Order Latentifistularia (Radiolaria) from the latest Permian in Southern Guangxi, China. Journal of Paleontology 80, 826-848.
Feng, Q, Malila, K, Wonganan, N, Chonglakmani, C, Helmcke, D, Ingavat-Helmcke, R, and Caridroit, M (2005): Permian and triassic radiolaria from northwest Thailand: paleogeographical implications. Revue de Micropaleontologie 48, 237-255.
Feng, Q, Yang, Z, Crasquin, S, Zhao, L, and Li, X (2007b): Permian and Triassic radiolarians from northern Tibet: correlation between radiolarian and conodont biozones. Bulletin de la Societe Geologique de France 178, 485-495.
Feng, Q, Yang, Z, Li, X, and Crasquin, S (2009): Middle and Late Triassic radiolarians from northern Tibet: implications for the Bayan Har Basin evolution. Geobios 42, 581-601.
Feng, Q, Zhang, Z, and Ye, M (2001): Middle Triassic radiolarian fauna from southwest Yunnan, China. Micropaleontology, 173-204.
Feng, R, L, and Jiang, Z (1978): Brachiopoda. Paleontological Atlas of Southwest China, Guizhou Volume 2, 231-305.
Feng, R-l (1985): New discovery of fossil ophiuroids from Guizhou and southern Sichuan, China. Acta Palaeontologica Sinica 24, 337-343.
Feng, S (1989): The Paoshui Formation is not adoptable for the Late Permian Strata in Meitian, Yizhang Couty. Hunan Geology 8, 78-82.
Fernández López, SR, Duarte, LV, and Henriques, MHP (1999): Reelaborated ammonites as indicator of condensed deposits from deep marine environments. Case study from Lower Pliensbachian limestones of Portugal. European Palaeontological Association Workshop, 42-46.
Fischer, J-C, Rosati, F, and Raffi, S (2002): Sinemurian gastropods from Monte Cucco (Umbria-Marche Apennines, Central Italy). Geobios 35, 441-456.
Flood, B, Nagy, J, and Winsnes, TS (1971): The Triassic succession of Barentsøya, Edgeøya, and Hopen (Svalbard). Norsk Polarinstitutt Meddelelser 100, 5-20.
Flood, B., Nagy, J., & Winsnes, T. S. (1971). The Triassic succession of Barentsøya, Edgeøya, and Hopen (Svalbard). Norsk Polarinstitutt Meddelelser, 100, 5-20.
Flügel, E (1981): Paleoecology and facies of Upper Triassic reefs in the Northern Calcareous Alps. SEPM Special 30, 291-395.
Flügel, E, and Reinhardt, J (1989): Uppermost Permian reefs in Skyros (Greece) and Sichuan (China): implications for the Late Permian extinction event. Palaios, 502-518.
Flügel, E, Ramovš, A, and Bucur, II (1994): Middle Triassic (Anisian) limestones from Bled, northwestern Slovenia: microfacies and microfossils. Geologija 36, 157-181.
Fontaine, H, Hoang, TT, Kavinate, S, Suteethorn, V, and Vachard, D (2013): Upper Permian (Late Changhsingian) marine strata in Nan Province, northern Thailand. Journal of Asian Earth Sciences 76, 115-119.
Forel, M.-B., Ozsvárt, P., & Moix, P. (2017). Carnian (Late Triassic) ostracods from the Sorgun Ophiolitic Mélange (Southern Turkey): Taxonomy, palaeoenvironment, and evidence of predation. Palaeontologia Electronica, 20(2), 1-23.
Forel, MB (2012): Ostracods (Crustacea) associated with microbialites across the Permian-Triassic boundary in Dajiang (Guizhou Province, South China). European Journal of Taxonomy 19, 1-34.
Forel, M-B (2015): Heterochronic growth of ostracods (Crustacea) from microbial deposits in the aftermath of the end-Permian extinction. Journal of Systematic Palaeontology 13, 315-349.
Forel, M-B, and Crasquin, S (2011a): In the aftermath of Permian-Triassic boundary mass-extinction: new ostracod (Crustacea) genus and species from South Tibet. Geodiversitas 33, 247-263.
Forel, M-B, and Crasquin, S (2011b): Lower Triassic ostracods (Crustacea) from the Meishan section, Permian–Triassic boundary GSSP (Zhejiang Province, South China). Journal of Systematic Palaeontology 9, 455-466.
Forel, M-B, Crasquin, S, Brühwiler, T, Goudemand, N, Bucher, H, Baud, A, and Randon, C (2011): Ostracod recovery after Permian–Triassic boundary mass-extinction: The south Tibet record. Palaeogeography, Palaeoclimatology, Palaeoecology 308, 160-170.
Forel, M-B, Crasquin, S, Hips, K, Kershaw, S, Collin, P-Y, and Haas, J (2013): Biodiversity evolution through the Permian—Triassic boundary event: Ostracods from the Bükk Mountains, Hungary. Acta Palaeontologica Polonica 58, 195-219.
Fortuny, J, Bolet, A, Sellés, A, Cartanyà, J, and Galobart, À (2011): New insights on the Permian and Triassic vertebrates from the Iberian Peninsula with emphasis on the Pyrenean and Catalonian basins. Journal of Iberian Geology 37, 65-86.
Foster, W. J., Danise, S., & Twitchett, R. (2017). A silicified Early Triassic marine assemblage from Svalbard. Journal of Systematic Palaeontology, 15(10), 851-877.
Foster, WJ (2015): Palaeoecology of the Late Permian mass extinction event and subsequent recovery. pp. 331.
Foster, WJ, Danise, S, and Twitchett, RJ (2017): A silicified Early Triassic marine assemblage from Svalbard. Journal of Systematic Palaeontology 15, 851-877.
Foster, WJ, Danise, S, Sedlacek, A, Price, GD, Hips, K, and Twitchett, RJ (2015): Environmental controls on the post-Permian recovery of benthic, tropical marine ecosystems in western Palaeotethys (Aggtelek Karst, Hungary). Palaeogeography, Palaeoclimatology, Palaeoecology 440, 374-394.
Fraguas Herráez, ÁR, Rengifo, C, José, M, and Perilli, N (2008): Pliensbachian calcareous nannofossils of the Santotis section (Basque-Cantabrian Basin, N Spain). Atti della Società toscana di scienze naturali residente in Pisa. Memorie. Serie A 113, 49-56.
Fraguas, Á, and Young, JR (2011): Evolution of the coccolith genus Lotharingius during the Late Pliensbachian-Early Toarcian interval in Asturias (N Spain). Consequences of the Early Toarcian environmental perturbations. Geobios 44, 361-375.
Fraiser, ML (2005): When Bivalves Took Over the World: Global Paleoecology of Bivalves During the Aftermath of the End-Permian Mass Extinction. University of Southern California.
Fraiser, ML, and Bottjer, DJ (2004): The non-actualistic Early Triassic gastropod fauna: a case study of the Lower Triassic SinbadLimestone member. Palaios 19, 259-275.
Fraser, NM (1998): Large epifaunal bivalves from Mesozoic buildups of western North America.
Frebold, H (1970): Pliensbachian ammonoids from British Columbia and southern Yukon. Canadian Journal of Earth Sciences 7, 435-456.
Fréchengues, M, Peybernès, B, and Fournier-Vinas, C (1992): Micropaléontologie des deuxséquences de dépôt rhétiennes des plis de Saint-Chinian (Bas-Languedoc, Hérault). Geobios 25, 457-467.
Friesenbichler, E., Richoz, S., Baud, A., Krystyn, L., Sahakyan, L., Vardanyan, S., et al. (2018). Sponge-microbial build-ups from the lowermost Triassic Chanakhchi section in southern Armenia: Microfacies and stable carbon isotopes. Palaeogeography, palaeoclimatology, palaeoecology, 490, 653-672.
Fritz, MA (1962): A new bryozoan genus from Lake Hazen, northeastern Ellesmere Island. Proceedings of the Geological Association of Canada, pp. 52-55.
Frixa, A, Bertamoni, M, Catrullo, D, Trincianti, E, and Miuccio, G (2000): Late Norian-Hettangian paleogeography in the area between wells Noto 1 and Polpo 1 (SE Sicily). Mem. Soc. Geol. It 55, 279-284.
Fröbisch, NB, and Fröbisch, J (2006): A new basal pterosaur genus from the Upper Triassic of the Northern Calcareous Alps of Switzerland. Palaeontology 49, 1081-1090.
Fröbisch, NB, Fröbisch, J, Sander, PM, Schmitz, L, and Rieppel, O (2013): Macropredatory ichthyosaur from the Middle Triassic and the origin of modern trophic networks. Proceedings of the National Academy of Sciences 110, 1393-1397.
Fröbisch, NB, Sander, P, and Rieppel, O (2006): A new species of Cymbospondylus (Diapsida, Ichthyosauria) from the Middle Triassic of Nevada and a re-evaluation of the skull osteology of the genus. Zoological Journal of the Linnean Society 147, 515-538.
Fugagnoli, A (2004): Trophic regimes of benthic foraminiferal assemblages in Lower Jurassic shallow water carbonates from northeastern Italy (Calcari Grigi, Trento Platform, Venetian Prealps). Palaeogeography, Palaeoclimatology, Palaeoecology 205, 111-130.
Furin, S, Preto, N, Rigo, M, Roghi, G, Gianolla, P, Crowley, JL, and Bowring, SA (2006): High-precision U-Pb zircon age from the Triassic of Italy: Implications for the Triassic time scale and the Carnian origin of calcareous nannoplankton and dinosaurs. Geology 34, 1009-1012.
Furrer, H (1995): The Kalkschieferzone (Upper Meride Limestone; Ladinian) near Meride (Canton Ticino, Southern Switzerland) and the evolution of a Middle Triassic intraplatform basin. Eclogae Geologicae Helvetiae 88, 827-852.
Fürsich, F, Hautmann, M, Senowbari-Daryan, B, and Seyed-Emami, K (2005): The Upper Triassic Nayband and Darkuh formations of east-central Iran: Stratigraphy, facies patterns and biota of extensional basins on an accreted terrane. Beringeria 35, 53-133.
Fürsich, FT, and Hautmann, M (2005): Bivalve reefs from the Upper Triassic of Iran. Annali dell’Universita di Ferrara, sezione Museologia Scientifica e Naturalistica, 13-23.
Fürsich, FT, and Wendt, J (1977): Biostratinomy and palaeoecology of the Cassian Formation (Triassic) of the Southern Alps. Palaeogeography, Palaeoclimatology, Palaeoecology 22, 257-323.
Gabb, W, M (1864): Description of the Triassic fossils of California and the adjacent territories. California Geological Survey, Paleontology 1, 17-35.
Gaetani, M (1976): Riccardo Assereto and Giulio Pisa Field Symposium on Triassic Stratigraphy in Southern Alps.
Gaetani, M (2016): Brachiopods from the type-section of the Bithynian Substage (Anisian, Middle Triassic, Northwestern Turkey). Rivista Italiana di Paleontologia e Stratigrafia (Research In Paleontology and Stratigraphy) 122, 61-76.
Gaetani, M, and Gorza, M (1989): The Anisian (middle triassic) carbonate bank of Camorelli (Lombardy, Southern Alps). Facies 21, 41-56.
Gaetani, M, and Mantovani, N (2015): Middle Triassic spiriferoid mentzeliids (Brachiopoda) from Alpine and Mediterranean areas. Rivista Italiana di Paleontologia e Stratigrafia121, 163-194.
Gaetani, M, Angiolini, L, Garzanti, E, Jadoul, F, Leven, EY, Nicora, A, and Sciunnach, D (1995): Permian stratigraphy in the northern Karakorum (Pakistan). Rivista Italiana di Paleontologia e Stratigrafia 101, 107-152.
Gaetani, M, Gnaccolini, M, Jadoul, F, and Garzanti, E (1998): Multiorder sequence stratigraphy in the Triassic system of the western Southern Alps.
Gaetani, M, Nicora, A, Henderson, C, Cirilli, S, Gale, L, Rettori, R, Vuolo, I, and Atudorei, V (2013): Refinements in the Upper Permian to Lower Jurassic stratigraphy of Karakorum, Pakistan. Facies 59, 915-948.
Gaetani, M., Balini, M., Nicora, A., Giorgioni, M., & Pavia, G. (2018). The Himalayan connection of the Middle Triassic brachiopod fauna from Socotra (Yemen). Bulletin of Geosciences, 93(2), 247-268.
Gaillot, J, Vachard, D, Galfetti, T, and Martini, R (2009): New latest permian foraminifers from Laren (Guangxi Province, South China): palaeobiogeographic implications. Geobios 42, 141-168.
Gale, L (2012): Rhaetian foraminiferal assemblage from the Dachstein Limestone of Mt. Begunj (eastern Southern Alps). Geologija 55, 17-44.
Gale, L, and Skaberne, D (2014): Composition and importance of Upper Triassic (Upper Ladinian–Lower Carnian) breccia in stratigraphy of External Dinarides. RMZ–M&G 61, 107-123.
Gale, L, Kolar-Jurkovšek, T, Šmuc, A, and Rožič, B (2012): Integrated Rhaetian foraminiferal and conodont biostratigraphy from the Slovenian Basin, eastern Southern Alps. Swiss Journal of Geosciences 105, 435-462.
Gale, L, Rettori, R, Martini, R, Šmuc, A, Kolar-Jurkovšek, T, and ROŽIÈ, B (2011): Duostominidae (Foraminiferea, Robertinida) from the Upper Triassic beds of the Slovenian Basin (Southern Alps, Slovenia). Rivista Italiana di Paleontologia e Stratigrafia (Research In Paleontology and Stratigraphy) 117, 375-397.
Gale, L, Rožič, B, Mencin, E, and Kolar-Jurkovšek, T (2014): First evidence for Late Norian progradation of Julian platform towards Slovenian basin, eastern Southern Alps. Rivista Italiana di Paleontologia e Stratigrafia (Research In Paleontology and Stratigraphy) 120, 191-214.
Gallet, Y, Krystyn, L, Marcoux, J, and Besse, J (2007): New constraints on the end-Triassic (Upper Norian–Rhaetian) magnetostratigraphy. Earth and Planetary Science Letters 255, 458-470.
Gao, Y, Shi, G, and Peng, Y (2009): A new bivalve fauna from the Permian–Triassic boundary section of southwestern China. Alcheringa 33, 33-47.
Garassino, A, and Pasini, G (2002): Studies on Permo-Trias of Madagascar. 5. Ambilobeia karojoi n. gen., n. sp.(Crustacea, Decapoda) from the Lower Triassic (Olenekian) of Ambilobe region (NW Madagascar). Atti della Societaitaliana di Scienze naturali e del Museo Civico di Storia naturale in Milano 143, 95-104.
Garassino, A, and Teruzzi, G (1995): Studies on Perno-Trias of Madagascar. 3. The decapod crustaceans of the Ambilobe region (NW Madagascar). Atti della Societa Italiana de Scienze Naturali e del Museo Civico di Storia Naturale di Milano 134, 85-113.
Garassino, A, Hagdorn, H, and Schulz, M (1999): A decapod crustacean assemblage from the Middle Triassic Upper Muschelkalk of Grofienliider (Hessen, Germany). Atti della Societa Italiana di Sciene Naturali e del Museo Civico di Storia Naturale di Milana 127, 71-81.
Gardin, S, Krystyn, L, Richoz, S, Bartolini, A, and Galbrun, B (2012): Where and when the earliest coccolithophores? Lethaia 45, 507-523.
Gardner, G, and Mapes, R (2000): The relationships of color patterns and habitat for Lower Triassic ammonoids from Crittenden Springs, Elko county, Nevada. Revue de Paléobiologie 19, 109-122.
Garzanti, DSE (1992): Stratigraphy and petrography of Upper Permian to Anisian terrigenous\ tedges (Verrucano Lombardo, Servino and Bellano Formations; Testern southern Alps). Rivista italiana di paleontologia e stratigrafia 102, 27-48.
Garzanti, E, Gnaccolini, M, and Jadoul, F (1995): Anatomy of a semiarid coastai. System. the upper Carnian of Lombardy (Italy). Rivista Italiana di Paleontologia e Stratigrafia 101, 17-36.
Garzanti, E, Nicora, A, and Rettori, R (1998): Permo-Triassic boundary and lower to middle Triassic in South Tibet. Journal of Asian Earth Sciences 16, 143-157.
Garzanti, E, Nicora, A, and Tintori, A (1992): Paleozoic to Early Mesozoic stratigraphy and sedimentary evolution of central Dolpo (Nepal Himalaya). Rivista Italiana di Paleontologia e Stratigrafia 98, 271-298.
Garzanti, E, Nicora, A, and Tintori, A (1994): Triassic stratigraphy and sedimentary evolution of the Annapurna Tethys Himalaya (Manang area, Central Nepal). Rivista italiana di paleontologia e stratigrafia 100, 195-226.
Garzanti, E., Jadoul, F., Nicora, A., & Berra, F. (1995). Triassic of Spiti (Tethys Himalaya, N India). Rivista Italiana di Paleontologia e Stratigrafia, 101(3), 267-300.
Gatto, R, and Monari, S (2010): Pliensbachian gastropods from Venetian Southern Alps (Italy) and their palaeobiogeographical significance. Palaeontology 53, 771-802.
Gawlick, H-J (2004): Die Gollinger Hallstatter Schollenregion–Neue Daten Zur Stratigraphischen, Faziellen Und Tektonischen Entwicklung (Nordliche Kalkalpen, Sterreich). Geo. Alp. 1, 11-36.
Gawlick, H-J, Goričan, Š, Missoni, S, and Lein, R (2012): Late Anisian platform drowning and radiolarite deposition as a consequence of the opening of the Neotethys ocean (High Karst nappe, Montenegro). Bulletin de la Societe Geologique de France 183, 349-358.
Gaździcki, A (1974): Rhaetian microfacies, stratigraphy and facial development in the Tatra Mts. Acta Geologica Polonica 24, 17-96.
Gaździcki, A (1977): Rhaetian fish remains from the, Tatra Mountains. Acta Geologica Polonica 27, 333-348.
Gazdzicki, A (1978a): Conodonts of the genus Misikella Kozur and Mock, 1974 from the Rhaetian of the Tatra Mts (West Carpathians). Acta Palaeontologica Polonica 23, 341-350.
Gazdzicki, A (1978b): Conodonts of the genus Misikella Kozur and Mock, 1974 from the Rhaetian of the Tatra Mts (West Carpathians). Acta Palaeontologica Polonica 23.
Gaździcki, A, and Michalik, J (1980): Uppermost Triassic sequences of the Choc nappe (Hronic) in the West Carpathians of Slovakia and Poland. Acta Geologica Polonica 30, 61-76.
Gaździcki, A, and Reid, P (1983): Upper Triassic Involutinidae (Foraminifera) of Lime Peak in Yukon, Canada. Acta Geologica Polonica 33, 99-106.
Gaździcki, A, and Smit, OE (1977): Triassic foraminifers from the Malay Peninsula. Acta Geologica Polonica 27, 319-332.
Gaździcki, A, and Trammer, J (1977): The sverdrupi zone in the Lower Triassic of Svalbard. Acta Geologica Polonica 27, 349-356.
Gaździcki, A, and Zawidzka, K (1973): Triassic foraminifer assemblages in the Choč nappe of the Tatra Mts. Acta Geologica Polonica 23, 483-490.
Gazdzicki, A, Fuglewicz, R, and Karczewski, L (1986): Atlas of Guide and Characteristic fossils part 2a Mesozoic Triassic.
Gazdzicki, A, Kozur, H, and Mock, R (1979): The Norian-Rhaetian boundary in the light of micropaleontological data. Geologija 22, 71-112.
Geng, B, Jin, F, Wu, F, and Wang, Q (2012): New perleidid fishes from the Middle Triassic strata of Yunnan Province. Geological Bulletin of China 31, 915-927.
Germani, D (1997): New data on ammonoids and biostratigraphy of the classical Spathian Kçira sections (Lower Triassic, Albania). Rivista Italiana di Paleontologia e Stratigrafia (Research In Paleontology and Stratigraphy) 103, 267-292.
Gerry, E, Honigstein, A, Rosenfeld, A, Hirsch, F, and Eshet, Y (1990): The Carnian salinity crisis: ostracods and palynomorphs as indicators of palaeoenvironment: Ostracoda and Global Events. Springer, pp. 87-99.
Geyer, G, Hautmann, M, Hagdorn, H, Ockert, W, and Streng, M (2005): Well-preserved mollusks from the lower Keuper (Ladinian) of Hohenlohe (Southwest Germany). Paläontologische Zeitschrift 79, 429-460.
Ghaderi, A, Leda, L, Schobben, M, Korn, D, and Ashouri, AR (2014): High-resolution stratigraphy of the Changhsingian (Late Permian) successions of NW Iran and the Transcaucasus based on lithological features, conodonts and ammonoids. Mitteilungen aus dem Museum für Naturkunde in Berlin. Fossil Record 17, 41.
Ghasemi-Nejad, E, Agha-Nabati, A, and Dabiri, O (2004): Late Triassic dinoflagellate cysts from the base of the Shemshak Group in north of Alborz Mountains, Iran. Review of Palaeobotany and Palynology 132, 207-217.
Ghasemi-Nejad, E, Head, MJ, and Zamani, M (2008): Dinoflagellate cysts from the Upper Triassic (Norian) of northeastern Iran. Journal of Micropalaeontology 27, 125-134.
Ghasemi-Nejad, E., Agha-Nabati, A., & Dabiri, O. (2004). Late Triassic dinoflagellate cysts from the base of the Shemshak Group in north of Alborz Mountains, Iran. Review of Palaeobotany Palynology, 132(3-4), 207-217.
Gibson, D (1969): Triassic Stratigraphy of the Bow River-Crowsnest Pass Region, Rocky Mountains of Alberta and British Columbia: (Report and 2 Figures). Department of Energy, Mines and Resources.
Gibson, D (1972): Triassic stratigraphy of the Pine Pass-Smoky River area, Rocky Mountain Foothills and Front Ranges of British Columbia and Alberta. Department of Energy, Mines and Resources.
Giordano, N, Ciarapica, G, Bertinelli, A, and Rigo, M (2011): The Norian-Rhaetian interval in two sections of the Lagonegro area: the transition from carbonate to siliceous deposition. Italian Journal of Geosciences 130, 380-393.
Giordano, N, Rigo, M, Ciarapica, G, and Bertinelli, A (2010): New biostratigraphical constraints for the Norian/Rhaetian boundary: data from Lagonegro Basin, Southern Apennines, Italy. Lethaia 43, 573-586.
Głuchowski, E, and Salamon, M (2010): The Lower Muschelkalk crinoids from Raciborowice, North-Sudetic Basin, SW Poland. Geological Quarterly 49, 83-92.
Goel, R (1977): Triassic conodonts from Spiti (Himachal Pradesh), India. Journal of Paleontology, 1085-1101.
Golding, M. L. (2018). Reconstruction of the multielement apparatus of Neogondolella ex gr. regalis Mosher, 1970 (Conodonta) from the Anisian (Middle Triassic) in British Columbia, Canada. Journal of Micropalaeontology, 37(1), 21-24.
Golding, ML (2014): Biostratigraphy and sedimentology of Triassic hydrocarbon-bearing rocks in northeastern British Columbia. University of British Columbia, pp. 388.
Golding, ML, and Orchard, MJ (2016): New species of the conodont Neogondolella from the Anisian (Middle Triassic) of northeastern British Columbia, Canada, and their importance for regional correlation. Journal of Paleontology 90, 1197-1211.
Golebiowski, R (1989): Stratigraphie und Biofacies der Koessener Formation (Obertrias, Nordliche Kalkalpen). University of Vienna, Austria, pp. 253.
Golubić, V (1999): Sutinaites, a new genus of ammonite and new ammonite species from the Upper Scythian of Muć, Croatia. Natura Croatica 8, 439-451.
Gómez-Luna, ME, and Martinez-Cortés, Á (1997): Relationships and differences between the Triassic ammonoid successions of northwestern Sonora, Mexico, and west-central Nevada, USA. Rev Mex Cienc Geol 14, 208-218.
Goncuoglu, MC, Kuwahara, K, Tekİn, UK, and Turhan, N (2004): Upper Permian (Changxingian) Radiolarian Cherts within the Clastic Successions of the. Turkish Journal of Earth Sciences 13, 201-213.
Goodarzi, F, Brooks, P, and Embry, A (1989): Regional maturity as determined by organic petrography and geochemistry of the Schei Point Group (Triassic) in the western Sverdrup Basin, Canadian Arctic Archipelago. Marine and Petroleum Geology 6, 290-302.
Goodwin, DH, and Stanley, GD (1997): Norian sponge and coral biostromes in the Antimonio Formation, northwestem Sonora, Mexico. Revista Mexicana de Ciencias Geológicas 14, 160-166.
Gordon, M (1966): An Upper Triassic bactritoid cephalopod from California. Journal of Paleontology, 1220-1222.
Goričan, Š, and Buser, S (1990): Middle Triassic radiolarians from Slovenia (Yugoslavia). 31/32, 133-197.
Gorjanović-Kramberger, D (1905): Die obertriadische Fischfauna von Hallein in Salzburg. Beiträge zur Paläontologie und Geologie Österreich-Ungarns und des Orients 18, 193-224.
Goto, M (1994): Palaeozoic and early Mesozoic fish faunas of the Japanese Islands. Island Arc 3, 247-254.
Goto, M, Tanaka, T, and Utsunomiya, S (2010): On a tooth remain of Lissodus (Elasmobranchii) from the Taho Limestone (Lower Triassic) in Seiyo City, Ehime Prefecture, Southwest Japan. Earth Science (Chikyu Kagaku) 64, 111-116.
Götz, AE, and Feist-Burkhardt, S (2012): Phytoplankton associations of the Anisian Peri-Tethys Basin (Central Europe): Evidence of basin evolution and palaeoenvironmental change. Palaeogeography, Palaeoclimatology, Palaeoecology 337, 151-158.
Götz, AE, and Gast, S (2010): Basin evolution of the Anisian Peri-Tethys: implications from conodont assemblages of Lower Muschelkalk key sections (Central Europe)[Beckenentwicklung der Peri-Tethys im Anisium: Rückschlüsse basierend auf Conodonten-Vergesellschaftungen in Schlüsselprofi len des Unteren Muschelkalks (Mitteleuropa).]. Zeitschrift der Deutschen Gesellschaft für Geowissenschaften 161,…
Gou, M, and Lin, Z (1996): The bivalve fauna of Feixianguan Formation in Majiaoba area, Jiangyou, Sichuan. Journal of Chengdu University of Technology 23, 80-84.
Gou, Z (1993): Bivalve Fauna of Upper Triassic in Maantang Area, Jiangyou, Sichuan. Acta Palaeontologica Sinica 32, 13-22.
Gou, Z (1998): The bivalve faunas from the Upper Triassic Xujiahe Formation in the Sichuan Basin. Sedimentary Facies Palaeogeography 18, 20-28.
Goudemand, N, Orchard, MJ, Bucher, H, and Jenks, J (2012): The elusive origin of Chiosella timorensis (Conodont Triassic). Geobios 45, 199-207.
Gozzi, E, and Renesto, S (2003): A complete specimen of Mystriosuchus (Reptilia, Phytosauria) from the Norian (Late Triassic) of Lombardy (Northern Italy). Rivista Italiana di Paleontologia e Stratigrafia (Research In Paleontology and Stratigraphy) 109, 475-498.
Grădinaru, E (2011): Occurrence of the Bivalvia Monotis (Monotis) salinaria-haueri group in the Upper Norian (Upper Triassic) of Tulcea Unit, North Dobrogean Orogen. The 8th Romanian Symposium on Paleontlogy, 29-30.
Gradinaru, E, Orchard, MJ, Nicora, A, Gallet, Y, Besse, J, Krystyn, L, Sobolev, ES, Atudorei, N-V, and Ivanova, D (2007): The global boundary stratotype section and point (GSSP) for the base of the Anisian stage: Deşli Caira Hill, North Dobrogea, Romania. Albertiana 36, 54-71.
Gramm, MN (1969): Ussuricavininae - novoe podsemeystvo Triasovykh ostrakod. In M. N. Gramm, and V. A. Krasilov (Eds): Iskopaemaya Fauna i Flora Dal'nego Vostoka, Vol. 1. pp. 41-78.
Grant-Mackie, J, and Silberling, N (1990): New data on the Upper Triassic bivalve Monotis in North America, and the new subgenus Pacimonotis. Journal of Paleontology 64, 240-254.
Grant-Mackie, J. (1978). Status and identity of the New Zealand Upper Triassic bivalve Monotis salinaria var. richmondiana Zittel 1864. New Zealand journal of geology and geophysics, 21(3), 375-402.
Grant-Mackie, J. (1980). Systematics of New Zealand Monotis (Upper Triassic Bivalvia): subgenus Inflatomonotis. New Zealand Journal of Geology and Geophysics, 23(5-6), 629-637.
Grasmück, K, and Trümpy, R (1969): Triassic stratigraphy and general geology of the country around Fleming Fjord (East Greenland). Meddelelser om Grønland 168, 3-76.
Grgasovic, T (1997): Upper Triassic Biostratigraphiy and Algae from Zumberak (Croatia). Geol. Croatica 5012, 201-214.
Grgasović, T, and Sokač, B (2003): Review on fossil dasycladalean associations in the Triassic of Croatia. Acta Micropalaeontologica Sinica 20, 75-79.
Group, I-JR (1981): The Permian and the Lower Triassic systems in Abadeh region, central Iran. Memoirs of the Faculty of Science, Kyoto University, Series of Geology and Mineralogy 47, 61-133.
Groves, JR, Altiner, D, and Rettori, R (2005): Extinction, survival, and recovery of lagenide foraminifers in the Permian-Triassic boundary interval, Central Taurides, Turkey. Journal of Paleontology 79 suppl., 1-38.
Groves, JR, Rettori, R, Payne, JL, Boyce, MD, and Altiner, D (2007): End-Permian mass extinction of Lagenide foraminifers in the Southern Alps (Northern Italy). Journal of Paleontology 81, 415-434.
Gründel, J (2007): Gastropoden des Pliensbachiums (unterer Jura) aus der Usedom-Senke (Nordostdeutschland). Zitteliana, 69-103.
Gründel, J, and Nützel, A (2013): Evolution and classification of Mesozoic mathildoid gastropods. Acta Palaeontologica Polonica 58, 803-826.
Gu, Q, He, G, and Wang, Y (1980): Discovery of Late Anisian Paraceratites trinodosus fauna (Ammonoidea) from Doilungdeqen, Tibet and its significance. Acta Palaeontologica Sinica 11, 343-356.
Gu, S, Feng, Q, and He, W (2007): The last Permian deep-water fauna: Latest Changhsingian small foraminifers from southwestern Guangxi, South China. Micropaleontology 53, 311-330.
Guex, J (1978): Le Trias inférieur des Salt Ranges (Pakistan): problèmes biochronologiques. Eclogae Geologicae Helvetiae 71, 105-141.
Guex, J, Hungerbühler, A, Jenks, J, O’Dogherty, L, Atudorei, V, Taylor, D, Bucher, H, and Bartolini, A (2010): Spathian (Lower Triassic) ammonoids from western USA (Idaho, California, Utah and Nevada). Institut de géologie et paléontologie, Université de Lausanne.
Guex, J, Hungerbühler, A, Jenks, J, Taylor, D, and Bucher, H (2005): Dix-huit nouveaux genres d’ammonites du Spathien (Trias inféprieur) de l’Ouest américain (Idaho, Nevada, Utah et Californie): Note préliminaire. Bull. Géol. Lausanne, 1-32.
Guglielmo, ICDM, Di Eta, UPC, and Delle Alpi, M (2003): Monte Guglielmo Limestone: a middle-late Anisian carbonate platform in central Southern Alps (Italy). Atti Ticinensi di Scienze della Terra 44, 75-83.
Gui, B, Feng, Q, and Yuan, A (2009): Late Changhsingian (Latest Permian) Radiolarians from Chaohu, Anhui. Journal of Earth Science 20, 797-810.
Gullo, M (1996): Conodont biostratigraphy of uppermost Triassic deep-water calcilutites from Pizzo Mondello (Sicani Mountains): evidence for Rhaetian pelagites in Sicily. Palaeogeography, Palaeoclimatology, Palaeoecology 126, 309-323.
Guo, P (1982a): On the occurrence of late Lower Triassic ammonoids from Anhui and Jiangsu. Acta Palaeontologica Sinica (in Chinese with English abstract), pp. 560-567.
Guo, P (1982b): The stratigraphy and ammonites of Qinglong Group, Anhui. Bull. Nanjing Inst. Gel. M. R., Acad. Geol. Sci 3, 92-110.
Guy-Ohlson, D (1990): Pliensbachian palynology of the Karindal bore no. 1, north-west Scania, Sweden. Review of Palaeobotany and Palynology 65, 217-228.
Haas, J, Piros, O, Budai, T, and Görög, Á (2010): Transition Between the Massive Reef–Backreef and Cyclic Lagoon Facies of the Dachstein Limestone in the Southern Part of the Dachstein Plateau, Northern Calcareous Alps, Upper Austria and Styria. Abhandlungen der Geologischen Bundesanstalt 65, 35-56.
Hagdorn, G, Konrád, H, and Török, Á (1997): Crinoids from the Muschelkalk of the Mecsek Mountains and their stratigraphical significance. Acta Geologica Hungarica 40, 391-410.
Hagdorn, H (1978): Muschel/Krinoiden-Bioherme im Oberen Muschelkalk (mo1, Anis) von Crailsheim und Schwäbisch Hall (Südwestdeutschland). N. Jb. Geol. Paläont. Abh 156, 31-86.
Hagdorn, H (1982): The “Bank der kleinen Terebrateln”(Upper Muschelkalk, Triassic) near Schwäbisch Hall (SW-Germany)—A tempestite condensation horizon: Cyclic and event stratification. Springer, pp. 263-285.
Hagdorn, H (2011): Triassic: the crucial period of post-Palaeozoic crinoid diversification. Swiss Journal of Palaeontology 130, 91-112.
Hagdorn, H (2014): Wirbellose des Lettenkeupers. Der Lettenkeuper-ein Fenster in die Zeit vor den Dinosauriern, 107-140.
Hagdorn, H, and Campbell, HJ (1993): Paracomatula triadica sp. nov.—an early comatulid crinoid from the Otapirian (Late Triassic) of New Caledonia. Alcheringa 17, 1-17.
Hagdorn, H, and Rieppel, O (1999): Stratigraphy of marine reptiles in the Triassic of Central Europe. Zentralblatt für Geologie und Paläontologie 1999, 651-678.
Hagdorn, H, and Wang, X-F (2015): The pseudoplanktonic crinoid Traumatocrinus from the Late Triassic of Southwest China—morphology, ontogeny, and taphonomy. Palaeoworld 24, 479-496.
Hagdorn, H, Głuchowski, E, and Boczarowski, A (1996): The crinoid fauna of the Diplopora Dolomite (Middle Muschelkalk, Triassic, Upper Anisian) at Piekary Śląskie in Upper Silesia. Geologisch− Paläontologische Mittei− lungen Innsbruck 21, 47-75.
Hagdorn, H, Heunisch, C, and Schoch, R (2014): Biostratigraphie und Alter des Lettenkeupers. Der Lettenkeuper—ein Fenster in die Zeit vor den Dinosauriern, 41-47.
Hagdorn, H, Wang, X, and Wang, C (2007): Palaeoecology of the pseudoplanktonic Triassic crinoid Traumatocrinus from Southwest China. Palaeogeography, Palaeoclimatology, Palaeoecology 247, 181-196.
Haig, DW, and McCartain, E (2010): Triassic organic-cemented siliceous agglutinated foraminifera from Timor Leste: conservative development in shallow-marine environments. Journal of Foraminiferal Research 40, 366-392.
Haig, DW, Martin, SK, Mory, AJ, McLoughlin, S, Backhouse, J, Berrell, RW, Kear, BP, Hall, R, Foster, CB, and Shi, GR (2015): Early Triassic (early Olenekian) life in the interior of East Gondwana: mixed marine–terrestrial biota from the Kockatea Shale, Western Australia. Palaeogeography, Palaeoclimatology, Palaeoecology 417, 511-533.
Halamić, J, and Goričan, S (1995): Triassic radiolarites from Mts. Kalnik and Medvednica (Northwestern Croatia). Geologia Croatica 48, 129-146.
Halamić, J., & Goričan, S. (1995). Triassic radiolarites from Mts. Kalnik and Medvednica (Northwestern Croatia). Geologia Croatica, 48(2), 129-146.
Hall, RL, Kendall, DR, Taylor, DG, and Craig, J (2000): A new ammonite and coccolith fauna from the lowermost Fernie Formation (Hettangian) in northwestern Alberta, Canada. Canadian Journal of Earth Sciences 37, 1373-1376.
Hansen, B. B., Hammer, Ø., & Nakrem, H. A. (2018). Stratigraphy and age of the Grippia niveau bonebed, Lower Triassic Vikinghøgda Formation, Spitsbergen. Norwegian Journal of Geology/Norsk Geologisk Forening, 98(2), 175-187.
Hao, W (1992a): Early Triassic marine ostracods from Guizhou. Acta Micropalaeontologica Sinica 9, 37-44.
Hao, W (1992b): Latest Permian Ostracods from Zhenfeng, Guizhou Acta Scicentiarum Naturalum Universitis Pekinesis 2, 236-249.
Hao, W (1993): Latest Permian Ostracoda from Zunyi, Guizhou. Acta Scicentiarum Naturalum Universitis Pekinesis 29, 249-256.
Hao, W (1994): The development of the Late Permian–Early Triassic ostracode fauna in Guizhou Province. Geological Review 40, 87-92.
Hao, W (1996): Ostracods from the Upper Permian and Lower Triassic of the Zhenfeng Section, South China. Journal of Geosciences, Osaka City University 39, 19-27.
Harris, M (1993): Reef fabrics, biotic crusts and syndepositional cements of the Latemar reef margin (Middle Triassic), northern Italy. Sedimentology 40, 383-401.
Hart, M, and Hylton, M (1999): Hettangian to Sinemurian ostracod faunas from East Quantoxhead, west Somerset. Geoscience in south west England 9, 289-296.
Hart, MB, Oxford, MJ, and Hudson, W (2002): The early evolution and palaeobiogeography of Mesozoic planktonic foraminifera. Geological Society, London, Special Publications 194, 115-125.
Hasibuan, F (2010): The Triassic marine biota of Eastern Indonesia and its interregional and global correlation: a review. Indonesian Journal on Geoscience 5, 31-47.
Hauser, M, Martini, R, Burns, S, Dumitrica, P, Krystyn, L, Matter, A, Peters, T, and Zaninetti, L (2001): Triassic stratigraphic evolution of the Arabian-Greater India embayment of the southern Tethys margin. Eclogae Geologicae Helvetiae 94, 29-62.
Hausmann, IM, and Nützel, A (2015): Diversity and palaeoecology of a highly diverse Late Triassic marine biota from the Cassian Formation of north Italy. Lethaia 48, 235-255.
Hautmann, M (2001): Die Muschelfauna der Nayband-Formation (Obertrias, Nor-Rhät) des östlichen Zentraliran. Selbstverlag der" Freunde der Wuerzburger Geowissenschaften".
Hautmann, M, Aghababalou, B, and Krystyn, L (2011): An unusual Late Triassic nuculid bivalve with divaricate shell ornamentation, and the evolutionary history of oblique ribs in Triassic bivalves. Journal of Paleontology 85, 22-28.
Hautmann, M, and Hagdorn, H (2013): Oysters and oyster-like bivalves from the Middle Triassic Muschelkalk of the Germanic Basin. Paläontologische Zeitschrift 87, 19-32.
Hautmann, M, and Nützel, A (2005): First record of a heterodont bivalve (Mollusca) from the Early Triassic: palaeoecological significance and implications for the ‘Lazarus problem’. Palaeontology 48, 1131-1138.
Hautmann, M, Bagherpour, B, Brosse, M, Frisk, Å, Hofmann, R, Baud, A, Nützel, A, Goudemand, N, and Bucher, H (2015): Competition in slow motion: the unusual case of benthic marine communities in the wake of the end‐Permian mass extinction. Palaeontology 58, 871-901.
Hautmann, M, Smith, AB, McGowan, AJ, and Bucher, H (2013): Bivalves from the Olenekian (Early Triassic) of south-western Utah: systematics and evolutionary significance. Journal of Systematic Palaeontology 11, 263-293.
Hautmann, M., Ware, D., & Bucher, H. (2017). Geologically oldest oysters were epizoans on Early Triassic ammonoids. Journal of Molluscan Studies, 83(3), 253-260.
He, G-X, and Wang, Y-M (1997): Ladinian Ammonoid-Fauna from Northwestern Guangxi, China. Acta Palaeontologica Sinica 36, 334-349.
He, W, Feng, Q, Gu, S, and Jin, Y (2005): Changxingian (Upper Permian) radiolarian fauna from Meishan D section, Changxing, Zhejiang, China, and its possible paleoecological significance. Journal of Paleontology 79, 209-218.
He, W, Feng, Q, Weldon, EA, Gu, S, Meng, Y, Zhang, FAN, and Wu, S (2007): A Late Permian to Early Triassic bivalve fauna from the Dongpan setion, Southern Guangxi, South China. Journal of Paleontology 81, 1009-1019.
He, W, Shi, GR, Gao, Y-Q, Peng, Y, and Zhang, Y (2008): A new Early Triassic microgastropod fauna from the Zhongzhai Section, Guizhou, southwestern China. Proceedings of the Royal Society of Victoria 120, 157-166.
He, WH, Shi, G, Twitchett, R, Zhang, Y, Zhang, KX, Song, HJ, Yue, ML, Wu, SB, Wu, HT, and Yang, TL (2015): Late Permian marine ecosystem collapse began in deeper waters: evidence from brachiopod diversity and body size changes. Geobiology 13, 123-138.
Heath, R, and Apthorpe, M (1986): Middle and Early (?) Triassic foraminifera from the Northwest shelf, western Australia. Journal of Foraminiferal Research 16, 313-333.
Henderson, C (2011): Biostratigraphic correlation and shale fabric of Lower Triassic strata, east-central British Columbia (NTS 093I, O, P). Geoscience BC Summary of Activities, 2011-1.
Henderson, C. M., Golding, M. L., & Orchard, M. J. (2018). Conodont sequence biostratigraphy of the Lower Triassic Montney Formation. Bulletin of Canadian Petroleum Geology, 66(1), 7-22.
Henderson, CM (1997): Uppermost Permian conodonts and the Permian-Triassic boundary in the Western Canada sedimentary basin. Bulletin of Canadian Petroleum Geology 45, 693-707.
Henderson, CM, and Baud, A (1997): Correlation of the Permian–Triassic boundary in Arctic Canada and comparison with Meishan, China. Proceedings of the 30th International Geological Congress, pp. 143-152.
Henri, F, Than, HT, Sathaporn, K, Varavudh, S, and Daniel, V (2012): North Thailand 1-Very Fossiliferous Limestone Belonging to the End of the Permian (Upper Changhsingian) in Wiang Sa Area 2-Another Upper Permian Limestone in Phrae Area. J Sci Technol MSU 1, 51-62.
Hess, H, Ausich, WI, Brett, CE, and Simms, MJ (1999): Fossil crinoids. Cambridge University Press.
Hess, H, Etter, W, and Hagdorn, H (2016): Roveacrinida (Crinoidea) from Late Triassic (early Carnian) black shales of Southwest China. Swiss Journal of Palaeontology 135, 249-274.
Heunisch, C, and Röhling, H-G (2016): Early Triassic phytoplankton episodes in the Lower and Middle Buntsandstein of the Central European Basin. Zeitschrift der Deutschen Gesellschaft für Geowissenschaften 167, 227-248.
Hips, K (1996): The biostratigraphic significance of the Cyclogyra-Rectocornuspira Association (Foraminifera; Early Triassic): Data from the Aggtelek Mountains (Northeastern Hungary). Neues Jahrbuch fur Geologie und Palaontologie-Monatshefte, 439-451.
Hips, K, and Pelikán, P (2002): Lower Triassic shallow marine succession in the Bukk Mountains, NE Hungary. Geologica Carpathica-Bratislava 53, 351-368.
Hitij, T, Tintori, A, Žalohar, J, Renesto, S, Celarc, B, Križnar, M, and Kolar-Jurkovšek, T (2010): New fossil sites with Triassic vertebrate fauna from the Kamnik-Savinja Alps, Slovenia. International Symposium on Triassic and Later Marine Vertebrate Faunas, Beijing. Program and Abstract, pp. 42-46.
Hochuli, P, Colin, J, and Vigran, JO (1989): Triassic biostratigraphy of the Barents Sea area: Correlation in hydrocarbon exploration. Springer, pp. 131-153.
Hochuli, PA, and Frank, SM (2000): Palynology (dinoflagellate cysts, spore-pollen) and stratigraphy of the Lower Carnian Raibl Group in the Eastern Swiss Alps. Eclogae Geologicae Helvetiae 93, 429-444.
Hodges, MS, and Stanley Jr, GD (2015): North American coral recovery after the end-Triassic mass extinction, New York Canyon, Nevada, USA. GSA Today 25, 4-9.
Hofmann, R, Hautmann, M, and Bucher, H (2013a): A new paleoecological look at the Dinwoody Formation (Lower Triassic, Western USA): intrinsic versus extrinsic controls on ecosystem recovery after the end-Permian mass extinction. Journal of Paleontology 87, 854-880.
Hofmann, R, Hautmann, M, and Bucher, H (2015): Recovery dynamics of benthic marine communities from the Lower Triassic Werfen Formation, northern Italy. Lethaia 48, 474-496.
Hofmann, R, Hautmann, M, Brayard, A, Nützel, A, Bylund, KG, Jenks, JF, Vennin, E, Olivier, N, and Bucher, H (2014): Recovery of benthic marine communities from the end‐Permian mass extinction at the low latitudes of eastern Panthalassa. Palaeontology 57, 547-589.
Hofmann, R, Hautmann, M, Wasmer, M, and Bucher, H (2013b): Palaeoecology of the Spathian Virgin Formation (Utah, USA) and its implications for the Early Triassic recovery. Acta Palaeontologica Polonica 58, 149-173.
Holen, LH (2014): Late Triassic (Carnian) Palynology of the Northern Barents Sea (Sentralbanken High). The University of Bergen.
Holmer, LE, Popov, LE, Klishevich, I, and Ghobadi Pour, M (2016): Reassessment of the early Triassic lingulid brachiopod ‘Lingula’borealis Bittner, 1899 and related problems of lingulid taxonomy. GFF 138, 519-525.
Honigstein, A, and Crasquin, S (2011): Late Scythian–Anisian ostracods (Crustacea) from the Meged-2 borehole, central Israel. Journal of Micropalaeontology 30, 17-31.
Honigstein, A, Rosenfeld, A, and Derin, B (2005): Late Permian ostracodes: New subsurface material from Israel. Micropaleontology 51, 405-422.
Hoover, PR (1979): Early Triassic terebratulid brachiopods from the western interior of the United States.
Hopkin, EK (2009): Late Carnian (Late Triassic) conodont and ammonoid paleontology of Wrangellia. University of British Columbia.
Hopkin, EK, and McRoberts, CA (2005): A new Middle Triassic flat clam (Pterioida: Halobiidae) from the Middle Anisian of north-central Nevada, USA. Journal of Paleontology 79, 796-800.
Hori, N (2004a): Permian radiolarians from chert of the Chichibu Belt in the Toyohashi district, Aichi Prefecture, Southwest Japan. Bull. Geol. Surv. Japan 55, 287-301.
Hori, N (2004b): Triassic radiolarians from chert of the Chichibu Belt in the Toyohashi district, Aichi Prefecture, Southwest Japan. Bull. Geol. Surv. Japan 55, 303-334.
Hori, N (2005): Paleozoic and Mesozoic radiolarians from the Chichibu Belt in the Iragomisaki district, Atsumi Peninsula, Aichi Prefecture, Southwest Japan. Bull. Geol. Surv. Japan 56, 37-83.
Hori, R, and Campbell, HJ (2004): Lingularia sp.(Brachiopoda) from Middle Triassic bedded chert in Shikoku, Japan. Journal of Geologic Society Japan 110, 758-764.
Hori, R, Campbell, J, and Grant‐Mackie, J (2003): Triassic Radiolaria from Kaka Point Structural Belt, Otago, New Zealand. Journal of the Royal Society of New Zealand 33, 39-55.
Hori, RS, Takayama, K, Grant-Mackie, JA, Spörli, BK, Aita, Y, Sakai, T, Takemura, A, and Kodama, K (2015): New high latitude Capnuchosphaera species (Triassic Radiolaria) from Waipapa Terrane, New Zealand. Revue de Micropaleontologie 58, 13-28.
Hori, RS, Yamakita, S, Ikehara, M, Kodama, K, Aita, Y, Sakai, T, Takemura, A, Kamata, Y, Suzuki, N, and Takahashi, S (2011): Early Triassic (Induan) Radiolaria and carbon-isotope ratios of a deep-sea sequence from Waiheke Island, North Island, New Zealand. Palaeoworld 20, 166-178.
Hornung, T (2005): Palaeoclimate background and stratigraphic evidence of Late Norian/early Rhaetian polyphase synsedimentary tectonics in the Hallstatt Limestones of Berchtesgaden (Rappoltstein, southern Germany). J Austr Earth Sci 98, 106-119.
Hornung, T (2006): Conodont biostratigraphy of the Lercheck/Königsleiten section near Berchtesgaden (Late Ladinian–Hallstatt Limestones). Geo Alp 3, 23-31.
Hornung, T (2007): Multistratigraphy of the Draxllehen quarry near Berchtesgaden (Tuvalian—Lacian 2): implications for Hallstatt Limestone-sedimentation and palaeoclimate in the aftermath of the “Carnian Crisis”. Austrilian Journal of Earth Science 100, 82-99.
Hornung, T, and Brandner, R (2005): Biochronostratigraphy of the Reingraben Turnover (Hallstatt Facies Belt): Local black shale events controlled by regional tectonics, climatic change and plate tectonics. Facies 51, 460-479.
Hornung, T, Krystyn, L, and Brandner, R (2007a): A Tethys-wide mid-Carnian (Upper Triassic) carbonate productivity crisis: Evidence for the Alpine Reingraben Event from Spiti (Indian Himalaya)? Journal of Asian Earth Sciences 30, 285-302.
Hornung, T, Spatzenegger, A, and Joachimski, MM (2007b): Multistratigraphy of condensed ammonoid beds of the Rappoltstein (Berchtesgaden, southern Germany): unravelling palaeoenvironmental conditions on ‘Hallstatt deep swells’ during the Reingraben Event (Late Lower Carnian). Facies 53, 267-292.
Hou, H, Chen, B, and Zhan, L (1979): Division and correlation of coal-bearing strata of Late Permian.
Hounslow, MW, Peters, C, Mørk, A, Weitschat, W, and Vigran, JO (2008): Biomagnetostratigraphy of the Vikinghøgda Formation, Svalbard (Arctic Norway), and the geomagnetic polarity timescale for the Lower Triassic. Geological Society of America Bulletin 120, 1305-1325.
Hsu, TY (1937): Contribution to the marine Lower Triassic fauna of southern China. Acta Geologica Sinica (English edition) 16, 303-346.
Hu, Z (1984): Triassic bryozoa from Xizang (Tibet) with reference to their biogeographical provincialism in the world. Acta Palaeontologica Sinica 23, 568-577.
Huang, B (1991): Early Triassic sporopollen and acritarchs in suburbs of Nanjing. Acta Palaeontologica Sinica 30, 458-479.
Huang, J, Feldmann, RM, Schweitzer, CE, Hu, S, Zhou, C, Benton, MJ, Zhang, Q, Wen, W, and Xie, T (2013a): A New Shrimp (Decapoda, Dendrobranchiata, Penaeoidea) from the Middle Triassic of Yunnan, Southwest China. Journal of Paleontology 87, 603-611.
Huang, S, Gong, C, Zhao, X, and Cai, Q (2013b): Firstly discovered late Triassic radiolarian fossils in siliceous rocks in Dajiacuo area, Coqen county, Tibet and their significance. Resources Survey and Environment 34, 216-220.
Huang, Y (2014): Extinction and Recovery of Bivalves during the Permian-Triassic Transition. China University of Geoscience.
Huang, Y., Tong, J., & Fraiser, M. L. (2018). A Griesbachian (Early Triassic) Mollusc Fauna from the Sidazhai Section, Southwest China, with Paleoecological Insights on the Proliferation of Genus Claraia (Bivalvia). Journal of Earth Science, 29(4), 794-805.
Hyatt, A, and Smith, JP (1905): The Triassic cephalopod genera of America. United States Geological Survey Professional Paper 40, 1-394.
Iba, Y, Sano, S-i, and Mutterlose, J (2014): The early evolutionary history of belemnites: new data from Japan. PloS one 9, e95632.
Iba, Y, Sano, S-i, Mutterlose, J, and Kondo, Y (2012): Belemnites originated in the Triassic—A new look at an old group. Geology 40, 911-914.
Ietto, F, and Romano, R (2001): Middle Triassic age and litho-stratigraphy of the Diplopora marbles from the San Donato Unit auctt.(Catena Costiera, Calabria, Italy). Bollettino-Societa Paleontologica Italiana 40, 17-24.
Igo, H (1989): Mixed conodont elements from Hachiman Town, Mino terrane, central Japan. Nihon Koseibutsu Gakkai hokoku, kiji, 270-285.
Ilyina, NV, and Egorov, AY (2008): The Upper Triassic of northern Middle Siberia: stratigraphy and palynology. Polar Research 27, 372-392.
Iordan, M (1993): Triassic brachiopods of Romania. Mesozoic Brachiopods of Alpine Europe. Hungarian Geological Society, Budapest, 49-54.
Ishibashi, T (1978): A Middle Triassic ammonite from the Isatomae Formation, Kitakami, Japan. Memoirs of the Faculty of Science, Kyushu University, Series D, Geology 24, 25-31.
Ishibashi, T, and Chonglakmani, C (1990): Uppermost Permian ammonoids from northern Thailand. Journal of Southeast Asian Earth Sciences 4, 163-170.
Ishibashi, T, and Nakazawa, K (1989): Triassic ammonites from west Spitsbergen. Memoirs of the Faculty of Science, Kyushu University, Series D, Geology 26, 215-241.
Ishida, K, and Hirsch, F (2001): Taxonomy and faunal affinity of late Carnian Rhaetian conodonts in the southern Chichibu belt, Shikoku, sw Japan. Rivista Italiana di Paleontologia e Stratigrafia (Research In Paleontology and Stratigraphy) 107, 227-250.
Ishida, K, and Hirsch, F (2011): The Triassic conodonts of the NW Malayan Kodiang Limestone revisited: Taxonomy and paleogeographic significance. Gondwana Research 19, 22-36.
Ishida, K, Nanba, A, Hirsch, F, Kozai, T, and Meesook, A (2006): New micropalaeontological evidence for a Late Triassic Shan-Thai orogeny. Geosciences Journal 10, 181-194.
Ishida, K, Suzuki, S, Dimalanta, CB, Yumul Jr, GP, Zamoras, LR, Faure, M, Hirsch, F, Kiliç, AM, and Placencia, P (2015): Discovery of Triassic microfossils from the Buruanga Peninsula, Panai Island, North Palawan Block, Philippines. Natural Science Research, Univ. Tokushima 29, 5-20.
Ishida, Y, Yoshii, S, and Thuy, B (2011): Aplocoma sp.(Echinodermata, Ophiuroidea) from the Middle Triassic Yakuno Group of Kyoto, central Japan. Paleontological Research 15, 31-36.
Ishiga, H, Kito, T, and Imoto, N (1982): Late Permian radiolarian assemblages in the Tamba district and an adjacent area, Southwest Japan. Earth Science (Chikyu Kagaku) 36, 10-22.
Ishii, K-i, Fischer, J, and Bando, Y (1971): Notes on the Permian-Triassic boundary in eastern Afghanistan. Journal of Geosciences, Osaka City University 14, 1-18.
Isozaki, Y, and Matsuda, T (1982): Middle and Late Triassic Conodonts from Bedded Chert Sequences in the Mino-Tamba Belt, Southwest Japan Part 1: Epigondolella. Journal of Geosciences, Osaka City University 25, 103-136.
Isozaki, Y, Jianxin, Y, Matsuda, T, Sakai, H, Zhansheng, J, Shimizu, N, Kobayashi, N, Kawahata, H, Nishi, H, and Takano, M (2004): Stratigraphy of the middle-upper Permian and lowermost Triassic at Chaotian, Sichuan, China. Proceedings of the Japan Academy, Series B 80, 10-16.
Italian, I (1986): 203 Group (ed)(1986) Permian and Permian-Triassic boundary in the South-Alpine segment of the western Tethys. Field Guide-Book. SGI-IGCP Project 203, 1-180.
Ito, M, Aita, Y, and Hada, S (2000): New radiolarian age information for the Chrystalls Beach Complex, southwest of Dunedin, New Zealand. New Zealand Journal of Geology and Geophysics 43, 349-354.
Ivakhnenko, M (1973): New Cisuralian cotylosaurs. Paleontologicheskii Zhurnal 2, 131-134.
Jadoul, F, Galli, MT, Calabrese, L, and Gnaccolini, M (2005): Stratigraphy of Rhaetian to Lower Sinemurian carbonate platforms in western Lombardy (Southern Alps, Italy): paleogeographic implications. Rivista Italiana di Paleontologia e Stratigrafia 111, 285-303.
Jadoul, F, Nicora, A, Ortenzi, A, and Pohar, C (2002): Ladinian stratigraphy and paleogeography of the Southern Val Canale (Pontebbano-Tarvisiano, Julian Alps, Italy). Memorie della Societa Geologica Italiana 57, 29-43.
Jafar, SA (1983): Significance of Late Triassic calcareous nannoplankton from Austria and southern Germany. Neues Jahrbuch für Geologie und Paläontologie, Abhandlungen 166, 218-259.
Jaselli, L (2014): The first occurrence of ophiuroids (Ophiuroidea, Echinodermata) in the Early Triassic of Lombardy (Northern Italy. Atti della Società Toscana di Scienze Naturali, Memorie, Serie A 121, 47-54.
Jasin, B (2000): Significance of Mesozoic radiolarian chert in Sabah and Sarawak. Proceedings Geological Society of Malaysia Annual Conference, pp. 123-130.
Jasin, B, and Harun, Z (2001): Some Triassic radiolarians from the Kodiang Limestone, northwest Peninsular Malaysia. Proceedings Annual Geological Conference, pp. 105-109.
Jasin, B, and Harun, Z (2011): Radiolarian biostratigraphy of Peninsular Malaysia: an update. Bulletin of the Geological Society of Malaysia 57, 27-38.
Jasin, B, Harun, Z, Said, U, and Saad, S (2005): Permian radiolarian biostratigraphy of the Semanggol Formation, south Kedah, Peninsular Malaysia. Geological Society of Malaysia Bulletin 51, 19-30.
Jelen, B (1982): Karnijska školjčna favna na Lesnem brdu in njen paleobiološki pomen. Geologija 31-32, 11-127.
Jenkins, T, and Jenkins, DG (1971): Conodonts of the Haast Schist and Torlesse Groups of New Zealand: Part 1—Biostratigraphic significance of the Triassic Conodonts from the Mount Mason and Okuku Limestones. New Zealand Journal of Geology and Geophysics 14, 782-794.
Jenks, J, Guex, J, Hungerbühler, A, Taylor, D, and Bucher, H (2013): Ammonoid biostratigraphy of the early Spathian Columbites parisianus zone (Early Triassic) at Bear Lake Hot Springs, Idaho. The Triassic System: New Developments in Stratigraphy and Paleontology: Bulletin 61 61, 268-283.
Jenks, JF, Brayard, A, Brühwiller, T, and Bucher, H (2010): New Smithian (Early Triassic) ammanoids from Crittenden Springs, Elko County, Nevada: Implications for taxonomy, biostratigraphy and biogeography: Bulletin 48. New Mexico Museum of Natural History and Science.
Jenny, C, Izart, A, Baud, A, and Jenny, J (2004): Le Permien de l’île d’Hydra (Grèce), micropaléontologie, sédimentologie et paléoenvironnements. Revue de Paléobiologie 23, 275-312.
Jenny-Deshusses, C (1991): The Permian-Triassic of the Gartnerkofel-1 core (Carnic Alps, Austria): foraminifera and algae of the core and outcrop section. The Permian-Triassic Boundary in the Carnic Alps of Austria (Gartnerkofel region), 99-108.
Ji, C, Tintori, A, Jiang, D, and Motani, R (2017): New species of Thylacocephala (Arthropoda) from the Spathian (Lower Triassic) of Chaohu, Anhui Province of China. PalZ, 1-14.
Ji, C, Zhang, C, Jiang, D-Y, Bucher, H, Motani, R, and Tintori, A (2015): Ammonoid age control of the Early Triassic marine reptiles from Chaohu (South China). Palaeoworld 24, 277-282.
Ji, C., & Bucher, H. (2018). Anisian (Middle Triassic) ammonoids from British Columbia (Canada): biochronological and palaeobiogeographical implications. Papers in Palaeontology, 4(4), 623-642.
Ji, C., Tintori, A., Jiang, D., & Motani, R. (2017). New species of Thylacocephala (Arthropoda) from the Spathian (Lower Triassic) of Chaohu, Anhui Province of China. Paläontologische Zeitschrift, 91(2), 171-184.
Ji, L-m, Meng, F-w, Schiffbauer, JD, Xu, J-l, Yan, K, and Shu, J-w (2008): Correlation between highly abundant oil-prone leiosphaerid acritarchs and hydrocarbon source rocks from the Triassic Yanchang Formation, eastern Gansu Province, Northwestern China. Gondwana Research 14, 554-560.
Ji, W (2012): Lower-Middle Triassic conodont biostratigraphy in the slope-basin facies, South Guizhou China University of Geosciences.
Ji, W, Tong, J, Zhao, L, Zhou, S, and Chen, J (2011): Lower-Middle Triassic conodont biostratigraphy of the Qingyan section, Guizhou Province, Southwest China. Palaeogeography, Palaeoclimatology, Palaeoecology 308, 213-223.
Ji, Z, Yao, J, Isozaki, Y, Matsuda, T, and Wu, G (2007): Conodont biostratigraphy across the Permian–Triassic boundary at Chaotian, in northern Sichuan, China. Palaeogeography, Palaeoclimatology, Palaeoecology 252, 39-55.
Jiang, D-Y, Motani, R, Huang, J-D, Tintori, A, Hu, Y-C, Rieppel, O, Fraser, NC, Ji, C, Kelley, NP, and Fu, W-L (2016): A large aberrant stem ichthyosauriform indicating early rise and demise of ichthyosauromorphs in the wake of the end-Permian extinction. Scientific reports 6, 1-8.
Jiang, D-Y, Ryosuke, M, Li, C, Hao, W, Sun, Y, Sun, Z, and Lars, S (2005): Guanling Biota: A Marker of Triassic Biotic Recovery from the end‐Permian Extinction in the Ancient Guizhou Sea. Acta Geologica Sinica (English Edition) 79, 729-738.
Jiang, H, Joachimski, MM, Wignall, PB, Zhang, M, and Lai, X (2015): A delayed end-Permian extinction in deep-water locations and its relationship to temperature trends (Bianyang, Guizhou Province, South China). Palaeogeography, Palaeoclimatology, Palaeoecology 440, 690-695.
Jiang, H, Lai, X, Sun, Y, Wignall, PB, Liu, J, and Yan, C (2014): Permian-Triassic conodonts from Dajiang (Guizhou, South China) and their implication for the age of microbialite deposition in the aftermath of the End-Permian mass extinction. Journal of Earth Science 25, 413-430.
Jin, Y, Wang, Y, Sun, D, and Shi, Q (1985): Late Paleozoic and Triassic brachiopods from the east of the Qinghai-Xizang Plateau. Stratigraphy and palaeontology in western Sichuan and eastern Xizang, China, Part 3, 182-249.
Jing, Y, and Feng, B (1977): Upper Triassic brachiopod fauna from the area in the east of the Hengduan Mountains, Western Yunnan. Mesozoic Fossils from Yunnan, China 2, 39-66.
Johns, MJ, Barnes, CR, and Orchard, MJ (1997): Taxonomy and biostratigraphy of Middle and Late Triassic elasmobranch ichthyoliths from northeastern British Columbia. Geological Survey of Canada Bulletin 502, 1-238.
Jones, P (1970): Marine Ostracoda (Palaecopida, Podocopida) from the Lower Triassic of the Perth Basin, Western Australia. Bulletin of Bureau of Mineral Resources, Geology and Geophysics 108, 115-142.
Jurkovšek, B, Kolar-Jurkovšek, T, and Jaecks, GS (2002): Mikrofavna karnijskih plasti mežiškega prostora. Geologija 45, 413-418.
Kachroo, R (1989): Uppermost Triassic Conodonts from the Kössen Formation of the Northern Calcareous Alps (Austria). Jb. Geol. B.-A 132, 665-676.
Kaim, A (1997): Brachiopod-bivalve assemblages of the Middle Triassic terebratula beds, Upper Silesia, Poland. Acta Palaeontologica Polonica 42, 333-359.
Kaim, A, and Niedzwiedzki, R (1999): Middle Triassic ammonoids from Silesia, Poland. Acta Palaeontologica Polonica 44, 93-115.
Kaim, A, Jurkovšek, B, and Kolar-Jurkovšek, T (2006): New associations of Carnian gastropods from Mežica region in the Karavanke Mountains of Slovenia. Facies 52, 469-482.
Kaim, A, N Tzel, A, Hautmann, M, and Bucher, H (2013): Early Triassic gastropods from Salt Range, Pakistan. Bulletin of Geosciences 88, 505-516.
Kaim, A, Nützel, A, Bucher, H, Brühwiler, T, and Goudemand, N (2010): Early Triassic (Late Griesbachian) gastropods from South China (Shanggan, Guangxi). Swiss Journal of Geosciences 103, 121-128.
Kamata, Y, and Shirouzu, A (2012): Early? to Middle Triassic (latest Olenekian to Anisian) radiolarians from Hat Yai area, Southern PeninsularThailand. Proceedings of 13th INTERRAD, 96.
Kamata, Y, Sashida, K, Ueno, K, Hisada, K-i, Nakornsri, N, and Charusiri, P (2002): Triassic radiolarian faunas from the Mae Sariang area, northern Thailand and their paleogeographic significane. Journal of Asian Earth Sciences 20, 491-506.
Kamata, Y, Shirouzu, A, Ueno, K, Sardsud, A, Charoentitirat, T, Charusiri, P, Koike, T, and Hisada, K-i (2014): Late Permian and Early to Middle Triassic radiolarians from the Hat Yai area, southern peninsular Thailand: Implications for the tectonic setting of the eastern margin of the Sibumasu Continental Block and closure timing of the Paleo-Tethys. Marine Micropaleontology 110, 8-24.
Kapoor, H (1977): Pastannah section of Kashmir with special reference to ‘ Ophioceras’bed of Middlemiss. J. Palaeontol. Soc. India 20, 339-347.
Kapoor, H (1996): The Guryul ravine section, candidate of the global stratotype and point (GSSP) of the Permian–Triassic boundary (PTB). The Paleozoic-Mesozoic Boundary: Candidates of the Global Stratotype Section and Point of the Permian-Triassic, 99-110.
Kapoor, H, and Nakazawa, K (1981): Upper Permian and Lower Triassic Faunas of Kashmir. Palaeontologia Indica New Series 46, 1-205.
Kapoor, HM, and Bando, Y (1974): 627. Report of lower trias from pir panjal, near qazigund, kashmir, india, with description of a few ammonoids. Transactions and proceedings of the Paleontological Society of Japan. New series, pp. 227-239.
Karl, H-V, Arp, G, Siedersbeck, E, and Reitner, J (2014): A large ichthyosaur vertebra from the lower Kössen Formation (Upper Norian) of the Lahnewiesgraben near Garmisch-Partenkirchen, Germany. Spongy, slimy, cosy & more, 191.
Kashiyama, Y, and Oji, T (2004): Low-diversity shallow marine benthic fauna from the Smithian of northeast Japan: paleoecologic and paleobiogeographic implications. Paleontological Research 8, 199-218.
Katvala, EC, and Stanley, GD (2008): Conodont biostratigraphy and facies correlations in a Late Triassic island arc, Keku Strait, southeast Alaska. Geological Society of America Special Papers 442, 181-226.
Kaya, O, Helvaci, H, Kozur, H, and Sadeddin, W (2001): Late Norian conodont age for a metacarbonate unit in NW Anatolia, Turkey. Geobios 34, 527-532.
Kaya, O, Saadeddin, W, Altiner, D, Meric, E, Tansel, I, and Vural, A (1995): Stratigraphic and structural setting of the anchimetamorphic rocks to the south of Tavsanlı (Kutahya, western Turkey): relation to the Izmir-Ankara Zone. Min. Res. Expl. Bull 117, 5-16.
Kazakov, A, and Kurushin, N (1992): Stratigraphy of Norian and Rhaetian deposits in the northern Middle Siberia. Russian Geology and Geophysics 33, 1-8.
Keim, L, Spotl, C, and Brandner, R (2006): The aftermath of the Carnian carbonate platform demise: a basinal perspective (Dolomites, Southern Alps). Sedimentology 53, 361-386.
Kelley, NP, Motani, R, Jiang, D-y, Rieppel, O, and Schmitz, L (2014): Selective extinction of Triassic marine reptiles during long-term sea-level changes illuminated by seawater strontium isotopes. Palaeogeography, Palaeoclimatology, Palaeoecology 400, 9-16.
Kendall, B, and Henderson, C (1998): Coquina facies of the Lower Triassic Montney Formation, Peace River Embayment, northwestern Alberta. Geo-triad 98, 464.
Khuc, V (2000): The Triassic of Indochina Peninsula and its interregional correlation. Developments in Palaeontology and Stratigraphy 18, 221-233.
Kier, PM (1968): The Triassic echinoids of North America. Journal of Paleontology, 1000-1006.
Kier, PM (1977): Triassic echinoids. Smithsonian Institution Press.
Kier, PM (1984): Echinoids from the Triassie (St. Cassian) of Italy, their Lantern supports, and a revised phylogeny of Triassic Echinoids.
Kiessling, W, Roniewicz, E, Villier, L, Léonide, P, and Struck, U (2009): An early Hettangian coral reef in southern France: Implications for the end-Triassic reef crisis. Palaios 24, 657-671.
Kittl, E (1891): Die Gastropoden der Schichten von St. Cassian der südalpinen Trias. I. Theil. Annalen des Naturhistorischen Museums in Wien 6, 166-262.
Kittl, E (1892): Die Gastropoden der Schichten von St. Cassian der südalpinen Trias. II. Theil. Annalen des Naturhistorischen Museums in Wien 7, 35-97.
Kittl, E (1894): Die Gastropoden der Schichten von St. Cassian der südalpinen Trias. III. Theil. Annalen des Naturhistorischen Museums in Wien 9, 143-277.
Klein, N, and Hagdorn, H (2014): Humerus morphology and histology of a new marine reptile (Diapsida) from the Muschelkalk-Keuper-Grenzbonebed (Middle Triassic, Ladinian) of Southwest Germany. Paleodiversity 7, 23-38.
Klets, T (2006): Diversity and stages in evolution of conodontophorids and bivalve mollusks in Triassic seas of Siberia and the Far East. Stratigraphy and geological correlation 14, 174-184.
Klets, T. (2006). Diversity and stages in evolution of conodontophorids and bivalve mollusks in Triassic seas of Siberia and the Far East. Stratigraphy Geological Correlation, 14(2), 174-184.
Klipstein, A (1843): Beschreibung neuer Versteinerungen von St. Cassian und einiger anderer Localitäten, Erster Abschnitt. Beiträge zur Geologischen Kenntniss der Östlichen Alpen, 101-207.
Klompmaker, AA, Herngreen, GW, and Oosterink, HW (2010): Biostratigraphic correlation, paleoenvironment stress, and subrosion pipe collapse: Dutch Rhaetian shales uncover their secrets. Facies 56, 597-613.
Klotz, W, and Lukas, V (1988): Bioherme im Unteren Muschelkalk (Trias) Südosthessens. Neues Jahrbuch fur Geologie und Paläontologie, Monatshefte 11, 661-669.
Klug, C (2001): Functional morphology and taphonomy of nautiloid beaks from the Middle Triassic of southern Germany. Acta Palaeontologica Polonica 46, 43-68.
Kner, R (1867): Die fossilen Fische der Asphaltschiefer von Seefeld in Tirol. Nachtrag 1 und 2. Sitzungsberichte Akademie der Wissenschaften Wien, mathematisch-naturwissenschaftliche Klasse 56, 898-913.
Kobayashi, F (2002): Lithology and foraminiferal fauna of allochthonous limestones (Changhsingian) in the upper part of the Toyoma Formation in the south Kitakami Belt, northeast Japan. Paleontological Research 6, 331-342.
Kobayashi, F, Martini, R, and Zaninetti, L (2005): Anisian foraminifers from allochthonous limestones of the Tanoura formation (Kurosegawa Terrane, West Kyushu, Japan). Geobios 38, 751-763.
Kochanová, M, and Michalík, J (1986): Stratigraphy and macrofauna of the Zámostie Limestones (Upper Pelsonian–Lower Illyrian) of the Choè Nappe at the southern slopes of the Nízke Tatry Mts.(West Carpathians). Geologický Zborník Geologica Carpathica 37, 501-531.
Kochanová, M, and Pevný, J (1982): Bivalves and brachiopods from Wetterstein Limestones of Ostrý vrch (Malé Karpaty Mts.). Zapadne Karpaty, ser. Paleontologia 6, 7-40.
Kochanova, M, Mello, J, and Siblik, M (1975): Fossilien aus dem Wettersteinkalke des Slowakischen Karstes (Lokalität Silicka). Geol. Präce 63, 55-65.
Koehrer, B, Aigner, T, Forke, H, and Pöppelreiter, M (2012): Middle to Upper Khuff (Sequences KS1 to KS4) outcrop-equivalents in the Oman Mountains: Grainstone architecture on a subregional scale. GeoArabia 17, 59-104.
Kogan, I (2011): Remains of Saurichthys (Pisces, Actinopterygii) from the Early Triassic Wordie Creek Formation of East Greenland. Bulletin of the geological Society of Denmark 59, 93-100.
Kogan, I., & Romano, C. (2016). A new postcranium of Saurichthys from the Early Triassic of Spitsbergen. Paläontologie, Stratigraphie, Fazies, 23, 205-221.
Koike, T (1988): Lower Triassic conodonts Platyvillosus from the Taho Limestone in Japan. Sci. Repts. Rokohama Natl. Univ. 35, 61-79.
Koike, T (1994): Skeletal apparatus and its evolutionary trends in a Triassic conodont Ellisonia dinodoides (Tatge) from the Taho Limestone, Southwest Japan. Nihon Koseibutsu Gakkai hokoku, kiji, 366-383.
Koike, T (1996): 1003 The first occurrence of Griesbachian conodonts in Japan. Transactions and proceedings of the Paleontological Society of Japan. New series, pp. 337-346.
Koike, T, Yamakita, S, and Kadota, N (2004): A natural assemblage of Ellisonia sp. cf. E. triassica Müller (Vertebrata: Conodonta) from the uppermost Permian in the Suzuka Mountains, central Japan. Paleontological Research 8, 241-253.
Kolar-Jurkovsek, T (1990): Microfauna of Middle and Upper Triassic in Slovenia and its biostratigraphic significance. Geologija 33, 21-171.
Kolar-Jurkovšek, T, and Jurkovšek, B (2015): Conodont zonation of Lower Triassic strata in Slovenia. Geologija 2, 155-173.
Kolar-Jurkovsek, T, Gaździcki, A, and Jurkovsek, B (2005): Conodonts and foraminifera from the" Raibl Beds"(Carnian) of the Karavanke Mountains, Slovenia: stratigraphical and palaeobiological implications. Geological Quarterly 49, 429-438.
Kolar-Jurkovsek, T, Jurkovsek, B, and Aljinovic, D (2011): Conodont biostratigraphy and lithostratigraphy across the Permian-Triassic boundary at the Lukac section in western Slovenia. Rivista Italiana di Paleontologia e Stratigrafia (Research In Paleontology and Stratigraphy) 117, 115-133.
Kolar-Jurkovšek, T, Jurkovšek, B, Vuks, VJ, Hrvatović, H, Aljinović, D, Šarić, Ć, and Skopljak, F (2014): The Lower Triassic platy limestone in the Jajce area (Bosnia and Herzegovina). Geologija 57, 105-118.
Kolar-Jurkovšek, T, Vuks, VJ, Aljinović, D, Hautmann, M, Kaim, A, and Jurkovšek, B (2013): Olenekian (Early Triassic) fossil assemblage from eastern Julian Alps (Slovenia). Annales Societatis Geologorum Poloniae, pp. 213-227.
Kollmann, K (1960): Ostracoden aus der alpinen Trias Österreichs. I. Parabairdia ng und Ptychobairdia ng (Bairdiidae). Jb. Geol. B.-A., Sonderband 5, 79-106.
Kollmann, K (1963): Ostracods from the Alpine Triassic II. Further Bairdiidae. Jb. Geol. B.-A 106, 121-203.
Kolosvary, G (1958): Corals from the upper Anisian of Hungary. Journal of Paleontology 32, 636.
Komatsu, T, and Huyen, DT (2007): Lower Triassic bivalve fossils from the Song Da and An Chau Basins, North Vietnam. Paleontological Research 11, 135-144.
Komatsu, T, Huyen, D, and Jin-Hua, C (2006): Depositional Environments and Fossil Bivalves in the Lowermost Parts of the Triassic Systems in North Vietnam and South China. Journal of Geography (Chigaku Zasshi) 115, 470-483.
Komatsu, T, Huyen, DT, and Jin-Hua, C (2008): Lower Triassic bivalve assemblages after the end-Permian mass extinction in south China and north Vietnam. Paleontological Research 12, 119-128.
Komatsu, T, Shigeta, Y, Huyen, DT, Tien, DC, Maekawa, T, and Tanaka, G (2013): Crittendenia (Bivalvia) from the lower triassic (Olenekian) bac thuy formation, an Chau Basin, Northern Vietnam. Paleontological Research 17, 1-11.
Komatsu, T, Takashima, R, Shigeta, Y, Maekawa, T, Tran, HD, Cong, TD, Sakata, S, Dinh, HD, and Takahashi, O (2016): Carbon isotopic excursions and detailed ammonoid and conodont biostratigraphies around Smithian–Spathian boundary in the Bac Thuy Formation, Vietnam. Palaeogeography, Palaeoclimatology, Palaeoecology 454, 65-74.
Konstantinov, A, Sobolev, E, and Klets, T (2003): New Data on Fauna and Biostratigraphy on Norian Deposits in the Kotel’nyi Island (New Siberian Islands). Stratigraphy and Geological Correlation 11, 231-243.
Konstantinov, A, Sobolev, E, and Yadrenkin, A (2007): Detailed biostratigraphy of Triassic deposits in the Lena lower reaches (northern Yakutia). Russian Geology and Geophysics 48, 721-736.
Konstantinov, A, Sobolev, E, and Yadrenkin, A (2013): Triassic stratigraphy of the eastern Laptev Sea coast and New Siberian Islands. Russian Geology and Geophysics 54, 792-807.
Konstantinov, A. (2000). Correlated ammonoid zonation in Ladinian deposits of the Boreal Realm. Stratigr. Geol. Correlation, 8(4), 353-361.
Koot, MB, Cuny, G, Orchard, MJ, Richoz, S, Hart, MB, and Twitchett, RJ (2015): New hybodontiform and neoselachian sharks from the Lower Triassic of Oman. Journal of Systematic Palaeontology 13, 891-917.
Korchagin, O (2008): Foraminifers and stratigraphy of the Karatash Group (lower Triassic-Middle Anisian), the southeastern Pamir. Stratigraphy and geological correlation 16, 248-256.
Korn, D, Ghaderi, A, Leda, L, Schobben, M, and Ashouri, AR (2016): The ammonoids from the Late Permian Paratirolites Limestone of Julfa (East Azerbaijan, Iran). Journal of Systematic Palaeontology 14, 841-890.
Korneisel, D, Gallois, RW, Duffin, CJ, and Benton, MJ (2015): Latest Triassic marine sharks and bony fishes from a bone bed preserved in a burrow system, from Devon, UK. Proceedings of the Geologists' Association 126, 130-142.
Korngreen, D, and Benjamini, C (2006): Foraminiferal assemblage-based biostratigraphy and correlation of the Triassic of northern Israel. Israel Journal of Earth Sciences 55, 209-235.
Korngreen, D, and Benjamini, C (2010): The epicontinental subsiding margin of the Triassic in northern Israel, north Arabian Plate. Sedimentary Geology 228, 14-45.
Korngreen, D, and Benjamini, C (2011): Platform to shelf edge transect, Triassic of northern Israel, North Arabian Plate. Sedimentary Geology 236, 164-184.
Korngreen, D, and Bialik, OM (2015): The characteristics of carbonate system recovery during a relatively dry event in a mixed carbonate/siliciclastic environment in the Pelsonian (Middle Triassic) proximal marginal marine basins: A case study from the tropical Tethyan northwest Gondwana margins. Palaeogeography, Palaeoclimatology, Palaeoecology 440, 793-812.
Korngreen, D, Orlov-Labkovsky, O, Bialik, O, and Benjamini, C (2013): The Permian–Triassic transition in the central coastal plain of Israel (North Arabian plate margin), David 1 borehole. Palaios 28, 491-508.
Kotański, Z (2013): Anisian Dasycladales from Upper Silesia and adjacent regions. Carnets de Geologie-Notebooks on Geology, 1-77.
Kotański, Z. (2013). Anisian Dasycladales from Upper Silesia and adjacent regions. Carnets de Geologie-Notebooks on Geology.
Kotlyar, G, Zakharov, YD, and Polubotko, I (2004): Late Changhsingian fauna of the northwestern Caucasus mountains, Russia. Journal of Paleontology 78, 513-527.
Kotlyar, G, Zakharov, YD, Koczyrkevicz, B, Kropatcheva, G, Rostovtsev, K, Chedija, I, Vuks, G, and Guseva, E (1983): Evolution of the Latest Permian Biota. Dzhulfian and Dorashamian regional stages in the USSR. Project IGCP 106, 200.
Kovács, S (1978): New sphinctozoan sponges from the North Hungarian Triassic. N. Jb. Geol. Paläont. Mh 11, 685-697.
Kovács, S, and Rálisch-Felgenhauer, E (2005): Middle Anisian (Pelsonian) platform conodonts from the Triassic of the Mecsek Mts (South Hungary)-Their taxonomy and stratigraphic significance. Acta Geologica Hungarica 48, 69-105.
Kovács, S, Kozur, H, and Mietto, P (1980): Gondolella pseudolonga n. sp.(Conodontophorida), an important Lower Ladinian guide form. Geol. Paläont. Mitt. Innsbruck 10, 217-221.
Kowal-Linka, M, and Bodzioch, A (2017): Genesis of the Lower Triassic bonebeds from Gogolin (S Poland): The impact of microbial mats on trapping of vertebrate remains. Palaeogeography, Palaeoclimatology, Palaeoecology 466, 38-58.
Kozur, H (1970): Neue Ostracoden-Arten aus dem Obersten Anis des Bakonyhochlandes (Ungarn). Berichte des Naturwissenschaftlich-Medizinischen Vereins in Innsbruck 58, 384-428.
Kozur, H (1971a): Die Bairdiacea der Trias. Teil 3: Einige neue Arten triassischer Bairdiacea und Bemerkungen zur Herkunft der Macrocyprididae (Cypridacea). Geologisch-Paläontologische Mitteilungen Innsbruck 1, 1-18.
Kozur, H (1971b): Die Bairdiacea der Trias. Teil I: Skulpturierte Bairdiidae aus mitteltriassischen Flachwasserablagerungen. Geologisch-Paläontologische Mitteilungen Innsbruck 1, 1-27.
Kozur, H (1972): Einige Bemerkungen zur Sytematik der Ostracoden und Beschreibung neuer Platycopida aus der Trias Ungarns und der Slowakei. Geol. Paläont. Mitt. Innsbruck 2, 1-27.
Kozur, H (1991): New Middle Carnian and Rhaetian conodonts from Hungary and the Alps. Stratigraphic importance and tectonic implications for the Buda Mountains and adjacent areas. Jahrbuch der Geologischen Bundesanstalt 134, 271-297.
Kozur, H (2007): Biostratigraphy and event stratigraphy in Iran around the Permian–Triassic Boundary (PTB): implications for the causes of the PTB biotic crisis. Global and Planetary Change 55, 155-176.
Kozur, H, and Mette, W (2006): Iranokirkbya brandneri n. gen. n. sp., a new kirkbyid ostracod from the Late Permian (Dorashamian) of Zal, NW Iran. GeoAlp 3, 85-91.
Kozur, H, and Mock, R (1972): Neue Holothurien-Sklerite aus der Trias der Slowakei. Institut für Geologie und Paläontologie 2, 1-47.
Kozur, H, and Mostler, H (1971): Holothurien-Sklerite und Conodonten aus der Mittel-und Obertrias von Köveskal (Balatonhochland, Ungarn). Geol. Paläont. Mitt. Innsbruck 1, 1-36.
Kozur, H, and Mostler, H (1978): Beitrage zur Erforschung der mesozoischen Radiolarien, Teil II: Oberfamilie Trematodiscacea Haeckel 1862 emend. und Beschreibung ihrer triassischen Vertreter. Geologisch-Palaontologische Mitteilungen, Innsbruck 8, 123-182.
Kozur, H, and Mostler, H (1983): The polyphyletic origin and the classification of the Mesozoic saturnalids (Radiolaria). Institut für Geologie und Paläontologie.
Kozur, H, and Mostler, H (1996a): Longobardian (Late Ladinian) Muelleritortiidae (Radiolaria) from the Republic of Bosnia-Hercegovina. Geologisch-Paläontologische Mitteilungen Innsbruck 4, 83-103.
Kozur, H, and Mostler, H (1996b): lranognathus sosioensis n. sp., a New Conodont Species from the Changxingian (Late Permian) of Western Sicily. Geologia Croatica 49, 129-134.
Kozur, H, Kampschuur, W, Mulder-Blanken, C, and Simon, O (1974): Contribution to the Triassic ostracode faunas of the Betic Zone (southern Spain). Scripta Geologica 23, 1-56.
Kozur, H. W., Moix, P., & Ozsvart, P. (2007). Stratigraphically important Spumellaria and Entactinaria from the lower Tuvalian (Upper Triassic) of the Huğlu Unit in the Mersin Mélange, southeastern Turkey. Bulletin de la Société vaudoise des Sciences Naturelles, 90, 175-195.
Kozur, HW (1996): The systematic position of Pseudoertlispongus Lahm (Radiolaria) and description of some new Middle Triassic and Liassic radiolarian taxa. Geol. Paläont. Mitt. Innsbruck 4, 287-297.
Kozur, HW, and Bachmann, G (2010): The Middle Carnian wet intermezzo of the Stuttgart formation (Schilfsandstein), Germanic basin. Palaeogeography, Palaeoclimatology, Palaeoecology 290, 107-119.
Kozur, HW, Aydin, M, Demir, O, Yakar, H, Göncüoglu, M, and Kuru, F (2000): New stratigraphic and palaeogeographic results from the Palaeozoic and early Mesozoic of the Middle Pontides (northern Turkey) in the Azdavay, Devrekani, Küre and Inebolu areas: implications for the Carboniferous-Early Cretaceous geodynamic evolution and some related remarks to the Karakaya oceanic rift basin. Geologia Cro…
Kozur, HW, Kaya, O, and Mostler, H (1996): First evidence of Lower to middle Scythian (Dienerian-lower Olenekian) radiolarians from the Karakaya Zone of northwestern Turkey. Geologisch-Palaontologische Mitteilungen Innsbruck, Sonderband 4, 271-285.
Kozur, HW, Moix, P, and Ozsv Rt, PT (2009): New Spumellaria (Radiolaria) from the early Tuvalian Spongotortilispinus moixi Zone of southeastern Turkey, with some remarks on the age of this fauna. Jahrbuch der Geologischen Bundesanstalt 149, 25-59.
Kristan-Tollmann, E (1977): Zur Gattungsunterscheidung und Rekonstruktion der triadischen Schwebcrinoiden. Paläontologische Zeitschrift 51, 185-198.
Kristan-Tollmann, E (1983): Foraminiferen aus dem Oberanis von Leidapo bei Guiyang in Südchina. Mitteilungen der Österreichischen Geologischen Gesellschaft 76, 289-323.
Kristan-Tollmann, E (1984): Trias-Foraminiferen von Kumaun im Himalaya [Triassic foraminifers from Kumaun, Himalaya]. Mitteilungen der Österreichischen Geologischen Gesellschaft 77, 23-329.
Kristan-Tollmann, E (1988): Unexpected microfaunal communities within the Triassic Tethys. Geological Society, London, Special Publications 37, 213-223.
Kristan-Tollmann, E (1991a): Echinoderms from the Middle Triassic Sina Formation (Aghdarband Group) in NE Iran. The Triassic of Aghdarband (AqDarband), NE-Iran, and its Pre-Triassic Frame.—Abh. geol. B.-A. Wien 38, 175-194.
Kristan-Tollmann, E (1991b): Ostracods from the Middle Triassic Sina Formation (Aghdarband Group) in NE Iran. Abhandlungen der Geologischen Bundesanstalt 38, 195-200.
Kristan-Tollmann, E, Barkham, S, and Gruber, B (1987): Pötschenschichten, zlambachmergel (Hallstätter Obertrias) und liasfleckenmergel in zentraltimor, Nebst ihren faunenelementen. Mitt. österr. geol. Ges 80, 229-285.
Kristan-Tollmann, E, Haas, J, and Kovacs, S (1991): Karnische Ostracoden und Conodonten der Bohrung Zsambek-14 im Transdanubischen Mittelgebirge (Ungarn). Jubiläumsschrift 20, 193-219.
Kristan-Tollmann, VE, Tollmann, A, and Hamedani, A (1980): Beiträge zur Kenntnis der Trias von Persien. Mitteilungen der Österreichischen Geologischen Gesellschaft 73, 163-235.
Krystyn, L (1982): Obertriassische Ammonoideen aus dem Zentralnepalesischen Himalaya:(Gebiet von Jomsom). Abhandlungen der Geologischen Bundesanstalt 36, 1-63.
Krystyn, L (2008): An ammonoid-calibrated Tethyan conodont time scale of the late Upper Triassic. Berichte Geol. B.-A., 9-10.
Krystyn, L, and Gallet, Y (2002): Towards a Tethyan Carnian-Norian boundary GSSP. Albertiana 27, 12-19.
Krystyn, L, and Kuerschner, W (2005): Biotic events around the Norian-Rhaetian boundary from a Tethyan perspective. Albertiana 32, 17-20.
Krystyn, L, and Siblik, M (1983): Austriellula robusta n. sp.(Brachiopods) from the Upper Carnian Hallstatt Limestone of Timor (Indonesia). Schrift. Erdwissen Komm. Osterr. Akad. Wiss., Wien 5, 259-266.
Krystyn, L, and Tatzreiter, F (1991): Middle Triassic ammonoids from Aghdarband (NE-Iran) and their paleobiogeographical significance. Abhandlungen der Geologischen Bundesanstalt 38, 139-165.
Krystyn, L, Balini, M, and Nicora, A (2004): Lower and Middle Triassic stage and substage boundaries in Spiti. Albertiana 30, 40-53.
Krystyn, L, Mandl, GW, and Schauer, M (2009): Growth and termination of the Upper Triassic platform margin of the Dachstein area (Northern Calcareous Alps, Austria). Austrian Journal of Earth Sciences 102, 23-33.
Krystyn, L, Richoz, S, and Bhargava, O (2007a): The Induan-Olenekian Boundary (IOB) in Mud–an update of the candidate GSSP section M04. Albertiana 36, 33-45.
Krystyn, L, Richoz, S, and Gallet, YB (2007b): Updated bio-and magnetostratigraphy from Steinbergkogel (Austria), candidate GSSP for the base of the Rhaetian stage. Albertiana 36, 164-173.
Krystyn, L, Richoz, S, Baud, A, and Twitchett, RJ (2003): A unique Permian-Triassic boundary section from the Neotethyan Hawasina Basin, Central Oman Mountains. Palaeogeography, Palaeoclimatology, Palaeoecology 191, 329-344.
Kühler-Lopez, M., & Lehmann, U. (1984). The Triassic ammonite Aristoptychites kolymensis (Kiparisova) from Botneheia, Spitsbergen. Polar research, 2(1), 61-75.
Kuhn, E (1945): Über Acrodus-Funde aus dem Grenzbitumenhorizont der anisischen Stufe der Trias des Monte San Giorgio (Kt. Tessin). Eclogae Geologicae Helvetiae 48, 662-673.
Kuhn, O (1932): Labyrinthodonten und Parasuchier aus dem mittleren Keuper von Ebrach in Oberfranken. Neues Jahrbuch für Mineralogie, Geologie und Paläontologie 69, 94-144.
Kuhn-Schnyder, E (1962): Ein weiterer Schädel vonMacrocnemus bassanii Nopcsa aus der anisischen Stufe der Trias des Monte San Giorgio (Kt. Tessin, Schweiz). Paläontologische Zeitschrift 36, 110-133.
Kummel, B (1953): Middle Triassic ammonites from Peary Land: Dansk Pearyland-Ekspedition. Reitzel.
Kummel, B (1965): New lower triassic ammonoids from New Zealand. New Zealand Journal of Geology and Geophysics 8, 537-547.
Kummel, B (1966): The lower Triassic formations of the Salt Range and Trans-Indus Ranges, West Pakistan. Bulletin of the Museum of Comparative Zoology 134, 361-429.
Kummel, B (1968a): Additional Scythian Ammonoids from Afghanistan. Harvard University 138, 483-509.
Kummel, B (1968b): Scythian ammonoids from Timor. Breviora Museum of Comparative Zoology 283, 1-21.
Kummel, B (1970): Lower Triassic (Scythian) ammonoids from Nepal. Museum of Comparative Zoology 345, 1-21.
Kummel, B (1972a): The Lower Triassic (Scythian) Ammonoid Octoceras. Bulletin of the Museum of Comparative Zoology 143, 365-417.
Kummel, B, and Erben, H (1968): Lower and middle triassic cephalopods from Afghanistan. Palaeontographica Abteilung A, 95-148.
Kummel, B, and Steele, G (1962): Ammonites from the Meekoceras gracilitatus Zone at Crittenden Spring, Elko County, Nevada. Journal of Paleontology, 638-703.
Kummel, B, and Teichert, C (1970): Stratigraphy and paleontology of the Permian-Triassic boundary beds, Salt Range and trans-Indus ranges, West Pakistan. University Press of Kansas.
Kurushin, N (1998): New taxa of pelagic and benthic bivalves from the Triassic of northeastern Russia. News on Paleontology and Stratigraphy 1, 123-131.
Kurushin, NI, and Dagis, A (1992): Triasovye paleogeterodontnye i geterodontnye dvustvorki Sibiri. Trudy Instituta Geologii i Geofiziki 742, 1-86.
Kuwahara, K (1997): Paleontological study of Late Permian Albaillella (Radiolaria).
Kuwahara, K, and Sano, H (2015): Upper Permian radiolarian biostratigraphy of deep sea Panthalassic chert sections from the Mino Terrane, Japan. 14th Interrad Programme, 60-61.
Kuwahara, K, Sano, H, Yao, A, and Ezaki, Y (2010): Discovery of Triassic siliceous rocks from within large Permian oceanic-rock mass in the Mt. Funabuseyama area of the western part of Mino terrane and its geologic implication. Journal of Geological Society of Japan 116, 159-173.
Kuwahara, K, Yao, A, and An, T (1997): Paleozoic and mesozoic complexes in the Yunnan areaChina (part 1): Preliminary report of Midd-late permian radiolarian assemblages. Journal of Geosciences, Osaka City University 40, 37-49.
Kuwahara, K, Yao, A, and Yamakita, S (1998): Reexamination of Upper Permian radiolarian biostratigraphy. Earth Science (Chikyu Kagaku) 52, 391-404.
Kuwahara, K, Yao, A, and Yao, J (2004): Late Permian radiolarians and spnge spicules from the Tongtianyan sectionLiuzhouGuangxiChina. Journal of Geosciences, Osaka City University 47, 85-99.
Kuwahara, K, Yao, A, Ezaki, Y, Liu, J, Hao, W, and Kuang, G (2003): Occurrence of Late Permian radiolarians from the chituao section, Laibin, Guangxi, China. Journal of Geosciences, Osaka City University 46, 13-23.
Laghi, G, Martinelli, G, and Russo, F (1984): Localization of minor elements by EDS microanalysis in aragonitic sponges from the St. Cassian Beds, Italian Dolomites. Lethaia 17, 133-138.
Lakew, T (1990): Microfacies and cyclic sedimentation of the Upper Triassic (Rhaetian) Calcare di Zu (southern Alps). Facies 22, 187-231.
Lakin, RJ, Duffin, CJ, Hildebrandt, C, and Benton, MJ (2016): The Rhaetian vertebrates of Chipping Sodbury, South Gloucestershire, UK, a comparative study. Proceedings of the Geologists’ Association 127, 40-52.
Lamaskin, TA, Stanley Jr, GD, Caruthers, AH, and Rosenblatt, MR (2011): Detrital record of upper Triassic reefs in the olds ferry terrane, blue mountains province, northeastern Oregon, United States. Palaios 26, 779-789.
Landa, J, Paterson, NW, Mangerud, G, Mørk, A, and Lundschien, BA (2015): Late Triassic palynology from core 7534/4-U-1, Sentralbanken area, Norwegian Arctic.
Larghi, C, Balini, M, and Torti, V (2006): A new Daonella from the Ladinian platform of the Esino limestone (southern alps, Italy). Rivista Italiana di Paleontologia e Stratigrafia (Research In Paleontology and Stratigraphy) 112, 167-174.
Laws, RA (1982): Late Triassic depositional environments and molluscan associations from west-central Nevada. Palaeogeography, Palaeoclimatology, Palaeoecology 37, 131-148.
Lawson, MH (1978): Index of living and fossil echinoids 1924-1970. Smithsonian Institution Press.
Ledv K, P, and Šimo, Vr (2010): Ladinian-Lower Carnian echinoderms from the biohermal Raming Limestone at Liptovská Osada (Western Carpathians). Mineralia Slovaca 42, 453-460.
Lehman, J, Chateau, C, Laurain, M, and Nauche, M (1959): Paléontologie de Madagascar. XXVIII.–Les poissons de la Sakamena moyenne. Annales de Paléontologie, pp. 177-219.
Lehman, JP (1952): Étude complémentaire des poissons de l'Éotrias de Madagascar. Kungliga Svenska Vetenskapsakademiens Handlingar 2, 1-201.
Lei, Y (2013): Diversity and Ecology of Acritarchs (Organic-walled Microphytoplankton) at the Permian-Triassic Boundary (PTB), South China. China University of Geoscience, pp. 121.
Li, C, and Rieppel, O (2002): A new cyamodontoid placodont from Triassic of Guizhou, China. Chinese Science Bulletin 47, 403-407.
Li, C, Rieppel, O, Wu, X-C, Zhao, L-J, and Wang, L-T (2011): A new Triassic marine reptile from southwestern China. Journal of Vertebrate Paleontology 31, 303-312.
Li, C, Wu, X-C, Rieppel, O, Wang, L-T, and Zhao, L-J (2008): An ancestral turtle from the Late Triassic of southwestern China. Nature 456, 497-501.
Li, H, Tong, J, Ren, J, and Zhang, J (2009): Early Triassic bivalve biostratigraphy and paleocommunities at Xiakou section in Xingshan, Hubei Province. Earth Science-Journal of China University of Geosciences 34, 733-742.
Li, J, and Ding, B (1981): Two new lamellibranch genera from Lower Triassic of Anhui. Acta Palaeontologica Sinica 20, 325-330.
Li, J, and Liu, J (2002): A new species of Lariosaurus (Sauropterygia: Nothosauridae) from Triassic of Guizhou, southwest China. Vertebrata Pal Asiatica 40, 114-126.
Li, L-Q, and Wang, Y-D (2016): Late Triassic palynofloras in the Sichuan Basin, South China: Synthesis and perspective. Palaeoworld 25, 212-238.
Li, N (1995): Evolutionary change of bivalves from Changxingian to Griesbachian in South China. Acta Palaeontologica Sinica 3, 350-369.
Li, Y, Sun, Z, Sun, Y, Jiang, D-Y, and Hao, W (2013): Carnian (Late Triassic) Ammonoid Biostratigraphy in Luoping County, Eastern Yunnan Province, China. Acta Scientiarum Naturalium Universitatis Pekinensis 49, 471-479.
Li, Z, Zhan, L, Dai, J, Jin, R, Zhu, X, Zhang, J, Huang, H, Xu, D, Yan, Z, and Li, H (1989): Study on the Permian-Triassic biostratigraphy and event stratigraphy of Northern Sichuan and southern Shaanxi. Geological Publishing House, Beijing.
Liang, B, Feng, Q, Wang, Q, Guo, J, Zohong, C, and Li, Z (2005): Ladinian radiolarian fauna, siliceous rock from the Xianshuihe Belt, West Sichuan and their tectonic significance. Science in China Series D: Earth Sciences 48, 42-47.
Liang, X (1977): Late Triassic ammonites from Yunnan. Mesozoic Fossils from Yunnan, China 2, 71-82.
Liao, Z (1986): Late Chanxsingian brachiopods from Huatang of Chen Xian country, southern Hunan. Memoirs of Nanjing Institute of Geology and Palaeontology, 71-94.
Liao, Z-T (1984): New genus and species of Late Permian and earliest Triassic brachiopods from Jiangsu, Zhejiang and Anhui Provinces. Acta Palaeontologica Sinica 23, 276-284.
Liebermann, H (1979): Die Bivalven-und Ostracodenfauna von Raibl und ihr strati-graphischer Wert. Verh. Geol. BA , 85-131.
Lindström, S (2002): Lunnomidinium scaniense Lindström, gen. et sp. nov., a new suessiacean dinoflagellate cyst from the Rhaetian of Scania, southern Sweden. Review of Palaeobotany and Palynology 120, 247-261.
Lindström, S, van de Schootbrugge, B, Hansen, KH, Pedersen, GK, Alsen, P, Thibault, N, Dybkjær, K, Bjerrum, CJ, and Nielsen, LH (2017): A new correlation of Triassic–Jurassic boundary successions in NW Europe, Nevada and Peru, and the Central Atlantic Magmatic Province: A time-line for the end-Triassic mass extinction. Palaeogeography, Palaeoclimatology, Palaeoecology 478, 10-102.
Ling, Q (1988): Triassic bivalve fauna in Zhen'an area of east Qinling Mts. Acta Palaeontologica Sinica 27, 615-628.
Liu, G, and Yin, H (1983): Lower Triassic, Xihuancang Formation. In Z. Yang, H. Yin, G. R. Xu, S. B. Wu, Y. He, G. Liu, and J. Yin (Eds): Triassic of the southern Qilian Mountains. pp. 11-21.
Liu, G, Feng, Q, Shen, J, Yu, J, He, W, and Algeo, TJ (2013): Decline of siliceous sponges and spicule miniaturization induced by marine productivity collapse and expanding anoxia during the Permian-Triassic crisis in South China. Palaios 28, 664-679.
Liu, G, Yin, G, Luo, Y, Wang, X, and Wang, S (2005): Preliminary examination of fish fossils from Upper Triassic Wayao Member of Falang Formation in Guanling of Guizhou. Acta Palaeontologica Sinica 45, 1-20.
Liu, H, Wang, Y, Yuan, A, Yang, H, Song, H, and Zhang, S (2010): Ostracod fauna across the Permian-Triassic boundary at Chongyang, Hubei Province, and its implication for the process of the mass extinction Science China Earth Sciences 53, 810-817.
Liu, L, Jiang, H, Wu, Y, and Cai, C (2014): Community replacement sequences and paleoenvironmental changes in reef areas of South China from Late Permian to Early Triassic exemplified by Panlongdong section in northeastern Sichuan Basin. Science China Earth Sciences 57, 1093-1108.
Liuxiang, J, and Congfeng, W (1990): Late Triassic Spore-Pollen and Acritarchs in Jieza Group, Southern Qinghai Province. Experimental Petroleum Geology 12, 438-447.
Lombardo, C (2001): Actinopterygians from the Middle Triassic of northern Italy and Canton Ticino (Switzerland): anatomical descriptions and nomenclatural problems. Rivista Italiana di Paleontologia e Stratigrafia (Research In Paleontology and Stratigraphy) 107, 345-369.
Lombardo, C, and Tintori, A (2004): New Perleidiforms from the Triassic of the Southern Alps and the revision of Serrolepis from the Triassic of Wüttemberg (Germany). Mesozoic fishes 3, 179-196.
Lombardo, C, and Tintori, A (2005): Feeding specializations in Norian fishes. Museologia Scientifica e Naturalistica, 25-32.
Lombardo, C, and Tintori, A (2008): A new semionotid fish (Actinopterygii) from the Upper Triassic of northern Italy. Mesozoic fishes 4, 129-142.
Longridge, LM, Carter, ES, Smith, PL, and Tipper, HW (2007): Early Hettangian ammonites and radiolarians from the Queen Charlotte Islands, British Columbia and their bearing on the definition of the Triassic–Jurassic boundary. Palaeogeography, Palaeoclimatology, Palaeoecology 244, 142-169.
Looy, CV (2000): The Permian-Triassic biotic crisis: collapse and recovery of terrestrial ecosystems. LPP Foundation.
López-Arbarello, A, Bürgin, T, Furrer, H, and Stockar, R (2016): New holostean fishes (Actinopterygii: Neopterygii) from the Middle Triassic of the Monte San Giorgio (Canton Ticino, Switzerland). PeerJ 4, e2234.
López-Arbarello, A, Stockar, R, and Bürgin, T (2014): Phylogenetic relationships of the Triassic Archaeosemionotus Deecke (Halecomorphi, Ionoscopiformes) from the ‘Perledo Fauna’. PloS one 9, e108665.
Lord, AR, and Davis, P (2010): Fossils from the Lower Lias of the Dorset coast. Palaeontological Association.
Loriga, CB, Cirilli, S, De Zanche, V, Di Bari, D, Gianolla, P, Laghi, GF, Lowrie, W, Manfrin, S, Mastandrea, A, and Mietto, P (1999): The Prati di Stuores/Stuores Wiesen section (Dolomites, Italy): a candidate global stratotype section and point for the base of the Carnian stage. Rivista Italiana di Paleontologia e Stratigrafia (Research In Paleontology and Stratigraphy) 105, 37-78.
Loureiro, I, Cabral, M, Duarte, L, and Azerêdo, A (2013): Ostracodos do Sinemuriano superior da região de S. Pedro de Moel e de Peniche: relação com o contexto sedimentar. Fácies carbonatadas ricas em matéria orgânica do Jurássico da Bacia Lusitânica. Novos contributos paleontológicos, sedimentológicos e geoquímicos. Comunicações Geológicas 100, 49-54.
Lu, H., Jiang, D.-Y., Motani, R., Ni, P.-G., Sun, Z.-Y., Tintori, A., et al. (2018). Middle Triassic Xingyi Fauna: Showing turnover of marine reptiles from coastal to oceanic environments. Palaeoworld, 27(1), 107-116.
Lu, J, Tang, Z, Li, Y, Zhang, N, Huang, W, and Xu, H (2006): Guangxi Institute of Regional Geological Survey, Guilin 541003, Guangxi, China; Stratigraphic constraints of the Mid-Late Triassic strata on the geological evolution of the Rola Kangri tectonic belt in the Daheng Mountain-Wandaohu area, northern Tibet. China 12.
Lucas, SG, and Tanner, LH (2004): Late Triassic extinction events. Albertiana 31, 31-40.
Lucas, SG, Goodspeed, TH, and Estep, JW (2007a): Ammonoid biostratigraphy of the Lower Triassic Sinbad Formation, east-central Utah. New Mexico Museum of Natural History and Science Bulletin 40, 103-108.
Lucas, SG, Silberling, NJ, Jenks, JF, Balini, M, Bucher, H, Spielmann, JA, and Rinehart, LF (2007b): Second day: Middle and Upper Triassic stratigraphy and ammonite biostratigraphy: McCoy mine and South Canyon, Nevada. The Triassic of American West. New Mexico Museum of Natural History and Science Bulletin 40, 16-22.
Lukeneder, S, and Lukeneder, A (2014): A new ammonoid fauna from the Carnian (Upper Triassic) kasimlar formation of the Taurus Mountains (Anatolia, Turkey). Palaeontology 57, 357-396.
Luo, G, Lai, X, Feng, Q, Jiang, H, Wignall, PB, Zhang, K, Sun, Y, and Wu, J (2008): End-Permian conodont fauna from Dongpan section: Correlation between the deep-and shallow-water facies Science in China Series D: Earth Sciences 51, 1611-1622.
Lyu, Z., Orchard, M. J., Chen, Z.-Q., Zhao, L., Zhang, L., & Zhang, X. (2018). A taxonomic re-assessment of the Novispathodus waageni group and its role in defining the base of the Olenekian (Lower Triassic). Journal of Earth Science, 29(4), 824-836.
Ma, L, Ji, C, Sun, Z, Yang, P, and Zou, X (2013): Biodiversity and stratigraphic distribution of the Triassic Xingyi marine reptile fauna, Guizhou Province. Journal of Stratigraphy 37, 178-185.
Ma, L-T, Jiang, D-Y, Rieppel, O, Motani, R, and Tintori, A (2015): A new pistosauroid (Reptilia, Sauropterygia) from the late Ladinian Xingyi marine reptile level, southwestern China. Journal of Vertebrate Paleontology 35, e881832.
MacFarlan, D (1998): Mesozoic stratigraphy of the Marokopa area, southwest Auckland, New Zealand. New Zealand Journal of Geology and Geophysics 41, 297-310.
MacKinnon, DI, Lee, DE, and Campbell, JD (1991): Brachiopods through time. CRC Press.
Maekawa, T, Komatsu, T, Shigeta, Y, Dang, T, and Nguyen, D (2016): Upper Induan and Lower Olenekian conodont assemblages from the lowest part of the Bac Thuy Formation in the Ban Ru area, Northeastern Vietnam. Proceedings of the 2nd National Scientific Conference of Vietnam Natural Museum System. Publishing House for Science and Technology, Hanoi, pp. 193-207.
Maekawa, T., Komatsu, T., & Koike, T. (2018). Early Triassic Conodonts from the Tahogawa Member of the Taho Formation, Ehime Prefecture, Southwest Japan. Paleontological Research, 22(s1), 1-63.
Maisch, MW, and Kapitzke, M (2010): A presumably marine phytosaur (Reptilia: Archosauria) from the pre-planorbis beds (Hettangian) of England. Neues Jahrbuch für Geologie und Paläontologie-Abhandlungen 257, 373-379.
Maisch, MW, and Matzke, AT (1997): Mikadocephalus gracilirostris n. gen., n. sp., a new ichthyosaur from the Grenzbitumenzone (Anisian-Ladinian) of Monte San Giorgio (Switzerland). Paläontologische Zeitschrift 71, 267-289.
Maisch, MW, and Matzke, AT (2000): New data on the cranial osteology of Ichthyosaurus communis Conybeare, 1822. Geologica et Palaeontologica 34, 137-143.
Maisch, MW, and Reisdorf, AG (2006): Evidence for the longest stratigraphic range of a post-Triassic ichthyosaur: a Leptonectes tenuirostris from the Pliensbachian (Lower Jurassic) of Switzerland. Geobios 39, 491-505.
Mancinelli, A, Chiocchini, M, Chiocchini, RA, and Romano, A (2005): Biostratigraphy of Upper Triassic-Lower Jurassic carbonate platform sediments of the central-southern Apennines (Italy). Rivista Italiana di Paleontologia e Stratigrafia (Research In Paleontology and Stratigraphy) 111, 271-283.
[truncated: 873 more rows]
