# Supplementary material for: Respiratory protein-driven selectivity during the Permian-Triassic mass extinction
Source: Innovation (Camb). 2024 Mar 28;5(3):100618. doi: 10.1016/j.xinn.2024.100618 (PMC11025005; doi:10.1016/j.xinn.2024.100618)
Supplement: Data S2. Body size dataset of marine animals in the Changhsingian and Induan stages [file mmc3.xlsx]

## Sheet: Data-2022-11-28-genus level
No.	Group	Species	Genus	Stage		Log10 (diameter, mm)	Diameter (mm)	Dataset	Protein	Skeleton
N1374	Bivalves	Crittendenia paikhandana	Crittendenia	Induan	Originator	1.2625	18.3021	Schaal et al., 2016	Hb	Carbonate
N1375	Bivalves	Entolioides utahensis	Entolioides	Induan	Originator	1.7404	55.0047	Schaal et al., 2016	Hb	Carbonate
N1382	Bivalves	Heminajas primitiva	Heminajas	Induan	Originator	1.46687	29.3	Huang et al., 2022	Hb	Carbonate
N1386	Bivalves	Leviconcha ovata	Leviconcha	Induan	Originator	1.17609	15	Huang et al., 2022	Hb	Carbonate
N1396	Bivalves	Posidonia paradoxa	Posidonia	Induan	Originator	1.11394	13	Huang et al., 2022	Hb	Carbonate
N1398	Bivalves	Promyalina putiatinensis	Promyalina	Induan	Originator	1.3962	24.9	Schaal et al., 2016	Hb	Carbonate
N1401	Bivalves	Pseudocorbula irreguralis	Pseudocorbula	Induan	Originator	1.36549	23.2	Huang et al., 2022	Hb	Carbonate
N1406	Bivalves	Scythentolium scutigerulus	Scythentolium	Induan	Originator	1.2783	18.98	Huang et al., 2022	Hb	Carbonate
N1408	Bivalves	Triaphorus multiformis	Triaphorus	Induan	Originator	1.1931	15.5991	Schaal et al., 2016	Hb	Carbonate
N1409	Bivalves	Unionites canalensis	Unionites	Induan	Originator	1.5145	32.6964	Schaal et al., 2016	Hb	Carbonate
N1333	Bivalves	Astartella stefaniae	Astartella	Induan	Survivor_post	0.833147	6.81	Huang et al., 2022	Hb	Carbonate
N1335	Bivalves	Bakevellia costata	Bakevellia	Induan	Survivor_post	1.15776	14.38	Huang et al., 2022	Hb	Carbonate
N1341	Bivalves	Claraia aurita	Claraia	Induan	Survivor_post	1.77159	59.1	Foster et al., 2020	Hb	Carbonate
N1379	Bivalves	Eumorphotis multiformis	Eumorphotis	Induan	Survivor_post	1.574	37.4973	Schaal et al., 2016	Hb	Carbonate
N1385	Bivalves	Leptochondria virgalensis	Leptochondria	Induan	Survivor_post	1.43136	27	Huang et al., 2022	Hb	Carbonate
N1389	Bivalves	Myalinella newelli	Myalinella	Induan	Survivor_post	1.02938	10.7	Foster et al., 2018	Hb	Carbonate
N1391	Bivalves	Neoschizodus laevigatus	Neoschizodus	Induan	Survivor_post	1.248	17.7011	Schaal et al., 2016	Hb	Carbonate
N1394	Bivalves	Permophorus bregeri	Permophorus	Induan	Survivor_post	1.08279	12.1	Huang et al., 2022	Hb	Carbonate
N1395	Bivalves	Pernopecten dictyoformis	Pernopecten	Induan	Survivor_post	1.05308	11.3	Huang et al., 2022	Hb	Carbonate
N1404	Bivalves	Pteria ussurica	Pteria	Induan	Survivor_post	1.1959	15.7	Schaal et al., 2016	Hb	Carbonate
N1407	Bivalves	Towapteria scythica	Towapteria	Induan	Survivor_post	0.919078	8.3	Foster et al., 2018	Hb	Carbonate
N1172	Bivalves	Astartella progenetrix	Astartella	Changhsingian	Survivor_pre	1.0414	11.0002	Schaal et al., 2016	Hb	Carbonate
N1179	Bivalves	Bakevellia ceratophaga	Bakevellia	Changhsingian	Survivor_pre	1.2355	17.1989	Schaal et al., 2016	Hb	Carbonate
N1182	Bivalves	Claraia baoqingensis	Claraia	Changhsingian	Survivor_pre	1.62325	42	Huang et al., 2022	Hb	Carbonate
N1218	Bivalves	Eumorphotis lorigae	Eumorphotis	Changhsingian	Survivor_pre	1.5289	33.7987	Schaal et al., 2016	Hb	Carbonate
N1239	Bivalves	Leptochondria intermedia	Leptochondria	Changhsingian	Survivor_pre	1.28058	19.08	Huang et al., 2022	Hb	Carbonate
N1253	Bivalves	Myalinella acutirostris	Myalinella	Changhsingian	Survivor_pre	1.3979	24.9977	Schaal et al., 2016	Hb	Carbonate
N1255	Bivalves	Neoschizodus longus	Neoschizodus	Changhsingian	Survivor_pre	1.23045	17	Huang et al., 2022	Hb	Carbonate
N1284	Bivalves	Permophorus shuangfengensis	Permophorus	Changhsingian	Survivor_pre	1.93044	85.2	Huang et al., 2022	Hb	Carbonate
N1286	Bivalves	Pernopecten discos	Pernopecten	Changhsingian	Survivor_pre	1.45225	28.33	Huang et al., 2022	Hb	Carbonate
N1298	Bivalves	Pteria yonganensis	Pteria	Changhsingian	Survivor_pre	1.20412	16	Huang et al., 2022	Hb	Carbonate
N1323	Bivalves	Towapteria intermedia	Towapteria	Changhsingian	Survivor_pre	0.5185	3.29989	Schaal et al., 2016	Hb	Carbonate
N1170	Bivalves	Acanthopecten coloradoensis	Acanthopecten	Changhsingian	Victim	1.6693	46.6982	Schaal et al., 2016	Hb	Carbonate
N1175	Bivalves	Atomodesma variabile	Atomodesma	Changhsingian	Victim	1.699	50.0035	Schaal et al., 2016	Hb	Carbonate
N1165	Bivalves	Aviculopecten pseudoctenostreon	Aviculopecten	Changhsingian	Victim	1.9138	81.9974	Schaal et al., 2016	Hb	Carbonate
N1189	Bivalves	Claraioides caucasica	Claraioides	Changhsingian	Victim	1.6021	40.0037	Schaal et al., 2016	Hb	Carbonate
N1192	Bivalves	Clavicosta rugatula	Clavicosta	Changhsingian	Victim	2	100	Schaal et al., 2016	Hb	Carbonate
N1194	Bivalves	Crenipecten orthis	Crenipecten	Changhsingian	Victim	1.11394	13	Huang et al., 2022	Hb	Carbonate
N1196	Bivalves	Dolponella sulcata	Dolponella	Changhsingian	Victim	1.9138	81.9974	Schaal et al., 2016	Hb	Carbonate
N1197	Bivalves	Dyasmya elegans	Dyasmya	Changhsingian	Victim	1.0294	10.7004	Schaal et al., 2016	Hb	Carbonate
N1199	Bivalves	Edmondia shuichengensis	Edmondia	Changhsingian	Victim	2.03743	109	Huang et al., 2022	Hb	Carbonate
N1200	Bivalves	Enantiostreon panxianensis	Enantiostreon	Changhsingian	Victim	1.28103	19.1	Huang et al., 2022	Hb	Carbonate
N1202	Bivalves	Ensipteria praeangusta	Ensipteria	Changhsingian	Victim	1.1818	15.1985	Schaal et al., 2016	Hb	Carbonate
N1203	Bivalves	Entolium piriforis	Entolium	Changhsingian	Victim	1.3222	20.9991	Schaal et al., 2016	Hb	Carbonate
N1204	Bivalves	Eoastarte primaeva	Eoastarte	Changhsingian	Victim	0.7404	5.50047	Schaal et al., 2016	Hb	Carbonate
N1208	Bivalves	Etheripecten sichuanensis	Etheripecten	Changhsingian	Victim	1.43377	27.15	Huang et al., 2022	Hb	Carbonate
N1212	Bivalves	Euchondria fusuiensis	Euchondria	Changhsingian	Victim	1.5197	33.09	Huang et al., 2022	Hb	Carbonate
N1219	Bivalves	Fasciculiconcha orbicularis	Fasciculiconcha	Changhsingian	Victim	1.4771	29.9985	Schaal et al., 2016	Hb	Carbonate
N1220	Bivalves	Girtypecten beipeiensis	Girtypecten	Changhsingian	Victim	1.54777	35.3	Huang et al., 2022	Hb	Carbonate
N1224	Bivalves	Guizhoupecten wangi	Guizhoupecten	Changhsingian	Victim	1.63548	43.2	Huang et al., 2022	Hb	Carbonate
N1226	Bivalves	Gujocardita oviformis	Gujocardita	Changhsingian	Victim	1.2227	16.6994	Schaal et al., 2016	Hb	Carbonate
N1228	Bivalves	Heteropecten shiroshitai	Heteropecten	Changhsingian	Victim	1.4698	29.4985	Schaal et al., 2016	Hb	Carbonate
N1230	Bivalves	Hunanopecten exilis	Hunanopecten	Changhsingian	Victim	1.37742	23.8462	Huang et al., 2022	Hb	Carbonate
N1236	Bivalves	Intomodesma balygytshanica	Intomodesma	Changhsingian	Victim	2.29	194.984	Schaal et al., 2016	Hb	Carbonate
N1238	Bivalves	Janeia elliptica	Janeia	Changhsingian	Victim	1.54986	35.47	Huang et al., 2022	Hb	Carbonate
N1242	Bivalves	Leptodesma chidruensis	Leptodesma	Changhsingian	Victim	1.2788	19.002	Schaal et al., 2016	Hb	Carbonate
N1245	Bivalves	Leptolima hunanensis	Leptolima	Changhsingian	Victim	0.732394	5.4	Huang et al., 2022	Hb	Carbonate
N1246	Bivalves	Liebea zhenanensis	Liebea	Changhsingian	Victim	0.9191	8.30042	Schaal et al., 2016	Hb	Carbonate
N1248	Bivalves	Lithodomina typa	Lithodomina	Changhsingian	Victim	1.2553	18.0011	Schaal et al., 2016	Hb	Carbonate
N1249	Bivalves	Lopha fujiaensis	Lopha	Changhsingian	Victim	1.15836	14.4	Huang et al., 2022	Hb	Carbonate
N1166	Bivalves	Loripes atavus	Loripes	Changhsingian	Victim	1	10	Schaal et al., 2016	Hb	Carbonate
N1250	Bivalves	Lyroschizodus praecox	Lyroschizodus	Changhsingian	Victim	1.2304	16.9981	Schaal et al., 2016	Hb	Carbonate
N1252	Bivalves	Maitaia hurensis	Maitaia	Changhsingian	Victim	1.8261	67.0039	Schaal et al., 2016	Hb	Carbonate
N1259	Bivalves	Netschajewia striatulus	Netschajewia	Changhsingian	Victim	1.3424	21.9989	Schaal et al., 2016	Hb	Carbonate
N1260	Bivalves	Orientopecten fenghaiensis	Orientopecten	Changhsingian	Victim	1.0414	11.0002	Schaal et al., 2016	Hb	Carbonate
N1262	Bivalves	Palaeanodonta fuyuanensis	Palaeanodonta	Changhsingian	Victim	1.59494	39.35	Huang et al., 2022	Hb	Carbonate
N1271	Bivalves	Palaeolima xinminensis	Palaeolima	Changhsingian	Victim	1.61278	41	Huang et al., 2022	Hb	Carbonate
N1168	Bivalves	Palantina indica	Palantina	Changhsingian	Victim	1.3424	21.9989	Schaal et al., 2016	Hb	Carbonate
N1273	Bivalves	Paradoxipecten dalongensis	Paradoxipecten	Changhsingian	Victim	1.5119	32.5012	Schaal et al., 2016	Hb	Carbonate
N1279	Bivalves	Parallelodon laochangensis	Parallelodon	Changhsingian	Victim	1.5119	32.5012	Schaal et al., 2016	Hb	Carbonate
N1280	Bivalves	Paraschizodus rothi	Paraschizodus	Changhsingian	Victim	1.0792	12.0005	Schaal et al., 2016	Hb	Carbonate
N1281	Bivalves	Permoperna trapezoidalis	Permoperna	Changhsingian	Victim	1.24229	17.47	Huang et al., 2022	Hb	Carbonate
N1294	Bivalves	Promytilus ensiformis	Promytilus	Changhsingian	Victim	1.43886	27.47	Huang et al., 2022	Hb	Carbonate
N1296	Bivalves	Pseudomonotis subangulata	Pseudomonotis	Changhsingian	Victim	1.31527	20.6667	Huang et al., 2022	Hb	Carbonate
N1297	Bivalves	Pseudopermophorus complanatus	Pseudopermophorus	Changhsingian	Victim	1.2788	19.002	Schaal et al., 2016	Hb	Carbonate
N1301	Bivalves	Pyramus silicius	Pyramus	Changhsingian	Victim	1.6335	43.0031	Schaal et al., 2016	Hb	Carbonate
N1302	Bivalves	Sanguinolites vetusta	Sanguinolites	Changhsingian	Victim	0.8751	7.50067	Schaal et al., 2016	Hb	Carbonate
N1304	Bivalves	Schizodus compressus	Schizodus	Changhsingian	Victim	1.699	50.0035	Schaal et al., 2016	Hb	Carbonate
N1308	Bivalves	Sedgwickia guangdongensis	Sedgwickia	Changhsingian	Victim	1.3692	23.3991	Schaal et al., 2016	Hb	Carbonate
N1169	Bivalves	Sphaeriola grandaeva	Sphaeriola	Changhsingian	Victim	0.9031	8.00018	Schaal et al., 2016	Hb	Carbonate
N1310	Bivalves	Streblochondria subgranosus	Streblochondria	Changhsingian	Victim	1.7243	53.0029	Schaal et al., 2016	Hb	Carbonate
N1313	Bivalves	Stutchburia trapezoidalis	Stutchburia	Changhsingian	Victim	1.699	50.0035	Schaal et al., 2016	Hb	Carbonate
N1314	Bivalves	Taimyria ledaeformis	Taimyria	Changhsingian	Victim	1.59106	39	Huang et al., 2022	Hb	Carbonate
N1319	Bivalves	Tambanella gujoensis	Tambanella	Changhsingian	Victim	1.2553	18.0011	Schaal et al., 2016	Hb	Carbonate
N1324	Bivalves	Trabeculatia trabeculum	Trabeculatia	Changhsingian	Victim	1.8129	64.998	Schaal et al., 2016	Hb	Carbonate
N1326	Bivalves	Vacunella rostrata	Vacunella	Changhsingian	Victim	1.6758	47.4024	Schaal et al., 2016	Hb	Carbonate
N1330	Bivalves	Wilkingia hubeiensis	Wilkingia	Changhsingian	Victim	1.8169	65.6	Huang et al., 2022	Hb	Carbonate
N1331	Bivalves	Xinanopecten orbicularis	Xinanopecten	Changhsingian	Victim	1.3617	22.9985	Schaal et al., 2016	Hb	Carbonate
N1332	Bivalves	Yinipecten prosoclinus	Yinipecten	Changhsingian	Victim	1.07918	12	Huang et al., 2022	Hb	Carbonate
N1420	Bivalves (protobranchia )	Palaeoneilo qinzhouensis	Palaeoneilo	Induan	Survivor_post	0.9542	8.99912	Schaal et al., 2016	Hc	Carbonate
N1418	Bivalves (protobranchia )	Palaeoneilo guizhouensis	Palaeoneilo	Changhsingian	Survivor_pre	1.50515	32	Huang et al., 2022	Hc	Carbonate
N1414	Bivalves (protobranchia )	Nuculopsis wymmensis	Nuculopsis	Changhsingian	Victim	1.0934	12.3994	Schaal et al., 2016	Hc	Carbonate
N1417	Bivalves (protobranchia )	Phestia zhejiangensis	Phestia	Changhsingian	Victim	1.1959	15.7	Schaal et al., 2016	Hc	Carbonate
N0649	Brachiopods (calcitic)	Abrekia sulcata	Abrekia	Induan	Originator	0.8751	7.50067	Schaal et al., 2016	Hr	Carbonate
N0656	Brachiopods (calcitic)	Laevorhynchia tenuis	Laevorhynchia	Induan	Originator	0.6532	4.49987	Schaal et al., 2016	Hr	Carbonate
N0658	Brachiopods (calcitic)	Lichuanorelloide lichuanensis	Lichuanorelloide	Induan	Originator	0.94939	8.9	Chen et al., 2019	Hr	Carbonate
N0659	Brachiopods (calcitic)	Lissorhynchia sp.	Lissorhynchia	Induan	Originator	0.982271	9.6	Chen et al., 2019	Hr	Carbonate
N0661	Brachiopods (calcitic)	Meishanorhynchia meishanensis	Meishanorhynchia	Induan	Originator	0.8976	7.89951	Schaal et al., 2016	Hr	Carbonate
N0671	Brachiopods (calcitic)	Periallus woodsidensis	Periallus	Induan	Originator	0.8573	7.19946	Schaal et al., 2016	Hr	Carbonate
N0650	Brachiopods (calcitic)	Acosarina strophiria	Acosarina	Induan	Survivor_post	1.301	19.9986	Schaal et al., 2016	Hr	Carbonate
N0651	Brachiopods (calcitic)	Chianella chianensis	Chianella	Induan	Survivor_post	1.29	19.4984	Schaal et al., 2016	Hr	Carbonate
N0653	Brachiopods (calcitic)	Crurithyris sp.	Crurithyris	Induan	Survivor_post	0.991226	9.8	Chen et al., 2019	Hr	Carbonate
N0654	Brachiopods (calcitic)	Haydenella buravasi	Haydenella	Induan	Survivor_post	1.3945	24.8028	Schaal et al., 2016	Hr	Carbonate
N0655	Brachiopods (calcitic)	Hustedia orbicostata	Hustedia	Induan	Survivor_post	0.9912	9.79941	Schaal et al., 2016	Hr	Carbonate
N0657	Brachiopods (calcitic)	Lampangella lata	Lampangella	Induan	Survivor_post	1.281	19.0985	Schaal et al., 2016	Hr	Carbonate
N0660	Brachiopods (calcitic)	Martinia pentagonalis	Martinia	Induan	Survivor_post	1.4362	27.3023	Schaal et al., 2016	Hr	Carbonate
N0662	Brachiopods (calcitic)	Neochonetes sp.	Neochonetes	Induan	Survivor_post	0.763428	5.8	Chen et al., 2019	Hr	Carbonate
N0663	Brachiopods (calcitic)	Orbicoelia speciosa	Orbicoelia	Induan	Survivor_post	1.1732	14.9005	Schaal et al., 2016	Hr	Carbonate
N0664	Brachiopods (calcitic)	Paracrurithyris pigmaea	Paracrurithyris	Induan	Survivor_post	1.2695	18.5994	Schaal et al., 2016	Hr	Carbonate
N0666	Brachiopods (calcitic)	Paryphella nasuta	Paryphella	Induan	Survivor_post	1.20412	16	Chen et al., 2019	Hr	Carbonate
N0672	Brachiopods (calcitic)	Prelissorhynchia pseudoutah	Prelissorhynchia	Induan	Survivor_post	1.1673	14.6994	Schaal et al., 2016	Hr	Carbonate
N0674	Brachiopods (calcitic)	Spinomarginifera kueichowensis	Spinomarginifera	Induan	Survivor_post	1.3838	24.1991	Schaal et al., 2016	Hr	Carbonate
N0675	Brachiopods (calcitic)	Terebratuloidea davidsoni	Terebratuloidea	Induan	Survivor_post	1.3598	22.8981	Schaal et al., 2016	Hr	Carbonate
N0680	Brachiopods (calcitic)	Tethyochonetes soochowensis	Tethyochonetes	Induan	Survivor_post	1.12385	13.3	Chen et al., 2019	Hr	Carbonate
N0682	Brachiopods (calcitic)	Uncinunellina sp.	Uncinunellina	Induan	Survivor_post	0.929419	8.5	Chen et al., 2019	Hr	Carbonate
N0156	Brachiopods (calcitic)	Acosarina antesulcata	Acosarina	Changhsingian	Survivor_pre	1.4771	29.9985	Schaal et al., 2016	Hr	Carbonate
N0213	Brachiopods (calcitic)	Chianella chianensis	Chianella	Changhsingian	Survivor_pre	1.47129	29.6	Shi et al., 2016	Hr	Carbonate
N0243	Brachiopods (calcitic)	Crurithyris tschernyschewi	Crurithyris	Changhsingian	Survivor_pre	1.0531	11.3006	Schaal et al., 2016	Hr	Carbonate
N0302	Brachiopods (calcitic)	Haydenella kiangsiensis	Haydenella	Changhsingian	Survivor_pre	1.63548	43.2	Shi et al., 2016	Hr	Carbonate
N0312	Brachiopods (calcitic)	Hustedia orbicostata	Hustedia	Changhsingian	Survivor_pre	1.11059	12.9	Shi et al., 2016	Hr	Carbonate
N0336	Brachiopods (calcitic)	Lampangella lata	Lampangella	Changhsingian	Survivor_pre	1.3324	21.4981	Schaal et al., 2016	Hr	Carbonate
N0365	Brachiopods (calcitic)	Martinia hunanensis	Martinia	Changhsingian	Survivor_pre	1.70157	50.3	Shi et al., 2016	Hr	Carbonate
N0399	Brachiopods (calcitic)	Neochonetes transversa	Neochonetes	Changhsingian	Survivor_pre	1.27646	18.9	Chen et al., 2019	Hr	Carbonate
N0428	Brachiopods (calcitic)	Orbicoelia speciosa	Orbicoelia	Changhsingian	Survivor_pre	1.30103	20	Shi et al., 2016	Hr	Carbonate
N0446	Brachiopods (calcitic)	Paracrurithyris pigmaea	Paracrurithyris	Changhsingian	Survivor_pre	0.90309	8	Shi et al., 2016	Hr	Carbonate
N0456	Brachiopods (calcitic)	Paryphella orbicularis	Paryphella	Changhsingian	Survivor_pre	1.316	20.7014	Schaal et al., 2016	Hr	Carbonate
N0491	Brachiopods (calcitic)	Prelissorhynchia pseudoutah	Prelissorhynchia	Changhsingian	Survivor_pre	1.19033	15.5	Shi et al., 2016	Hr	Carbonate
N0538	Brachiopods (calcitic)	Spinomarginifera alpha	Spinomarginifera	Changhsingian	Survivor_pre	1.72181	52.7	Shi et al., 2016	Hr	Carbonate
N0592	Brachiopods (calcitic)	Terebratuloidea pengshuiensis	Terebratuloidea	Changhsingian	Survivor_pre	1.57864	37.9	Shi et al., 2016	Hr	Carbonate
N0603	Brachiopods (calcitic)	Tethyochonetes wongiana	Tethyochonetes	Changhsingian	Survivor_pre	1.28217	19.15	Shi et al., 2016	Hr	Carbonate
N0633	Brachiopods (calcitic)	Uncinunellina timorensis	Uncinunellina	Changhsingian	Survivor_pre	1.3945	24.8028	Schaal et al., 2016	Hr	Carbonate
N0163	Brachiopods (calcitic)	Alispiriferella lita	Alispiriferella	Changhsingian	Victim	1.4014	25.2	Shi et al., 2016	Hr	Carbonate
N0164	Brachiopods (calcitic)	Allorhynchus hunanensis	Allorhynchus	Changhsingian	Victim	1.1367	13.6994	Schaal et al., 2016	Hr	Carbonate
N0170	Brachiopods (calcitic)	Alphaneospirifer ziyunensis	Alphaneospirifer	Changhsingian	Victim	1.61595	41.3	Shi et al., 2016	Hr	Carbonate
N0172	Brachiopods (calcitic)	Ambikella undulosina	Ambikella	Changhsingian	Victim	1.7076	51.0035	Schaal et al., 2016	Hr	Carbonate
N0173	Brachiopods (calcitic)	Anchorhynchia grandis	Anchorhynchia	Changhsingian	Victim	1.5599	36.2994	Schaal et al., 2016	Hr	Carbonate
N0177	Brachiopods (calcitic)	Anidanthus fusiformis	Anidanthus	Changhsingian	Victim	1.5315	34.0017	Schaal et al., 2016	Hr	Carbonate
N0181	Brachiopods (calcitic)	Aperispirifer nelsonensis	Aperispirifer	Changhsingian	Victim	1.9542	89.9912	Schaal et al., 2016	Hr	Carbonate
N0182	Brachiopods (calcitic)	Araxathyris dilatata	Araxathyris	Changhsingian	Victim	1.48287	30.4	Shi et al., 2016	Hr	Carbonate
N0189	Brachiopods (calcitic)	Attenuatella mengi	Attenuatella	Changhsingian	Victim	1.07918	12	Schaal et al., 2016	Hr	Carbonate
N0192	Brachiopods (calcitic)	Betaneospirifer ravaniformis	Betaneospirifer	Changhsingian	Victim	2.0828	121.004	Schaal et al., 2016	Hr	Carbonate
N0193	Brachiopods (calcitic)	Biplatyconcha grandis	Biplatyconcha	Changhsingian	Victim	1.8573	71.9946	Schaal et al., 2016	Hr	Carbonate
N0194	Brachiopods (calcitic)	Callispirina manangensis	Callispirina	Changhsingian	Victim	1.6021	40.0037	Schaal et al., 2016	Hr	Carbonate
N0199	Brachiopods (calcitic)	Camarophorinella zhongliangshanensis	Camarophorinella	Changhsingian	Victim	1.0864	12.2011	Schaal et al., 2016	Hr	Carbonate
N0200	Brachiopods (calcitic)	Camerenteletes enteletoides	Camerenteletes	Changhsingian	Victim	1.26717	18.5	Shi et al., 2016	Hr	Carbonate
N0201	Brachiopods (calcitic)	Caricula salebrosa	Caricula	Changhsingian	Victim	1.0043	10.0995	Schaal et al., 2016	Hr	Carbonate
N0202	Brachiopods (calcitic)	Cartorhium twifurcifer	Cartorhium	Changhsingian	Victim	1.58206	38.2	Shi et al., 2016	Hr	Carbonate
N0208	Brachiopods (calcitic)	Cathaysia yongdingensis	Cathaysia	Changhsingian	Victim	1.52205	33.27	Shi et al., 2016	Hr	Carbonate
N0209	Brachiopods (calcitic)	Cathayspirina magna	Cathayspirina	Changhsingian	Victim	1.28103	19.1	Shi et al., 2016	Hr	Carbonate
N0210	Brachiopods (calcitic)	Caucasoproductus dichotomocostatus	Caucasoproductus	Changhsingian	Victim	1.3945	24.8028	Schaal et al., 2016	Hr	Carbonate
N0211	Brachiopods (calcitic)	Chenxianoproductus intercedens	Chenxianoproductus	Changhsingian	Victim	1.5465	35.1965	Schaal et al., 2016	Hr	Carbonate
N0214	Brachiopods (calcitic)	Chivatschella orotschensis	Chivatschella	Changhsingian	Victim	1.3424	21.9989	Schaal et al., 2016	Hr	Carbonate
N0215	Brachiopods (calcitic)	Chonetella nasuta	Chonetella	Changhsingian	Victim	1.243	17.4985	Schaal et al., 2016	Hr	Carbonate
N0216	Brachiopods (calcitic)	Chonetinella unisulcata	Chonetinella	Changhsingian	Victim	1.3222	20.9991	Schaal et al., 2016	Hr	Carbonate
N0222	Brachiopods (calcitic)	Cleiothyridina subexpansa	Cleiothyridina	Changhsingian	Victim	1.6335	43.0031	Schaal et al., 2016	Hr	Carbonate
N0223	Brachiopods (calcitic)	Comelicania haueri	Comelicania	Changhsingian	Victim	2.21484	164	Shi et al., 2016	Hr	Carbonate
N0227	Brachiopods (calcitic)	Comelicothyris recticardinis	Comelicothyris	Changhsingian	Victim	1.6435	44.0048	Schaal et al., 2016	Hr	Carbonate
N0228	Brachiopods (calcitic)	Composita mexicana	Composita	Changhsingian	Victim	1.433	27.1019	Schaal et al., 2016	Hr	Carbonate
N0230	Brachiopods (calcitic)	Compressoproductus pentagonalis	Compressoproductus	Changhsingian	Victim	1.5682	37	Shi et al., 2016	Hr	Carbonate
N0232	Brachiopods (calcitic)	Comuquia himalayaensis	Comuquia	Changhsingian	Victim	1.14613	14	Shi et al., 2016	Hr	Carbonate
N0233	Brachiopods (calcitic)	Contraspina purdoni	Contraspina	Changhsingian	Victim	1.8633	72.9962	Schaal et al., 2016	Hr	Carbonate
N0234	Brachiopods (calcitic)	Coolkilella khangsarensis	Coolkilella	Changhsingian	Victim	1.5051	31.9963	Schaal et al., 2016	Hr	Carbonate
N0236	Brachiopods (calcitic)	Costatumulus dongpanensis	Costatumulus	Changhsingian	Victim	1.62014	41.7	Shi et al., 2016	Hr	Carbonate
N0237	Brachiopods (calcitic)	Costiferina alatus	Costiferina	Changhsingian	Victim	1.9542	89.9912	Schaal et al., 2016	Hr	Carbonate
N0241	Brachiopods (calcitic)	Crenispirifer alpheus	Crenispirifer	Changhsingian	Victim	1.51587	32.8	Shi et al., 2016	Hr	Carbonate
N0244	Brachiopods (calcitic)	Cryptospirifer omeishanensis	Cryptospirifer	Changhsingian	Victim	2.07809	119.7	Shi et al., 2016	Hr	Carbonate
N0245	Brachiopods (calcitic)	Cymoproductus callicostell	Cymoproductus	Changhsingian	Victim	1.55388	35.8	Shi et al., 2016	Hr	Carbonate
N0246	Brachiopods (calcitic)	Cyrolexis beccojectus	Cyrolexis	Changhsingian	Victim	1.22272	16.7	Shi et al., 2016	Hr	Carbonate
N0253	Brachiopods (calcitic)	Derbyia regularis	Derbyia	Changhsingian	Victim	1.8325	67.9986	Schaal et al., 2016	Hr	Carbonate
N0256	Brachiopods (calcitic)	Dielasma sulcatum	Dielasma	Changhsingian	Victim	1.37107	23.5	Shi et al., 2016	Hr	Carbonate
N0257	Brachiopods (calcitic)	Dielasmina xizangensis	Dielasmina	Changhsingian	Victim	1.22531	16.8	Shi et al., 2016	Hr	Carbonate
N0258	Brachiopods (calcitic)	Dongpanoproductus elegans	Dongpanoproductus	Changhsingian	Victim	1.2945	19.7015	Schaal et al., 2016	Hr	Carbonate
N0260	Brachiopods (calcitic)	Echinalosia magnispina	Echinalosia	Changhsingian	Victim	1.4771	29.9985	Schaal et al., 2016	Hr	Carbonate
N0262	Brachiopods (calcitic)	Echinauriella jisuensiformis	Echinauriella	Changhsingian	Victim	1.1004	12.6009	Schaal et al., 2016	Hr	Carbonate
N0263	Brachiopods (calcitic)	Echinauris opuntia	Echinauris	Changhsingian	Victim	1.4249	26.6011	Schaal et al., 2016	Hr	Carbonate
N0264	Brachiopods (calcitic)	Edriosteges medlicottianus	Edriosteges	Changhsingian	Victim	1.70501	50.7	Shi et al., 2016	Hr	Carbonate
N0266	Brachiopods (calcitic)	Eliva depressa	Eliva	Changhsingian	Victim	1.2553	18.0011	Schaal et al., 2016	Hr	Carbonate
N0267	Brachiopods (calcitic)	Enteletella nikschitchi	Enteletella	Changhsingian	Victim	1.4698	29.4985	Schaal et al., 2016	Hr	Carbonate
N0275	Brachiopods (calcitic)	Enteletes lateroplicatus	Enteletes	Changhsingian	Victim	1.59879	39.7	Shi et al., 2016	Hr	Carbonate
N0279	Brachiopods (calcitic)	Eolaballa pristina	Eolaballa	Changhsingian	Victim	1.3324	21.4981	Schaal et al., 2016	Hr	Carbonate
N0280	Brachiopods (calcitic)	Erismatina cooperi	Erismatina	Changhsingian	Victim	1.7076	51.0035	Schaal et al., 2016	Hr	Carbonate
N0282	Brachiopods (calcitic)	Falafer hunanensis	Falafer	Changhsingian	Victim	0.7559	5.70033	Schaal et al., 2016	Hr	Carbonate
N0283	Brachiopods (calcitic)	Fanichonetes campigia	Fanichonetes	Changhsingian	Victim	1.1614	14.5011	Schaal et al., 2016	Hr	Carbonate
N0284	Brachiopods (calcitic)	Filiconcha auricula	Filiconcha	Changhsingian	Victim	1.4314	27.0023	Schaal et al., 2016	Hr	Carbonate
N0285	Brachiopods (calcitic)	Fostericoncha gigantea	Fostericoncha	Changhsingian	Victim	2.0212	105.003	Schaal et al., 2016	Hr	Carbonate
N0286	Brachiopods (calcitic)	Fredericksolasma nummulus	Fredericksolasma	Changhsingian	Victim	1.46835	29.4	Shi et al., 2016	Hr	Carbonate
N0288	Brachiopods (calcitic)	Fusichonetes nayongensis	Fusichonetes	Changhsingian	Victim	1.07918	12	Wu et al., 2016	Hr	Carbonate
N0290	Brachiopods (calcitic)	Fusiproductus fusiformis	Fusiproductus	Changhsingian	Victim	1.41664	26.1	Shi et al., 2016	Hr	Carbonate
N0291	Brachiopods (calcitic)	Fusispirifer marcouiformis	Fusispirifer	Changhsingian	Victim	2.2923	196.02	Schaal et al., 2016	Hr	Carbonate
N0293	Brachiopods (calcitic)	Gefonia plicata	Gefonia	Changhsingian	Victim	1.1461	13.9991	Schaal et al., 2016	Hr	Carbonate
N0295	Brachiopods (calcitic)	Gerassimovia pamirica	Gerassimovia	Changhsingian	Victim	1.2742	18.8018	Schaal et al., 2016	Hr	Carbonate
N0296	Brachiopods (calcitic)	Geyerella distorta	Geyerella	Changhsingian	Victim	1.68124	48	Shi et al., 2016	Hr	Carbonate
N0297	Brachiopods (calcitic)	Glyptorhynchia lens	Glyptorhynchia	Changhsingian	Victim	1.2201	16.5997	Schaal et al., 2016	Hr	Carbonate
N0299	Brachiopods (calcitic)	Gruntallina triangularis	Gruntallina	Changhsingian	Victim	1.5866	38.6011	Schaal et al., 2016	Hr	Carbonate
N0300	Brachiopods (calcitic)	Gruntea grunti	Gruntea	Changhsingian	Victim	1.3731	23.6102	Schaal et al., 2016	Hr	Carbonate
N0301	Brachiopods (calcitic)	Gundarolasmina schucherti	Gundarolasmina	Changhsingian	Victim	1.2742	18.8018	Schaal et al., 2016	Hr	Carbonate
N0306	Brachiopods (calcitic)	Hemiptychina sparsiplicata	Hemiptychina	Changhsingian	Victim	0.9638	9.20026	Schaal et al., 2016	Hr	Carbonate
N0307	Brachiopods (calcitic)	Heterelasmina pygmaea	Heterelasmina	Changhsingian	Victim	0.8692	7.39946	Schaal et al., 2016	Hr	Carbonate
N0308	Brachiopods (calcitic)	Hoskingia dieneri	Hoskingia	Changhsingian	Victim	1.7404	55.0047	Schaal et al., 2016	Hr	Carbonate
N0310	Brachiopods (calcitic)	Huatangia sulcatifera	Huatangia	Changhsingian	Victim	1.51983	33.1	Shi et al., 2016	Hr	Carbonate
N0313	Brachiopods (calcitic)	Hybostenoscisma armenica	Hybostenoscisma	Changhsingian	Victim	1.2833	19.1999	Schaal et al., 2016	Hr	Carbonate
N0315	Brachiopods (calcitic)	Incisius huatangensis	Incisius	Changhsingian	Victim	1.1038	12.6999	Schaal et al., 2016	Hr	Carbonate
N0316	Brachiopods (calcitic)	Janiceps bipartita	Janiceps	Changhsingian	Victim	1.683	48.1948	Schaal et al., 2016	Hr	Carbonate
N0320	Brachiopods (calcitic)	Jilinmartinia lopingensis	Jilinmartinia	Changhsingian	Victim	1.27875	19	Shi et al., 2016	Hr	Carbonate
N0323	Brachiopods (calcitic)	Juxathyris omeishanensis	Juxathyris	Changhsingian	Victim	1.48144	30.3	Shi et al., 2016	Hr	Carbonate
N0327	Brachiopods (calcitic)	Keyserlingina guizhouensis	Keyserlingina	Changhsingian	Victim	1.19173	15.55	Shi et al., 2016	Hr	Carbonate
N0329	Brachiopods (calcitic)	Kiangsiella pectiniformis	Kiangsiella	Changhsingian	Victim	1.6513	44.8023	Schaal et al., 2016	Hr	Carbonate
N0330	Brachiopods (calcitic)	Kotlaia strophiria	Kotlaia	Changhsingian	Victim	1.0607	11.5	Shi et al., 2016	Hr	Carbonate
N0332	Brachiopods (calcitic)	Kurtomarginifera spinatus	Kurtomarginifera	Changhsingian	Victim	1.36549	23.2	Shi et al., 2016	Hr	Carbonate
N0333	Brachiopods (calcitic)	Labaella bajarunassi	Labaella	Changhsingian	Victim	1.95521	90.2	Shi et al., 2016	Hr	Carbonate
N0335	Brachiopods (calcitic)	Lamnimargus peregrinus	Lamnimargus	Changhsingian	Victim	1.57634	37.7	Shi et al., 2016	Hr	Carbonate
N0337	Brachiopods (calcitic)	Lazarevonia arcuata	Lazarevonia	Changhsingian	Victim	1.3617	22.9985	Schaal et al., 2016	Hr	Carbonate
N0344	Brachiopods (calcitic)	Leptodus nobilis	Leptodus	Changhsingian	Victim	2.04493	110.9	Shi et al., 2016	Hr	Carbonate
N0345	Brachiopods (calcitic)	Lethamia collina	Lethamia	Changhsingian	Victim	1.2788	19.002	Schaal et al., 2016	Hr	Carbonate
N0347	Brachiopods (calcitic)	Licharewiconcha subsinuatus	Licharewiconcha	Changhsingian	Victim	1.7059	50.8042	Schaal et al., 2016	Hr	Carbonate
N0348	Brachiopods (calcitic)	Licharewiella magnifica	Licharewiella	Changhsingian	Victim	2.16465	146.1	Shi et al., 2016	Hr	Carbonate
N0351	Brachiopods (calcitic)	Licharewina josephinae	Licharewina	Changhsingian	Victim	1.22401	16.75	Shi et al., 2016	Hr	Carbonate
N0352	Brachiopods (calcitic)	Linoproductus crassicostina	Linoproductus	Changhsingian	Victim	1.8129	64.998	Schaal et al., 2016	Hr	Carbonate
N0354	Brachiopods (calcitic)	Lissochonetes bipartita	Lissochonetes	Changhsingian	Victim	1.2041	15.9993	Schaal et al., 2016	Hr	Carbonate
N0356	Brachiopods (calcitic)	Maorielasma campbelli	Maorielasma	Changhsingian	Victim	1.415	26.0016	Schaal et al., 2016	Hr	Carbonate
N0357	Brachiopods (calcitic)	Marginalosia kalikotei	Marginalosia	Changhsingian	Victim	1.6812	47.9954	Schaal et al., 2016	Hr	Carbonate
N0358	Brachiopods (calcitic)	Marginifera elongata	Marginifera	Changhsingian	Victim	1.3294	21.35	Shi et al., 2016	Hr	Carbonate
N0372	Brachiopods (calcitic)	Martiniopsis inflata	Martiniopsis	Changhsingian	Victim	1.6721	47.0002	Schaal et al., 2016	Hr	Carbonate
N0373	Brachiopods (calcitic)	Matanoleptodus punctatus	Matanoleptodus	Changhsingian	Victim	1.22141	16.65	Shi et al., 2016	Hr	Carbonate
N0381	Brachiopods (calcitic)	Meekella kueichowensis	Meekella	Changhsingian	Victim	1.8451	70	Shi et al., 2016	Hr	Carbonate
N0386	Brachiopods (calcitic)	Meekellogeyerella meekelloides	Meekellogeyerella	Changhsingian	Victim	1.66276	46	Shi et al., 2016	Hr	Carbonate
N0388	Brachiopods (calcitic)	Megasteges nepalensis	Megasteges	Changhsingian	Victim	1.8388	68.9922	Schaal et al., 2016	Hr	Carbonate
N0389	Brachiopods (calcitic)	Mimaria lepton	Mimaria	Changhsingian	Victim	1.3345	21.6023	Schaal et al., 2016	Hr	Carbonate
N0390	Brachiopods (calcitic)	Nambdoania papilionata	Nambdoania	Changhsingian	Victim	1.6628	46.0045	Schaal et al., 2016	Hr	Carbonate
N0401	Brachiopods (calcitic)	Neoplicatifera huangi	Neoplicatifera	Changhsingian	Victim	1.37107	23.5	Shi et al., 2016	Hr	Carbonate
N0402	Brachiopods (calcitic)	Neorichthofenia mabutii	Neorichthofenia	Changhsingian	Victim	1.3181	20.8018	Schaal et al., 2016	Hr	Carbonate
N0404	Brachiopods (calcitic)	Neospirifer kubeiensis	Neospirifer	Changhsingian	Victim	2.0469	111.404	Schaal et al., 2016	Hr	Carbonate
N0405	Brachiopods (calcitic)	Nikitinia licharewi	Nikitinia	Changhsingian	Victim	1.2648	18.3992	Schaal et al., 2016	Hr	Carbonate
N0406	Brachiopods (calcitic)	Nisalaria inflata	Nisalaria	Changhsingian	Victim	1.5051	31.9963	Schaal et al., 2016	Hr	Carbonate
N0407	Brachiopods (calcitic)	Notospirifer excelsus	Notospirifer	Changhsingian	Victim	1.4983	31.4992	Schaal et al., 2016	Hr	Carbonate
N0409	Brachiopods (calcitic)	Notothyrina pontica	Notothyrina	Changhsingian	Victim	1.0569	11.3999	Schaal et al., 2016	Hr	Carbonate
N0413	Brachiopods (calcitic)	Notothyris pseudodjoulfensis	Notothyris	Changhsingian	Victim	1.143	13.8995	Schaal et al., 2016	Hr	Carbonate
N0419	Brachiopods (calcitic)	Oldhamina squamosa	Oldhamina	Changhsingian	Victim	2.05096	112.45	Shi et al., 2016	Hr	Carbonate
N0421	Brachiopods (calcitic)	Omanilasma husseinii	Omanilasma	Changhsingian	Victim	1.1673	14.6994	Schaal et al., 2016	Hr	Carbonate
N0422	Brachiopods (calcitic)	Ombonia capilla	Ombonia	Changhsingian	Victim	1.692	49.204	Schaal et al., 2016	Hr	Carbonate
N0430	Brachiopods (calcitic)	Orthotetes bisulcatus	Orthotetes	Changhsingian	Victim	1.5315	34.0017	Schaal et al., 2016	Hr	Carbonate
N0437	Brachiopods (calcitic)	Orthothetina persica	Orthothetina	Changhsingian	Victim	1.75358	56.7	Shi et al., 2016	Hr	Carbonate
N0443	Brachiopods (calcitic)	Orthotichia derbyi	Orthotichia	Changhsingian	Victim	1.4314	27.0023	Schaal et al., 2016	Hr	Carbonate
N0445	Brachiopods (calcitic)	Parachonetella zhongyingensis	Parachonetella	Changhsingian	Victim	1.08884	12.27	Shi et al., 2016	Hr	Carbonate
N0447	Brachiopods (calcitic)	Paragypmochonetes parvulus	Paragypmochonetes	Changhsingian	Victim	0.986772	9.7	Shi et al., 2016	Hr	Carbonate
N0448	Brachiopods (calcitic)	Paramesolobus lissarensis	Paramesolobus	Changhsingian	Victim	1.1673	14.6994	Schaal et al., 2016	Hr	Carbonate
N0449	Brachiopods (calcitic)	Paraspiriferina multiplicata	Paraspiriferina	Changhsingian	Victim	1.55388	35.8	Shi et al., 2016	Hr	Carbonate
N0450	Brachiopods (calcitic)	Parvichonetes igrimiusensis	Parvichonetes	Changhsingian	Victim	0.801404	6.33	Shi et al., 2016	Hr	Carbonate
N0460	Brachiopods (calcitic)	Peltichia kwangtungensis	Peltichia	Changhsingian	Victim	1.77815	60	Shi et al., 2016	Hr	Carbonate
N0469	Brachiopods (calcitic)	Perigeyerella costellata	Perigeyerella	Changhsingian	Victim	1.71181	51.5	Shi et al., 2016	Hr	Carbonate
N0476	Brachiopods (calcitic)	Permophricodothyris inaequilateralis	Permophricodothyris	Changhsingian	Victim	1.8222	66.4049	Schaal et al., 2016	Hr	Carbonate
N0483	Brachiopods (calcitic)	Phricodothyris asiatica	Phricodothyris	Changhsingian	Victim	1.35218	22.5	Shi et al., 2016	Hr	Carbonate
N0484	Brachiopods (calcitic)	Platycancrinella grandauris	Platycancrinella	Changhsingian	Victim	1.6532	44.9987	Schaal et al., 2016	Hr	Carbonate
N0485	Brachiopods (calcitic)	Plekonella multicostata	Plekonella	Changhsingian	Victim	1.2148	16.3983	Schaal et al., 2016	Hr	Carbonate
N0487	Brachiopods (calcitic)	Pondospirifer magnificus	Pondospirifer	Changhsingian	Victim	2.1072	127.997	Schaal et al., 2016	Hr	Carbonate
N0500	Brachiopods (calcitic)	Pseudolabaia tumita	Pseudolabaia	Changhsingian	Victim	1.5315	34.0017	Schaal et al., 2016	Hr	Carbonate
N0501	Brachiopods (calcitic)	Pseudostreptorhynchus deflecta	Pseudostreptorhynchus	Changhsingian	Victim	1.35793	22.8	Shi et al., 2016	Hr	Carbonate
N0503	Brachiopods (calcitic)	Pteroplecta sulcata	Pteroplecta	Changhsingian	Victim	1.8692	73.9946	Schaal et al., 2016	Hr	Carbonate
N0504	Brachiopods (calcitic)	Punctospirifer guangyuanensis	Punctospirifer	Changhsingian	Victim	1.49136	31	Shi et al., 2016	Hr	Carbonate
N0508	Brachiopods (calcitic)	Qinglongia gigantea	Qinglongia	Changhsingian	Victim	1.60206	40	Shi et al., 2016	Hr	Carbonate
N0512	Brachiopods (calcitic)	Quadrospira tibetensis	Quadrospira	Changhsingian	Victim	1.9385	86.7961	Schaal et al., 2016	Hr	Carbonate
N0513	Brachiopods (calcitic)	Quinquenella glabra	Quinquenella	Changhsingian	Victim	1.0607	11.5001	Schaal et al., 2016	Hr	Carbonate
N0515	Brachiopods (calcitic)	Rectambitus subpentangulata	Rectambitus	Changhsingian	Victim	1.55267	35.7	Shi et al., 2016	Hr	Carbonate
N0517	Brachiopods (calcitic)	Reticulariina montana	Reticulariina	Changhsingian	Victim	1.3424	21.9989	Schaal et al., 2016	Hr	Carbonate
N0518	Brachiopods (calcitic)	Retimarginifera xizangensis	Retimarginifera	Changhsingian	Victim	1.3997	25.1015	Schaal et al., 2016	Hr	Carbonate
N0520	Brachiopods (calcitic)	Rhipidomella hessensis	Rhipidomella	Changhsingian	Victim	1.3927	24.7002	Schaal et al., 2016	Hr	Carbonate
N0524	Brachiopods (calcitic)	Richthofenia tilita	Richthofenia	Changhsingian	Victim	1.7466	55.7956	Schaal et al., 2016	Hr	Carbonate
N0525	Brachiopods (calcitic)	Rostranteris ptychiventria	Rostranteris	Changhsingian	Victim	1.233	17.1	Schaal et al., 2016	Hr	Carbonate
N0527	Brachiopods (calcitic)	Rugaria nisalensis	Rugaria	Changhsingian	Victim	1.243	17.4985	Schaal et al., 2016	Hr	Carbonate
N0528	Brachiopods (calcitic)	Rugivestis gangqiaoensis	Rugivestis	Changhsingian	Victim	1.20683	16.1	Shi et al., 2016	Hr	Carbonate
N0529	Brachiopods (calcitic)	Saeptathaerus latus	Saeptathaerus	Changhsingian	Victim	1.9777	94.9948	Schaal et al., 2016	Hr	Carbonate
N0530	Brachiopods (calcitic)	Sarytchevinella djulfensis	Sarytchevinella	Changhsingian	Victim	1.55023	35.5	Shi et al., 2016	Hr	Carbonate
N0532	Brachiopods (calcitic)	Scacchinella licharewi	Scacchinella	Changhsingian	Victim	1.55871	36.2	Shi et al., 2016	Hr	Carbonate
N0534	Brachiopods (calcitic)	Schuchertella fushuiensis	Schuchertella	Changhsingian	Victim	1.617	41.4	Schaal et al., 2016	Hr	Carbonate
N0536	Brachiopods (calcitic)	Septospirigerella felinella	Septospirigerella	Changhsingian	Victim	1.1761	15.0003	Schaal et al., 2016	Hr	Carbonate
N0537	Brachiopods (calcitic)	Sichuanothyris dapaichongensis	Sichuanothyris	Changhsingian	Victim	1.1959	15.7	Schaal et al., 2016	Hr	Carbonate
N0555	Brachiopods (calcitic)	Spinomartinia spinosa	Spinomartinia	Changhsingian	Victim	1.7745	59.4977	Schaal et al., 2016	Hr	Carbonate
N0556	Brachiopods (calcitic)	Spiriferella nepalensis	Spiriferella	Changhsingian	Victim	1.8325	67.9986	Schaal et al., 2016	Hr	Carbonate
N0559	Brachiopods (calcitic)	Spiriferellina vercherei	Spiriferellina	Changhsingian	Victim	1.6532	44.9987	Schaal et al., 2016	Hr	Carbonate
N0560	Brachiopods (calcitic)	Spirigerella fusiformis	Spirigerella	Changhsingian	Victim	1.4843	30.5	Schaal et al., 2016	Hr	Carbonate
N0567	Brachiopods (calcitic)	Squamularia inaequiateralis	Squamularia	Changhsingian	Victim	1.84136	69.4	Shi et al., 2016	Hr	Carbonate
N0569	Brachiopods (calcitic)	Stenoscisma mutabilis	Stenoscisma	Changhsingian	Victim	1.10721	12.8	Shi et al., 2016	Hr	Carbonate
N0570	Brachiopods (calcitic)	Stepanoviella paracurvata	Stepanoviella	Changhsingian	Victim	1.5105	32.3966	Schaal et al., 2016	Hr	Carbonate
N0576	Brachiopods (calcitic)	Streptorhynchus tibetanus	Streptorhynchus	Changhsingian	Victim	1.7853	60.9958	Schaal et al., 2016	Hr	Carbonate
N0577	Brachiopods (calcitic)	Strophalosia gerardi	Strophalosia	Changhsingian	Victim	1.301	19.9986	Schaal et al., 2016	Hr	Carbonate
N0579	Brachiopods (calcitic)	Strophalosiina chenxianensis	Strophalosiina	Changhsingian	Victim	1.3385	21.8022	Schaal et al., 2016	Hr	Carbonate
N0581	Brachiopods (calcitic)	Subtilichonetes pamiricus	Subtilichonetes	Changhsingian	Victim	1.12548	13.35	Shi et al., 2016	Hr	Carbonate
N0583	Brachiopods (calcitic)	Sulcirugaria transversa	Sulcirugaria	Changhsingian	Victim	1.3979	24.9977	Schaal et al., 2016	Hr	Carbonate
N0584	Brachiopods (calcitic)	Syrella plodowskii	Syrella	Changhsingian	Victim	1.6021	40.0037	Schaal et al., 2016	Hr	Carbonate
N0586	Brachiopods (calcitic)	Tarimathyris discusella	Tarimathyris	Changhsingian	Victim	1.26007	18.2	Shi et al., 2016	Hr	Carbonate
N0588	Brachiopods (calcitic)	Tautosia elegans	Tautosia	Changhsingian	Victim	1.0682	11.7004	Schaal et al., 2016	Hr	Carbonate
N0589	Brachiopods (calcitic)	Tectarea robinsoni	Tectarea	Changhsingian	Victim	1.243	17.4985	Schaal et al., 2016	Hr	Carbonate
N0593	Brachiopods (calcitic)	Terrakea verecundum	Terrakea	Changhsingian	Victim	1.4624	29.0001	Schaal et al., 2016	Hr	Carbonate
N0604	Brachiopods (calcitic)	Tethysiella urushtensis	Tethysiella	Changhsingian	Victim	1.4048	25.398	Schaal et al., 2016	Hr	Carbonate
N0605	Brachiopods (calcitic)	Titanothyris semiplicata	Titanothyris	Changhsingian	Victim	2.04139	110	Shi et al., 2016	Hr	Carbonate
N0607	Brachiopods (calcitic)	Tomiopsis parallela	Tomiopsis	Changhsingian	Victim	1.716	51.9996	Schaal et al., 2016	Hr	Carbonate
N0611	Brachiopods (calcitic)	Tongzithyris sichuanensis	Tongzithyris	Changhsingian	Victim	1.75967	57.5	Shi et al., 2016	Hr	Carbonate
N0612	Brachiopods (calcitic)	Transcaucasathyris araxensis	Transcaucasathyris	Changhsingian	Victim	1.26717	18.5	Shi et al., 2016	Hr	Carbonate
N0615	Brachiopods (calcitic)	Transennatia gratiosa	Transennatia	Changhsingian	Victim	1.54531	35.1	Shi et al., 2016	Hr	Carbonate
N0620	Brachiopods (calcitic)	Tropidelasma elongata	Tropidelasma	Changhsingian	Victim	1.6902	49.0004	Schaal et al., 2016	Hr	Carbonate
N0624	Brachiopods (calcitic)	Tschernyschewia pseudoirginae	Tschernyschewia	Changhsingian	Victim	1.73239	54	Shi et al., 2016	Hr	Carbonate
N0628	Brachiopods (calcitic)	Tyloplecta yangtzeensis	Tyloplecta	Changhsingian	Victim	1.85003	70.8	Shi et al., 2016	Hr	Carbonate
N0634	Brachiopods (calcitic)	Waagenites aviculus	Waagenites	Changhsingian	Victim	0.9294	8.49963	Schaal et al., 2016	Hr	Carbonate
N0635	Brachiopods (calcitic)	Waagenoconcha wardlawi	Waagenoconcha	Changhsingian	Victim	1.8573	71.9946	Schaal et al., 2016	Hr	Carbonate
N0636	Brachiopods (calcitic)	Wellerella arthaberi	Wellerella	Changhsingian	Victim	0.9731	9.3994	Schaal et al., 2016	Hr	Carbonate
N0637	Brachiopods (calcitic)	Wellerellina chongqingensis	Wellerellina	Changhsingian	Victim	1.0086	10.2	Shi et al., 2016	Hr	Carbonate
N0641	Brachiopods (calcitic)	Whitspakia biplex	Whitspakia	Changhsingian	Victim	1.55388	35.8	Shi et al., 2016	Hr	Carbonate
N0643	Brachiopods (calcitic)	Wyndhamia gijigensis	Wyndhamia	Changhsingian	Victim	1.6561	45.3002	Schaal et al., 2016	Hr	Carbonate
N0644	Brachiopods (calcitic)	Zhongliangshania zhongliangshanensis	Zhongliangshania	Changhsingian	Victim	1.0414	11.0002	Schaal et al., 2016	Hr	Carbonate
N0686	Brachiopods (phosphatic)	Lingularia fuyuanensis	Lingularia	Induan	Originator	1.1173	13.1009	Schaal et al., 2016	Hr	Phosphate
N0690	Brachiopods (phosphatic)	Orbiculoidea elegans	Orbiculoidea	Induan	Originator	1.2455	17.5995	Schaal et al., 2016	Hr	Phosphate
N0691	Brachiopods (phosphatic)	Sinoglottidia archboldi	Sinoglottidia	Induan	Originator	0.778151	6	Chen et al., 2019	Hr	Phosphate
N0692	Brachiopods (phosphatic)	Sinolingularia huananensis	Sinolingularia	Induan	Originator	1.0043	10.0995	Schaal et al., 2016	Hr	Phosphate
N0645	Brachiopods (phosphatic)	Lunoglossa cymostriata	Lunoglossa	Changhsingian	Victim	1.1055	12.7497	Schaal et al., 2016	Hr	Phosphate
N0648	Brachiopods (phosphatic)	Orbiculoidea nucleola	Orbiculoidea	Changhsingian	Victim	1.2068	16.099	Schaal et al., 2016	Hr	Phosphate
N0920	Cephalopods (Ammonoids)	Ambites ferruginus	Ambites	Induan	Originator	2.0145	103.395	Schaal et al., 2016	Hc	Carbonate
N0929	Cephalopods (Ammonoids)	Ambitoides fulginatus	Ambitoides	Induan	Originator	1.5185	32.9989	Schaal et al., 2016	Hc	Carbonate
N0932	Cephalopods (Ammonoids)	Anahedenstroemia Himalayica	Anahedenstroemia	Induan	Originator	1.6335	43.0031	Schaal et al., 2016	Hc	Carbonate
N0933	Cephalopods (Ammonoids)	Anotoceras nala	Anotoceras	Induan	Originator	1.3766	23.8013	Schaal et al., 2016	Hc	Carbonate
N0938	Cephalopods (Ammonoids)	Bukkenites sakesariensis	Bukkenites	Induan	Originator	1.99123	98	Ware et al., 2018a	Hc	Carbonate
N0941	Cephalopods (Ammonoids)	Clypeoceras largisellatum	Clypeoceras	Induan	Originator	1.7701	58.8979	Schaal et al., 2016	Hc	Carbonate
N0943	Cephalopods (Ammonoids)	Clypites typicus	Clypites	Induan	Originator	1.91908	83	Ware et al., 2018a	Hc	Carbonate
N0944	Cephalopods (Ammonoids)	Discophiceras wordiei	Discophiceras	Induan	Originator	1.7084	51.0975	Schaal et al., 2016	Hc	Carbonate
N0946	Cephalopods (Ammonoids)	Dunedinites Pinguis	Dunedinites	Induan	Originator	1.7177	52.2035	Schaal et al., 2016	Hc	Carbonate
N0947	Cephalopods (Ammonoids)	Episageceras latidorsatum	Episageceras	Induan	Originator	1.9791	95.3016	Schaal et al., 2016	Hc	Carbonate
N0950	Cephalopods (Ammonoids)	Flemingites reticulatus	Flemingites	Induan	Originator	1.85	70.7946	Schaal et al., 2016	Hc	Carbonate
N0952	Cephalopods (Ammonoids)	Ghazalaites roohii	Ghazalaites	Induan	Originator	1.74429	55.5	Ware et al., 2018a	Hc	Carbonate
N0953	Cephalopods (Ammonoids)	Glyptophiceras kashmiricum	Glyptophiceras	Induan	Originator	1.8129	64.998	Schaal et al., 2016	Hc	Carbonate
N0956	Cephalopods (Ammonoids)	Grypoceras aemulans	Grypoceras	Induan	Originator	1.9395	86.9961	Schaal et al., 2016	Hc	Carbonate
N0969	Cephalopods (Ammonoids)	Gyronites subdharmus	Gyronites	Induan	Originator	1.9294	84.9963	Schaal et al., 2016	Hc	Carbonate
N0970	Cephalopods (Ammonoids)	Gyrophiceras subplicatum	Gyrophiceras	Induan	Originator	2.0212	105.003	Schaal et al., 2016	Hc	Carbonate
N0972	Cephalopods (Ammonoids)	Heibergites heibergensis	Heibergites	Induan	Originator	1.4594	28.8005	Schaal et al., 2016	Hc	Carbonate
N0973	Cephalopods (Ammonoids)	Hypophiceras gracile	Hypophiceras	Induan	Originator	1.4265	26.6993	Schaal et al., 2016	Hc	Carbonate
N0974	Cephalopods (Ammonoids)	Jieshaniceras guizhouense	Jieshaniceras	Induan	Originator	2.08027	120.3	Dai et al., 2019	Hc	Carbonate
N0975	Cephalopods (Ammonoids)	Kingites davidsonianus	Kingites	Induan	Originator	1.97313	94	Ware et al., 2018a	Hc	Carbonate
N0979	Cephalopods (Ammonoids)	Koiloceras sahibi	Koiloceras	Induan	Originator	1.60531	40.3	Ware et al., 2018a	Hc	Carbonate
N0984	Cephalopods (Ammonoids)	Koninckites occlusus	Koninckites	Induan	Originator	2.0792	120.005	Schaal et al., 2016	Hc	Carbonate
N0989	Cephalopods (Ammonoids)	Kymatites yanjiaensis	Kymatites	Induan	Originator	2.0128	102.991	Schaal et al., 2016	Hc	Carbonate
N0990	Cephalopods (Ammonoids)	Meekophiceras columbianum	Meekophiceras	Induan	Originator	2.2405	173.98	Schaal et al., 2016	Hc	Carbonate
N0992	Cephalopods (Ammonoids)	Menuthionautilus korzchi	Menuthionautilus	Induan	Originator	2	100	Schaal et al., 2016	Hc	Carbonate
N0993	Cephalopods (Ammonoids)	Metotoceras dieneri	Metotoceras	Induan	Originator	1.9243	84.004	Schaal et al., 2016	Hc	Carbonate
N0997	Cephalopods (Ammonoids)	Mullericeras shigetai	Mullericeras	Induan	Originator	1.89487	78.5	Ware et al., 2018a	Hc	Carbonate
N1003	Cephalopods (Ammonoids)	Ophiceras ptychodes	Ophiceras	Induan	Originator	2.3464	222.024	Schaal et al., 2016	Hc	Carbonate
N1006	Cephalopods (Ammonoids)	Ophimullericeras paullae	Ophimullericeras	Induan	Originator	1.81624	65.5	Jenks et al., 2021	Hc	Carbonate
N1007	Cephalopods (Ammonoids)	Otoceras boreale	Otoceras	Induan	Originator	1.9395	86.9961	Schaal et al., 2016	Hc	Carbonate
N1012	Cephalopods (Ammonoids)	Pachyproptychites otoceratoides	Pachyproptychites	Induan	Originator	1.7404	55.0047	Schaal et al., 2016	Hc	Carbonate
N1013	Cephalopods (Ammonoids)	Parahedemstroemia kiparisovae	Parahedemstroemia	Induan	Originator	1.716	51.9996	Schaal et al., 2016	Hc	Carbonate
N1019	Cephalopods (Ammonoids)	Paranorites pulchrus	Paranorites	Induan	Originator	2.3522	225.009	Schaal et al., 2016	Hc	Carbonate
N1022	Cephalopods (Ammonoids)	Paraspidites proecursor	Paraspidites	Induan	Originator	2.3979	249.977	Schaal et al., 2016	Hc	Carbonate
N1023	Cephalopods (Ammonoids)	Pashtunites kraffti	Pashtunites	Induan	Originator	1.71767	52.2	Ware et al., 2018a	Hc	Carbonate
N1024	Cephalopods (Ammonoids)	Pleurambites frechi	Pleurambites	Induan	Originator	1.8976	78.9951	Schaal et al., 2016	Hc	Carbonate
N1026	Cephalopods (Ammonoids)	Pleurogyronites mulleri	Pleurogyronites	Induan	Originator	1.7243	53.0029	Schaal et al., 2016	Hc	Carbonate
N1029	Cephalopods (Ammonoids)	Prionolobus konincki	Prionolobus	Induan	Originator	2.2553	180.011	Schaal et al., 2016	Hc	Carbonate
N1039	Cephalopods (Ammonoids)	Proptychites markhami	Proptychites	Induan	Originator	2.3979	249.977	Schaal et al., 2016	Hc	Carbonate
N1040	Cephalopods (Ammonoids)	Pseudoproptychites hiemalis	Pseudoproptychites	Induan	Originator	1.8675	73.7055	Schaal et al., 2016	Hc	Carbonate
N1042	Cephalopods (Ammonoids)	Pseudosageceras simplelobatum	Pseudosageceras	Induan	Originator	2.01536	103.6	Ware et al., 2018a	Hc	Carbonate
N1043	Cephalopods (Ammonoids)	Pseudovishnuites guidingensis	Pseudovishnuites	Induan	Originator	1.8397	69.1353	Schaal et al., 2016	Hc	Carbonate
N1044	Cephalopods (Ammonoids)	Radioceras truncatum	Radioceras	Induan	Originator	1.63849	43.5	Ware et al., 2018b	Hc	Carbonate
N1045	Cephalopods (Ammonoids)	Subacerites friski	Subacerites	Induan	Originator	1.60638	40.4	Ware et al., 2018a	Hc	Carbonate
N1046	Cephalopods (Ammonoids)	Tellerites	Tellerites	Induan	Originator	1.8142	65.1929	Schaal et al., 2016	Hc	Carbonate
N1047	Cephalopods (Ammonoids)	Tompophiceras extremum	Tompophiceras	Induan	Originator	1.8261	67.0039	Schaal et al., 2016	Hc	Carbonate
N1048	Cephalopods (Ammonoids)	Ussuridiscus ensanus	Ussuridiscus	Induan	Originator	1.77232	59.2	Ware et al., 2018a	Hc	Carbonate
N1053	Cephalopods (Ammonoids)	Ussuriflemingites abrekensis	Ussuriflemingites	Induan	Originator	1.8325	67.9986	Schaal et al., 2016	Hc	Carbonate
N1054	Cephalopods (Ammonoids)	Vavilovites meridialis	Vavilovites	Induan	Originator	2.20683	161	Ware et al., 2018b	Hc	Carbonate
N1059	Cephalopods (Ammonoids)	Vishnuites wenjiangsiensis	Vishnuites	Induan	Originator	2.2041	159.993	Schaal et al., 2016	Hc	Carbonate
N1061	Cephalopods (Ammonoids)	Wasatchites tridentinus	Wasatchites	Induan	Originator	1.8401	69.199	Schaal et al., 2016	Hc	Carbonate
N1064	Cephalopods (Ammonoids)	Wordieoceras wordiei	Wordieoceras	Induan	Originator	2.1614	145.011	Schaal et al., 2016	Hc	Carbonate
N1065	Cephalopods (Ammonoids)	Wyomingites scapulatus	Wyomingites	Induan	Originator	2.1173	131.009	Schaal et al., 2016	Hc	Carbonate
N1066	Cephalopods (Ammonoids)	Xenodiscoides calnani	Xenodiscoides	Induan	Originator	2.1072	127.997	Schaal et al., 2016	Hc	Carbonate
N0810	Cephalopods (Ammonoids)	Abichites ariaeii	Abichites	Changhsingian	Victim	1.78746	61.3	Korn et al., 2016	Hc	Carbonate
N0819	Cephalopods (Ammonoids)	Alibashites stepanovi	Alibashites	Changhsingian	Victim	1.92012	83.2	Korn et al., 2016	Hc	Carbonate
N0821	Cephalopods (Ammonoids)	Arasella minuta	Arasella	Changhsingian	Victim	1.4843	30.5	Korn et al., 2016	Hc	Carbonate
N0822	Cephalopods (Ammonoids)	Araxoceltites cristatus	Araxoceltites	Changhsingian	Victim	1.95424	90	Korn et al., 2019	Hc	Carbonate
N0827	Cephalopods (Ammonoids)	Changhsingoceras sichuanense	Changhsingoceras	Changhsingian	Victim	1.7259	53.1986	Schaal et al., 2016	Hc	Carbonate
N0829	Cephalopods (Ammonoids)	Cyclolobus teicherti	Cyclolobus	Changhsingian	Victim	1.8388	68.9922	Schaal et al., 2016	Hc	Carbonate
N0833	Cephalopods (Ammonoids)	Dzhulfites nodosus	Dzhulfites	Changhsingian	Victim	1.98677	97	Korn et al., 2019	Hc	Carbonate
N0836	Cephalopods (Ammonoids)	Episageceras wynnei	Episageceras	Changhsingian	Victim	1.7818	60.5062	Schaal et al., 2016	Hc	Carbonate
N0840	Cephalopods (Ammonoids)	Huananoceras qianjiangense	Huananoceras	Changhsingian	Victim	2.4683	293.968	Schaal et al., 2016	Hc	Carbonate
N0842	Cephalopods (Ammonoids)	Iranites transcaucasicum	Iranites	Changhsingian	Victim	1.60206	40	Korn et al., 2019	Hc	Carbonate
N0843	Cephalopods (Ammonoids)	Julfotirolites kozuri	Julfotirolites	Changhsingian	Victim	1.81889	65.9	Korn et al., 2016	Hc	Carbonate
N0848	Cephalopods (Ammonoids)	Liuchengoceras crassicostatum	Liuchengoceras	Changhsingian	Victim	1.9294	84.9963	Schaal et al., 2016	Hc	Carbonate
N0853	Cephalopods (Ammonoids)	Mingyuexiaceras changxingense	Mingyuexiaceras	Changhsingian	Victim	1.8633	72.9962	Schaal et al., 2016	Hc	Carbonate
N0855	Cephalopods (Ammonoids)	Neoaganides ultimus	Neoaganides	Changhsingian	Victim	1.25768	18.1	Korn et al., 2016	Hc	Carbonate
N0856	Cephalopods (Ammonoids)	Neogeoceras kitakamiensis	Neogeoceras	Changhsingian	Victim	1.9638	92.0026	Schaal et al., 2016	Hc	Carbonate
N0857	Cephalopods (Ammonoids)	Neoglassoceras caucasicus	Neoglassoceras	Changhsingian	Victim	1.7782	60.0067	Schaal et al., 2016	Hc	Carbonate
N0873	Cephalopods (Ammonoids)	Paratirolites vediensis	Paratirolites	Changhsingian	Victim	2.16047	144.7	Korn et al., 2016	Hc	Carbonate
N0874	Cephalopods (Ammonoids)	Phisonites triangulus	Phisonites	Changhsingian	Victim	1.7939	62.2157	Schaal et al., 2016	Hc	Carbonate
N0880	Cephalopods (Ammonoids)	Pseudogastrioceras szechuanense	Pseudogastrioceras	Changhsingian	Victim	2.008	101.859	Schaal et al., 2016	Hc	Carbonate
N0881	Cephalopods (Ammonoids)	Pseudostephanites costatus	Pseudostephanites	Changhsingian	Victim	2.0607	115.001	Schaal et al., 2016	Hc	Carbonate
N0883	Cephalopods (Ammonoids)	Pseudotirolites orientalis	Pseudotirolites	Changhsingian	Victim	2.301	199.986	Schaal et al., 2016	Hc	Carbonate
N0884	Cephalopods (Ammonoids)	Rongjiangoceras lenticulare	Rongjiangoceras	Changhsingian	Victim	2.3424	219.989	Schaal et al., 2016	Hc	Carbonate
N0886	Cephalopods (Ammonoids)	Shevyrevites shevyrevi	Shevyrevites	Changhsingian	Victim	2.2304	169.981	Schaal et al., 2016	Hc	Carbonate
N0887	Cephalopods (Ammonoids)	Sinoceltites costatus	Sinoceltites	Changhsingian	Victim	2.0338	108.094	Schaal et al., 2016	Hc	Carbonate
N0892	Cephalopods (Ammonoids)	Stacheoceras chaotianense	Stacheoceras	Changhsingian	Victim	2.2041	159.993	Schaal et al., 2016	Hc	Carbonate
N0893	Cephalopods (Ammonoids)	Stoyanowites aspinosus	Stoyanowites	Changhsingian	Victim	1.80277	63.5	Korn et al., 2016	Hc	Carbonate
N0905	Cephalopods (Ammonoids)	Tapashanites latiumbilicus	Tapashanites	Changhsingian	Victim	2.301	199.986	Schaal et al., 2016	Hc	Carbonate
N0911	Cephalopods (Ammonoids)	Xenodiscus dorashamensis	Xenodiscus	Changhsingian	Victim	2.1206	132.008	Schaal et al., 2016	Hc	Carbonate
N0958	Cephalopods (Nautiloids)	Gyronautilus popovi	Gyronautilus	Induan	Originator	2.0969	124.997	Schaal et al., 2016	Hc	Carbonate
N1068	Cephalopods (Nautiloids)	Xiaohenautilus abrekensis	Xiaohenautilus	Induan	Originator	1.8899	77.6068	Schaal et al., 2016	Hc	Carbonate
N0825	Cephalopods (Nautiloids)	Aulagonoceras plicatum	Aulagonoceras	Changhsingian	Victim	1.51983	33.1	Miao et al., 2021	Hc	Carbonate
N0828	Cephalopods (Nautiloids)	Clavinautilus compressus	Clavinautilus	Changhsingian	Victim	1.6415	43.8026	Schaal et al., 2016	Hc	Carbonate
N0831	Cephalopods (Nautiloids)	Domatoceras guangxiense	Domatoceras	Changhsingian	Victim	1.6085	40.5976	Schaal et al., 2016	Hc	Carbonate
N0837	Cephalopods (Nautiloids)	Gujiaonautilus longliensis	Gujiaonautilus	Changhsingian	Victim	1.99432	98.7	Miao et al., 2021	Hc	Carbonate
N0844	Cephalopods (Nautiloids)	Liroceras lichuanense	Liroceras	Changhsingian	Victim	2.03302	107.9	Miao et al., 2021	Hc	Carbonate
N0847	Cephalopods (Nautiloids)	Lirometacoceras guizhouense	Lirometacoceras	Changhsingian	Victim	2	100	Schaal et al., 2016	Hc	Carbonate
N0852	Cephalopods (Nautiloids)	Lopingoceras lopingense	Lopingoceras	Changhsingian	Victim	2.2856	193.019	Schaal et al., 2016	Hc	Carbonate
N0858	Cephalopods (Nautiloids)	Neostenopoceras qingzhenense	Neostenopoceras	Changhsingian	Victim	1.8804	75.9277	Schaal et al., 2016	Hc	Carbonate
N0860	Cephalopods (Nautiloids)	Neotainoceras zhaoi	Neotainoceras	Changhsingian	Victim	1.902	79.8	Miao et al., 2021	Hc	Carbonate
N0861	Cephalopods (Nautiloids)	Nodopleuroceras gujiaoense	Nodopleuroceras	Changhsingian	Victim	1.8488	70.6	Miao et al., 2021	Hc	Carbonate
N0862	Cephalopods (Nautiloids)	Parametacoceras changxingense	Parametacoceras	Changhsingian	Victim	2.1303	134.99	Schaal et al., 2016	Hc	Carbonate
N0863	Cephalopods (Nautiloids)	Paratainonautilus dushanensis	Paratainonautilus	Changhsingian	Victim	1.8981	79.0861	Schaal et al., 2016	Hc	Carbonate
N0875	Cephalopods (Nautiloids)	Pleuronautilus zhongyingensis	Pleuronautilus	Changhsingian	Victim	1.90687	80.7	Miao et al., 2021	Hc	Carbonate
N0876	Cephalopods (Nautiloids)	Pselioceras convolutus	Pselioceras	Changhsingian	Victim	2.1761	150.003	Schaal et al., 2016	Hc	Carbonate
N0895	Cephalopods (Nautiloids)	Syringonautilus vagus	Syringonautilus	Changhsingian	Victim	1.8388	68.9922	Schaal et al., 2016	Hc	Carbonate
N0896	Cephalopods (Nautiloids)	Tainionautilus wynnei	Tainionautilus	Changhsingian	Victim	1.7482	56.0015	Schaal et al., 2016	Hc	Carbonate
N0897	Cephalopods (Nautiloids)	Tainoceras guizhouense	Tainoceras	Changhsingian	Victim	1.94939	89	Miao et al., 2021	Hc	Carbonate
N0909	Cephalopods (Nautiloids)	Temnocheilus multituberculatum	Temnocheilus	Changhsingian	Victim	2.1461	139.991	Schaal et al., 2016	Hc	Carbonate
N1466	Conodonts	Borinella nepalensis	Borinella	Induan	Originator	-0.0251	0.943844	Schaal et al., 2016	Hb	Phosphate
N1473	Conodonts	Clarkina panjali	Clarkina	Induan	Originator	-0.0555173	0.88	Brosse et al., 2017	Hb	Phosphate
N1489	Conodonts	Isarcicella lobata	Isarcicella	Induan	Originator	-0.0757207	0.84	Jiang et al., 2014	Hb	Phosphate
N1516	Conodonts	Neospathodus labiatus	Neospathodus	Induan	Originator	0.0075	1.01742	Schaal et al., 2016	Hb	Phosphate
N1520	Conodonts	Platyvillosus costatus	Platyvillosus	Induan	Originator	-0.3335	0.463981	Schaal et al., 2016	Hb	Phosphate
N1521	Conodonts	Sweetospathodus kummeli	Sweetospathodus	Induan	Originator	-0.09691	0.8	Brosse et al., 2017	Hb	Phosphate
N1486	Conodonts	Hindeodus typicalis	Hindeodus	Induan	Survivor_post	-0.0541	0.882877	Schaal et al., 2016	Hb	Phosphate
N1493	Conodonts	Merrillina ultima	Merrillina	Induan	Survivor_post	-0.107905	0.78	Wardlaw et al., 2015	Hb	Phosphate
N1494	Conodonts	Mesogondolella sheni	Mesogondolella	Induan	Survivor_post	-0.0555173	0.88	Yuan et al., 2018	Hb	Phosphate
N1510	Conodonts	Neogondolella tulongensis	Neogondolella	Induan	Survivor_post	0.149219	1.41	Orchard and Krystyn, 1998	Hb	Phosphate
N1428	Conodonts	Hindeodus typicalis	Hindeodus	Changhsingian	Survivor_pre	-0.0954	0.802786	Schaal et al., 2016	Hb	Phosphate
N1430	Conodonts	Merrillina ultima	Merrillina	Changhsingian	Survivor_pre	-0.4672	0.341036	Schaal et al., 2016	Hb	Phosphate
N1431	Conodonts	Mesogondolella hendersoni	Mesogondolella	Changhsingian	Survivor_pre	0.045323	1.11	Yuan et al., 2018	Hb	Phosphate
N1438	Conodonts	Neogondolella deflecta	Neogondolella	Changhsingian	Survivor_pre	0.1168	1.30858	Schaal et al., 2016	Hb	Phosphate
N1429	Conodonts	Iranognathus tarazi	Iranognathus	Changhsingian	Victim	-0.2501	0.562212	Schaal et al., 2016	Hb	Phosphate
N1464	Conodonts	Wardlawella movschovitschi	Wardlawella	Changhsingian	Victim	-0.4084	0.390481	Schaal et al., 2016	Hb	Phosphate
N1528	Fish	Ambodipia	Ambodipia	Induan	Originator	2.60206	400	Romano et al., 2016	Hb	Phosphate
N1562	Fish	Ardoreosomus	Ardoreosomus	Induan	Originator	2.39794	250	Roamno et al., 2019	Hb	Phosphate
N1527	Fish	Australosomus	Australosomus	Induan	Originator	2.49136	310	Romano et al., 2016	Hb	Phosphate
N1531	Fish	Birgeria	Birgeria	Induan	Originator	2.96848	930	Romano et al., 2016	Hb	Phosphate
N1549	Fish	Bobasatrania	Bobasatrania	Induan	Originator	2.17609	150	Romano et al., 2016	Hb	Phosphate
N1554	Fish	Boreosomus	Boreosomus	Induan	Originator	2.38021	240	Romano et al., 2016	Hb	Phosphate
N1553	Fish	Broughia	Broughia	Induan	Originator	2.30103	200	Romano et al., 2016	Hb	Phosphate
N1563	Fish	Candelarialepis	Candelarialepis	Induan	Originator	2.43136	270	Roamno et al., 2019	Hb	Phosphate
N1532	Fish	Ecrinesomus	Ecrinesomus	Induan	Originator	2.39794	250	Romano et al., 2016	Hb	Phosphate
N1533	Fish	Haywardia	Haywardia	Induan	Originator	1.81291	65	Romano et al., 2016	Hb	Phosphate
N1555	Fish	Helmolepis	Helmolepis	Induan	Originator	1.87506	75	Romano et al., 2016	Hb	Phosphate
N1535	Fish	Icarealcyon	Icarealcyon	Induan	Originator	2.47712	300	Romano et al., 2016	Hb	Phosphate
N1536	Fish	Jacobulus	Jacobulus	Induan	Originator	2	100	Romano et al., 2016	Hb	Phosphate
N1556	Fish	Laugia	Laugia	Induan	Originator	2.25527	180	Romano et al., 2016	Hb	Phosphate
N1537	Fish	Lehmanotus	Lehmanotus	Induan	Originator	2	100	Romano et al., 2016	Hb	Phosphate
N1557	Fish	Ospia	Ospia	Induan	Originator	2.30103	200	Romano et al., 2016	Hb	Phosphate
N1539	Fish	Parasemionotus	Parasemionotus	Induan	Originator	2.04139	110	Romano et al., 2016	Hb	Phosphate
N1550	Fish	Perleidus	Perleidus	Induan	Originator	2.19033	155	Romano et al., 2016	Hb	Phosphate
N1541	Fish	Piveteauia	Piveteauia	Induan	Originator	2.14613	140	Romano et al., 2016	Hb	Phosphate
N1542	Fish	Plesioperleidus	Plesioperleidus	Induan	Originator	1.97772	95	Romano et al., 2016	Hb	Phosphate
N1558	Fish	Pteronisculus	Pteronisculus	Induan	Originator	2.60206	400	Romano et al., 2016	Hb	Phosphate
N1543	Fish	Rhabdoderma	Rhabdoderma	Induan	Originator	2.25527	180	Romano et al., 2016	Hb	Phosphate
N1560	Fish	Sassenia	Sassenia	Induan	Originator	2.47712	300	Romano et al., 2016	Hb	Phosphate
N1544	Fish	Stensioenotus	Stensioenotus	Induan	Originator	2.20412	160	Romano et al., 2016	Hb	Phosphate
N1546	Fish	Thomasinotus	Thomasinotus	Induan	Originator	2.07918	120	Romano et al., 2016	Hb	Phosphate
N1547	Fish	Watsonulus	Watsonulus	Induan	Originator	2.20412	160	Romano et al., 2016	Hb	Phosphate
N1548	Fish	Whiteia	Whiteia	Induan	Originator	2.38021	240	Romano et al., 2016	Hb	Phosphate
N1545	Fish	Saurichthys	Saurichthys	Induan	Survivor_post	2.90309	800	Romano et al., 2016	Hb	Phosphate
N1523	Fish	Saurichthys	Saurichthys	Changhsingian	Survivor_pre	2.9345	860	Romano et al., 2016	Hb	Phosphate
N1526	Fish	Atherstonia colcanapi	Atherstonia	Changhsingian	Victim	2.30103	200	Romano et al., 2016	Hb	Phosphate
N1522	Fish	Changxingia	Changxingia	Changhsingian	Victim	2.47712	300	Romano et al., 2016	Hb	Phosphate
N1524	Fish	Sinoplatysomus	Sinoplatysomus	Changhsingian	Victim	2.04139	110	Romano et al., 2016	Hb	Phosphate
N1525	Fish	Youngichthys	Youngichthys	Changhsingian	Victim	2	100	Romano et al., 2016	Hb	Phosphate
N0139	Foraminifera	Cyclogyra mahajeri	Cyclogyra	Induan	Originator	-0.677781	0.21	Oraveczne et al., 1987	Diffusion	Carbonate
N0143	Foraminifera	Gandinella silensis	Gandinella	Induan	Originator	-0.7009	0.199113	Schaal et al., 2016	Diffusion	Carbonate
N0154	Foraminifera	Postcladella kalhori	Postcladella	Induan	Originator	-0.39794	0.4	Krainer et al., 2011	Diffusion	Carbonate
N0140	Foraminifera	Diplosphaerina inaequalis	Diplosphaerina	Induan	Survivor_post	-0.945	0.113501	Schaal et al., 2016	Diffusion	Carbonate
N0141	Foraminifera	Earlandia sp.	Earlandia	Induan	Survivor_post	-0.130768	0.74	Song et al., 2016	Diffusion	Carbonate
N0142	Foraminifera	Frondina permica	Frondina	Induan	Survivor_post	-0.612	0.244343	Schaal et al., 2016	Diffusion	Carbonate
N0144	Foraminifera	Geinitzina araxensis	Geinitzina	Induan	Survivor_post	-0.6024	0.249804	Schaal et al., 2016	Diffusion	Carbonate
N0146	Foraminifera	Globivalvulina lukachiensis	Globivalvulina	Induan	Survivor_post	-0.508638	0.31	Song et al., 2016	Diffusion	Carbonate
N0147	Foraminifera	Glomospira regularis	Glomospira	Induan	Survivor_post	-0.527	0.297167	Schaal et al., 2016	Diffusion	Carbonate
N0148	Foraminifera	Hemigordius longus	Hemigordius	Induan	Survivor_post	-0.657577	0.22	Song et al., 2009	Diffusion	Carbonate
N0149	Foraminifera	Ichthyofrondina palmata	Ichthyofrondina	Induan	Survivor_post	-0.7963	0.159845	Schaal et al., 2016	Diffusion	Carbonate
N0150	Foraminifera	Nodosaria expolita	Nodosaria	Induan	Survivor_post	-0.677781	0.21	Song et al., 2009	Diffusion	Carbonate
N0153	Foraminifera	Nodosinelloides netschajewi	Nodosinelloides	Induan	Survivor_post	-0.537602	0.29	Song et al., 2007	Diffusion	Carbonate
N0155	Foraminifera	Robuloides lens	Robuloides	Induan	Survivor_post	-0.744727	0.18	Groves-2007	Diffusion	Carbonate
N0036	Foraminifera	Diplosphaerina inaequalis	Diplosphaerina	Changhsingian	Survivor_pre	-0.522879	0.3	Song et al., 2009	Diffusion	Carbonate
N0037	Foraminifera	Earlandia dunningtoni	Earlandia	Changhsingian	Survivor_pre	-0.346787	0.45	Krainer-2011-奥地利南部	Diffusion	Carbonate
N0039	Foraminifera	Frondina permica	Frondina	Changhsingian	Survivor_pre	0.071882	1.18	Song et al., 2009	Diffusion	Carbonate
N0043	Foraminifera	Geinitzina postcarbonica	Geinitzina	Changhsingian	Survivor_pre	0.20412	1.6	Erlangen-1987	Diffusion	Carbonate
N0049	Foraminifera	Globivalvulina graeca	Globivalvulina	Changhsingian	Survivor_pre	0.198657	1.58	Erlangen-1987	Diffusion	Carbonate
N0052	Foraminifera	Glomospira tenuifistula	Glomospira	Changhsingian	Survivor_pre	-0.2518	0.560015	Schaal et al., 2016	Diffusion	Carbonate
N0055	Foraminifera	Hemigordius longus	Hemigordius	Changhsingian	Survivor_pre	-0.455932	0.35	Song et al., 2009	Diffusion	Carbonate
N0058	Foraminifera	Ichthyofrondina palmata	Ichthyofrondina	Changhsingian	Survivor_pre	-0.431798	0.37	Song et al., 2009	Diffusion	Carbonate
N0084	Foraminifera	Nodosaria longissima	Nodosaria	Changhsingian	Survivor_pre	0.0031	1.00716	Schaal et al., 2016	Diffusion	Carbonate
N0089	Foraminifera	Nodosinelloides sagitta	Nodosinelloides	Changhsingian	Survivor_pre	0.00860017	1.02	Groves et al., 2005	Diffusion	Carbonate
N0131	Foraminifera	Robuloides orientalis	Robuloides	Changhsingian	Survivor_pre	0.230449	1.7	Pronina-Nestell-2001	Diffusion	Carbonate
N0003	Foraminifera	Abadehella iwaiensis	Abadehella	Changhsingian	Victim	0.255273	1.8	Kobayashi-1997	Diffusion	Carbonate
N0004	Foraminifera	Aeolisaccus dunningtoni	Aeolisaccus	Changhsingian	Victim	-0.3238	0.47446	Schaal et al., 2016	Diffusion	Carbonate
N0007	Foraminifera	Agathammina pusilla	Agathammina	Changhsingian	Victim	0.403121	2.53	Erlangen-1987	Diffusion	Carbonate
N0008	Foraminifera	Ammodiscus bellus	Ammodiscus	Changhsingian	Victim	-0.408935	0.39	Song et al., 2009	Diffusion	Carbonate
N0009	Foraminifera	Ammovertella inversus	Ammovertella	Changhsingian	Victim	-0.7533	0.176482	Schaal et al., 2016	Diffusion	Carbonate
N0010	Foraminifera	Baisalina pulchra	Baisalina	Changhsingian	Victim	0.167317	1.47	Lys-1980	Diffusion	Carbonate
N0011	Foraminifera	Bradyina major	Bradyina	Changhsingian	Victim	0.0899051	1.23	Lys-1980	Diffusion	Carbonate
N0012	Foraminifera	Calcitornella	Calcitornella	Changhsingian	Victim	0.139879	1.38	Song et al., 2009	Diffusion	Carbonate
N0013	Foraminifera	Calvezina ottomana	Calvezina	Changhsingian	Victim	0.230449	1.7	Song et al., 2009	Diffusion	Carbonate
N0014	Foraminifera	Chalaroschwagerina vulgaris	Chalaroschwagerina	Changhsingian	Victim	0.7466	5.57956	Schaal et al., 2016	Diffusion	Carbonate
N0015	Foraminifera	Charliella altineri	Charliella	Changhsingian	Victim	-0.161151	0.69	Gaillot-2007	Diffusion	Carbonate
N0020	Foraminifera	Climacammina valvulinoides	Climacammina	Changhsingian	Victim	0.687529	4.87	Kobayashi-1997	Diffusion	Carbonate
N0021	Foraminifera	Codonofusiella extensa	Codonofusiella	Changhsingian	Victim	0.25042	1.78	Lys-1980	Diffusion	Carbonate
N0026	Foraminifera	Colaniella parva	Colaniella	Changhsingian	Victim	0.30103	2	Kobayashi-2002	Diffusion	Carbonate
N0028	Foraminifera	Cribrogenerina sumatrana	Cribrogenerina	Changhsingian	Victim	0.653213	4.5	Kobayashi-1997	Diffusion	Carbonate
N0029	Foraminifera	Cryptomorphina limonitica	Cryptomorphina	Changhsingian	Victim	-0.356547	0.44	Groves et al., 2007	Diffusion	Carbonate
N0031	Foraminifera	Cryptoseptida kanyoensis	Cryptoseptida	Changhsingian	Victim	0.276462	1.89	Kobayashi-1997	Diffusion	Carbonate
N0032	Foraminifera	Dagmarita chanakchiensis	Dagmarita	Changhsingian	Victim	-0.1511	0.706155	Schaal et al., 2016	Diffusion	Carbonate
N0034	Foraminifera	Deckerella sp	Deckerella	Changhsingian	Victim	0.424882	2.66	Song et al., 2009	Diffusion	Carbonate
N0035	Foraminifera	Dilatofusulina orthogonios	Dilatofusulina	Changhsingian	Victim	0.451786	2.83	Wang-2009	Diffusion	Carbonate
N0051	Foraminifera	Glomomidiella nestellorum	Glomomidiella	Changhsingian	Victim	-0.0457575	0.9	Song et al., 2009	Diffusion	Carbonate
N0053	Foraminifera	Graecodiscus kotlyarae	Graecodiscus	Changhsingian	Victim	-0.0532	0.884708	Schaal et al., 2016	Diffusion	Carbonate
N0056	Foraminifera	Howchinella costulata	Howchinella	Changhsingian	Victim	-0.0457575	0.9	Song et al., 2009	Diffusion	Carbonate
N0059	Foraminifera	Kamurana sp.	Kamurana	Changhsingian	Victim	0.30103	2	Kobayashi-2002	Diffusion	Carbonate
N0062	Foraminifera	Langella ocarina	Langella	Changhsingian	Victim	0.0863598	1.22	Erlangen-1987	Diffusion	Carbonate
N0063	Foraminifera	Lasiodiscus insecta	Lasiodiscus	Changhsingian	Victim	-0.3882	0.409072	Schaal et al., 2016	Diffusion	Carbonate
N0064	Foraminifera	Lingulina tumida	Lingulina	Changhsingian	Victim	-0.1082	0.779471	Schaal et al., 2016	Diffusion	Carbonate
N0065	Foraminifera	Lunucammina sp.	Lunucammina	Changhsingian	Victim	-0.1523	0.704206	Schaal et al., 2016	Diffusion	Carbonate
N0068	Foraminifera	Midiella karinae	Midiella	Changhsingian	Victim	-0.147	0.712853	Schaal et al., 2016	Diffusion	Carbonate
N0069	Foraminifera	Multidiscus sp.	Multidiscus	Changhsingian	Victim	-0.0315171	0.93	Haghighat-2020	Diffusion	Carbonate
N0072	Foraminifera	Nankinella minor	Nankinella	Changhsingian	Victim	0.526339	3.36	Song et al., 2009	Diffusion	Carbonate
N0074	Foraminifera	Nanlingella simplex	Nanlingella	Changhsingian	Victim	-0.327902	0.47	Kobayashi-1997	Diffusion	Carbonate
N0075	Foraminifera	Neodiscus grandis	Neodiscus	Changhsingian	Victim	0.1365	1.3693	Schaal et al., 2016	Diffusion	Carbonate
N0079	Foraminifera	Neoendothyra permica	Neoendothyra	Changhsingian	Victim	-0.0122	0.972299	Schaal et al., 2016	Diffusion	Carbonate
N0081	Foraminifera	Neomillerella mirabilis	Neomillerella	Changhsingian	Victim	0.146128	1.4	Gaillot-2007	Diffusion	Carbonate
N0093	Foraminifera	Pachyphloia robusta	Pachyphloia	Changhsingian	Victim	0.238046	1.73	Pronina-Nestell-2001	Diffusion	Carbonate
N0096	Foraminifera	Pachyphloides inflatus	Pachyphloides	Changhsingian	Victim	-0.4308	0.370851	Schaal et al., 2016	Diffusion	Carbonate
N0097	Foraminifera	Palaeotextularia sp.	Palaeotextularia	Changhsingian	Victim	0.0791812	1.2	Song et al., 2009	Diffusion	Carbonate
N0099	Foraminifera	Paleofusulina sinensis	Paleofusulina	Changhsingian	Victim	0.350248	2.24	Kobayashi-1997	Diffusion	Carbonate
N0100	Foraminifera	Paradoxiella skinneri	Paradoxiella	Changhsingian	Victim	0.636488	4.33	Lys-1980	Diffusion	Carbonate
N0102	Foraminifera	Paraglobivalvulina piyasini	Paraglobivalvulina	Changhsingian	Victim	0.491362	3.1	Song et al., 2009	Diffusion	Carbonate
N0103	Foraminifera	Paraglobivalvulinoides piyasini	Paraglobivalvulinoides	Changhsingian	Victim	0.511883	3.25	Kobayashi-1997	Diffusion	Carbonate
N0105	Foraminifera	Parananlingella labensis	Parananlingella	Changhsingian	Victim	0.357935	2.28	Pronina-Nestell-2001	Diffusion	Carbonate
N0106	Foraminifera	Parareichelina reticulata	Parareichelina	Changhsingian	Victim	0.465383	2.92	Pronina-Nestell-2001	Diffusion	Carbonate
N0109	Foraminifera	Paremiratella robusta	Paremiratella	Changhsingian	Victim	0.0791812	1.2	Gaillot-2007	Diffusion	Carbonate
N0110	Foraminifera	Partisania typica	Partisania	Changhsingian	Victim	-0.042	0.907821	Schaal et al., 2016	Diffusion	Carbonate
N0111	Foraminifera	Pisolina excessa	Pisolina	Changhsingian	Victim	0.544068	3.5	Song et al., 2009	Diffusion	Carbonate
N0112	Foraminifera	Polarisella sagitta	Polarisella	Changhsingian	Victim	-0.3404	0.456667	Schaal et al., 2016	Diffusion	Carbonate
N0114	Foraminifera	Postendothyra scabra	Postendothyra	Changhsingian	Victim	-0.124939	0.75	Song et al., 2009	Diffusion	Carbonate
N0116	Foraminifera	Protonodosaria sp.	Protonodosaria	Changhsingian	Victim	0.0216	1.05099	Schaal et al., 2016	Diffusion	Carbonate
N0117	Foraminifera	Pseudocolaniella longa	Pseudocolaniella	Changhsingian	Victim	-0.248	0.564937	Schaal et al., 2016	Diffusion	Carbonate
N0118	Foraminifera	Pseudolangella dorashamensis	Pseudolangella	Changhsingian	Victim	-0.267606	0.54	Groves et al., 2007	Diffusion	Carbonate
N0120	Foraminifera	Pseudomideilla labensis	Pseudomideilla	Changhsingian	Victim	-0.167491	0.68	Pronina-Nestell-2001	Diffusion	Carbonate
N0121	Foraminifera	Pseudoschwagerina sp.	Pseudoschwagerina	Changhsingian	Victim	0.6307	4.27268	Schaal et al., 2016	Diffusion	Carbonate
N0122	Foraminifera	Pseudotristix solida	Pseudotristix	Changhsingian	Victim	-0.187087	0.65	Gaillot-2007	Diffusion	Carbonate
N0124	Foraminifera	Rectoglandulina semiglobosa	Rectoglandulina	Changhsingian	Victim	-0.4359	0.366522	Schaal et al., 2016	Diffusion	Carbonate
N0126	Foraminifera	Reichelina cribroseptata	Reichelina	Changhsingian	Victim	0.15	1.41254	Schaal et al., 2016	Diffusion	Carbonate
N0132	Foraminifera	Sengoerina argandi	Sengoerina	Changhsingian	Victim	-0.431798	0.37	Song et al., 2009	Diffusion	Carbonate
N0133	Foraminifera	Staffella sp.	Staffella	Changhsingian	Victim	0.1299	1.34865	Schaal et al., 2016	Diffusion	Carbonate
N0134	Foraminifera	Tetrataxis sp.	Tetrataxis	Changhsingian	Victim	0.2578	1.81051	Schaal et al., 2016	Diffusion	Carbonate
N0138	Foraminifera	Veervilleina bradyi	Veervilleina	Changhsingian	Victim	-0.275	0.530884	Schaal et al., 2016	Diffusion	Carbonate
N0777	Gastropods	Abrekopsis depresispirus	Abrekopsis	Induan	Originator	0.9509	8.931	Schaal et al., 2016	Hc	Carbonate
N0780	Gastropods	Chartronella maedai	Chartronella	Induan	Originator	0.8241	6.6696	Schaal et al., 2016	Hc	Carbonate
N0781	Gastropods	Coelostylina	Coelostylina	Induan	Originator	0.705	5.06991	Schaal et al., 2016	Hc	Carbonate
N0782	Gastropods	Cossmannina alfischeri	Cossmannina	Induan	Originator	0.662758	4.6	Foster et al., 2018	Hc	Carbonate
N0785	Gastropods	Dicellonema panxianensis	Dicellonema	Induan	Originator	0.977724	9.5	Kaim et al., 2010	Hc	Carbonate
N0786	Gastropods	Eucochlis obliquecostata	Eucochlis	Induan	Originator	0.643453	4.4	Foster et al., 2018	Hc	Carbonate
N0789	Gastropods	Jiangxispira yangouensis	Jiangxispira	Induan	Originator	0.1761	1.50003	Schaal et al., 2016	Hc	Carbonate
N0790	Gastropods	Lepidotrochus	Lepidotrochus	Induan	Originator	0.4742	2.97989	Schaal et al., 2016	Hc	Carbonate
N0791	Gastropods	Microconchus aberrans	Microconchus	Induan	Originator	0.255273	1.8	Foster et al., 2018	Hc	Carbonate
N0794	Gastropods	Natiria	Natiria	Induan	Originator	1.2319	17.0569	Schaal et al., 2016	Hc	Carbonate
N0795	Gastropods	Omphaloptycha hormolira	Omphaloptycha	Induan	Originator	1.1847	15.3003	Schaal et al., 2016	Hc	Carbonate
N0796	Gastropods	Palaeonarica guangxinensis	Palaeonarica	Induan	Originator	0.838849	6.9	Kaim et al., 2010	Hc	Carbonate
N0797	Gastropods	Polygyrina zhongzhaiensis	Polygyrina	Induan	Originator	0.8129	6.4998	Schaal et al., 2016	Hc	Carbonate
N0802	Gastropods	Trachybembix	Trachybembix	Induan	Originator	0.7267	5.32967	Schaal et al., 2016	Hc	Carbonate
N0804	Gastropods	Wannerispira shangganensis	Wannerispira	Induan	Originator	1.0013	10.03	Kaim et al., 2010	Hc	Carbonate
N0778	Gastropods	Ananias sp.	Ananias	Induan	Survivor_post	0.521	3.31894	Schaal et al., 2016	Hc	Carbonate
N0779	Gastropods	Bellerophon abrekensis	Bellerophon	Induan	Survivor_post	1.248	17.7011	Schaal et al., 2016	Hc	Carbonate
N0787	Gastropods	Euphemites	Euphemites	Induan	Survivor_post	0.6282	4.24815	Schaal et al., 2016	Hc	Carbonate
N0788	Gastropods	Glabrocingulum sp.	Glabrocingulum	Induan	Survivor_post	0.612784	4.1	Foster et al., 2018	Hc	Carbonate
N0793	Gastropods	Naticopsis arctica	Naticopsis	Induan	Survivor_post	1.4624	29	Brayard et al., 2015	Hc	Carbonate
N0798	Gastropods	Retispira asiatica	Retispira	Induan	Survivor_post	0.7559	5.70033	Schaal et al., 2016	Hc	Carbonate
N0799	Gastropods	Stachella granaticarinata	Stachella	Induan	Survivor_post	0.9445	8.80035	Schaal et al., 2016	Hc	Carbonate
N0800	Gastropods	Streptacis	Streptacis	Induan	Survivor_post	-0.2326	0.585329	Schaal et al., 2016	Hc	Carbonate
N0801	Gastropods	Strobeus	Strobeus	Induan	Survivor_post	0.422	2.64241	Schaal et al., 2016	Hc	Carbonate
N0803	Gastropods	Vernelia samae	Vernelia	Induan	Survivor_post	0.662758	4.6	Foster et al., 2018	Hc	Carbonate
N0805	Gastropods	Warthia borealis	Warthia	Induan	Survivor_post	1.25527	18	Kaim et al., 2010	Hc	Carbonate
N0698	Gastropods	Ananias campbelli	Ananias	Changhsingian	Survivor_pre	1.4314	27.0023	Schaal et al., 2016	Hc	Carbonate
N0703	Gastropods	Bellerophon impressus	Bellerophon	Changhsingian	Survivor_pre	1.8129	64.998	Schaal et al., 2016	Hc	Carbonate
N0718	Gastropods	Euphemites rariliratus	Euphemites	Changhsingian	Survivor_pre	1.3962	24.9	Schaal et al., 2016	Hc	Carbonate
N0723	Gastropods	Glabrocingulum	Glabrocingulum	Changhsingian	Survivor_pre	0.7907	6.1759	Schaal et al., 2016	Hc	Carbonate
N0745	Gastropods	Naticopsis quangxiensis	Naticopsis	Changhsingian	Survivor_pre	1.6532	44.9987	Schaal et al., 2016	Hc	Carbonate
N0761	Gastropods	Retispira matanensis	Retispira	Changhsingian	Survivor_pre	1.1703	14.8013	Schaal et al., 2016	Hc	Carbonate
N0766	Gastropods	Stachella bifrons	Stachella	Changhsingian	Survivor_pre	1.4314	27.0023	Schaal et al., 2016	Hc	Carbonate
N0768	Gastropods	Streptacis permiana	Streptacis	Changhsingian	Survivor_pre	0.716	5.19996	Schaal et al., 2016	Hc	Carbonate
N0769	Gastropods	Strobeus dongluoensis	Strobeus	Changhsingian	Survivor_pre	1.1523	14.2004	Schaal et al., 2016	Hc	Carbonate
N0773	Gastropods	Vernelia	Vernelia	Changhsingian	Survivor_pre	0.8323	6.79673	Schaal et al., 2016	Hc	Carbonate
N0774	Gastropods	Warthia brevizonata	Warthia	Changhsingian	Survivor_pre	1.3598	22.8981	Schaal et al., 2016	Hc	Carbonate
N0695	Gastropods	Aclisina multicarinata	Aclisina	Changhsingian	Victim	-0.0915	0.810028	Schaal et al., 2016	Hc	Carbonate
N0696	Gastropods	Acteonina solida	Acteonina	Changhsingian	Victim	0.2788	1.9002	Schaal et al., 2016	Hc	Carbonate
N0697	Gastropods	Aiptospira acutangula	Aiptospira	Changhsingian	Victim	1.4728	29.703	Schaal et al., 2016	Hc	Carbonate
N0699	Gastropods	Anomphalus studiosus	Anomphalus	Changhsingian	Victim	-0.0605	0.869961	Schaal et al., 2016	Hc	Carbonate
N0700	Gastropods	Apachella	Apachella	Changhsingian	Victim	0.59	3.89045	Schaal et al., 2016	Hc	Carbonate
N0701	Gastropods	Araeonema	Araeonema	Changhsingian	Victim	-0.3736	0.423058	Schaal et al., 2016	Hc	Carbonate
N0702	Gastropods	Baylea heterocarinata	Baylea	Changhsingian	Victim	1.3522	22.5009	Schaal et al., 2016	Hc	Carbonate
N0704	Gastropods	Bicarinella bicarinata	Bicarinella	Changhsingian	Victim	1	10	Schaal et al., 2016	Hc	Carbonate
N0705	Gastropods	Bucanopsis	Bucanopsis	Changhsingian	Victim	0.5875	3.86812	Schaal et al., 2016	Hc	Carbonate
N0706	Gastropods	Callistadia punjabica	Callistadia	Changhsingian	Victim	1.0607	11.5001	Schaal et al., 2016	Hc	Carbonate
N0707	Gastropods	Callitomaria stanislavi	Callitomaria	Changhsingian	Victim	1.4502	28.1968	Schaal et al., 2016	Hc	Carbonate
N0708	Gastropods	Cerithioides	Cerithioides	Changhsingian	Victim	1.1768	15.0245	Schaal et al., 2016	Hc	Carbonate
N0709	Gastropods	Collabrina lunulata	Collabrina	Changhsingian	Victim	1.4771	29.9985	Schaal et al., 2016	Hc	Carbonate
N0710	Gastropods	Cyclozyga	Cyclozyga	Changhsingian	Victim	0.7677	5.85733	Schaal et al., 2016	Hc	Carbonate
N0711	Gastropods	Cylindritopsis altica	Cylindritopsis	Changhsingian	Victim	1.5038	31.9007	Schaal et al., 2016	Hc	Carbonate
N0712	Gastropods	Dicosmos	Dicosmos	Changhsingian	Victim	1.3111	20.4692	Schaal et al., 2016	Hc	Carbonate
N0713	Gastropods	Dictyotomaria transcostata	Dictyotomaria	Changhsingian	Victim	1.1303	13.499	Schaal et al., 2016	Hc	Carbonate
N0714	Gastropods	Donaldina trimorpha	Donaldina	Changhsingian	Victim	1.4314	27.0023	Schaal et al., 2016	Hc	Carbonate
N0715	Gastropods	Donaldospira	Donaldospira	Changhsingian	Victim	0.8665	7.3536	Schaal et al., 2016	Hc	Carbonate
N0716	Gastropods	Erwinispira jucunda	Erwinispira	Changhsingian	Victim	0.0334	1.07994	Schaal et al., 2016	Hc	Carbonate
N0717	Gastropods	Euomphalus uedi	Euomphalus	Changhsingian	Victim	1.3222	20.9991	Schaal et al., 2016	Hc	Carbonate
N0719	Gastropods	Euphemitopsis circumcostatus	Euphemitopsis	Changhsingian	Victim	1.1303	13.499	Schaal et al., 2016	Hc	Carbonate
N0721	Gastropods	Extendilabrum strictomarginis	Extendilabrum	Changhsingian	Victim	1.4579	28.7012	Schaal et al., 2016	Hc	Carbonate
N0722	Gastropods	Girtyspira delicata	Girtyspira	Changhsingian	Victim	0.0492	1.11995	Schaal et al., 2016	Hc	Carbonate
N0724	Gastropods	Glyptospira pinna	Glyptospira	Changhsingian	Victim	0.0899	1.22999	Schaal et al., 2016	Hc	Carbonate
N0725	Gastropods	Goniasma fusuiensis	Goniasma	Changhsingian	Victim	1.42	26.3027	Schaal et al., 2016	Hc	Carbonate
N0726	Gastropods	Guizhouspira sequens	Guizhouspira	Changhsingian	Victim	1.0414	11.0002	Schaal et al., 2016	Hc	Carbonate
N0727	Gastropods	Heshanietta bacca	Heshanietta	Changhsingian	Victim	-0.0605	0.869961	Schaal et al., 2016	Hc	Carbonate
N0729	Gastropods	Hyphantozyga	Hyphantozyga	Changhsingian	Victim	0.5588	3.62076	Schaal et al., 2016	Hc	Carbonate
N0730	Gastropods	Jedria	Jedria	Changhsingian	Victim	1.4322	27.052	Schaal et al., 2016	Hc	Carbonate
N0732	Gastropods	Labridens	Labridens	Changhsingian	Victim	0.8	6.30957	Schaal et al., 2016	Hc	Carbonate
N0733	Gastropods	Laxella micra	Laxella	Changhsingian	Victim	-0.4089	0.390032	Schaal et al., 2016	Hc	Carbonate
N0734	Gastropods	Leptomphalus pusillus	Leptomphalus	Changhsingian	Victim	0.9031	8.00018	Schaal et al., 2016	Hc	Carbonate
N0735	Gastropods	Leptoptygma	Leptoptygma	Changhsingian	Victim	0.428	2.67917	Schaal et al., 2016	Hc	Carbonate
N0736	Gastropods	Luoguella elegantula	Luoguella	Changhsingian	Victim	-0.1367	0.729962	Schaal et al., 2016	Hc	Carbonate
N0737	Gastropods	Luoguispira micra	Luoguispira	Changhsingian	Victim	-0.0458	0.899912	Schaal et al., 2016	Hc	Carbonate
N0738	Gastropods	Margarita prisca	Margarita	Changhsingian	Victim	0.7782	6.00067	Schaal et al., 2016	Hc	Carbonate
N0740	Gastropods	Microlampra orcula	Microlampra	Changhsingian	Victim	0.0969	1.24997	Schaal et al., 2016	Hc	Carbonate
N0741	Gastropods	Microptychis charma	Microptychis	Changhsingian	Victim	0.3324	2.14981	Schaal et al., 2016	Hc	Carbonate
N0742	Gastropods	Mourlonia toyomensis	Mourlonia	Changhsingian	Victim	1.2945	19.7015	Schaal et al., 2016	Hc	Carbonate
N0744	Gastropods	Naticasinus sinus	Naticasinus	Changhsingian	Victim	-0.1739	0.670039	Schaal et al., 2016	Hc	Carbonate
N0746	Gastropods	Ninglangella ninglangella	Ninglangella	Changhsingian	Victim	0	1	Schaal et al., 2016	Hc	Carbonate
N0747	Gastropods	Orthonema panxianensis	Orthonema	Changhsingian	Victim	0.6232	4.19952	Schaal et al., 2016	Hc	Carbonate
N0748	Gastropods	Palaeostylus	Palaeostylus	Changhsingian	Victim	1.1522	14.1971	Schaal et al., 2016	Hc	Carbonate
N0750	Gastropods	Peruvispira volupta	Peruvispira	Changhsingian	Victim	1	10	Schaal et al., 2016	Hc	Carbonate
N0751	Gastropods	Phasianella arenicola	Phasianella	Changhsingian	Victim	0.699	5.00035	Schaal et al., 2016	Hc	Carbonate
N0752	Gastropods	Platyzona dongluoensis	Platyzona	Changhsingian	Victim	0.8451	7.00003	Schaal et al., 2016	Hc	Carbonate
N0694	Gastropods	Pleurotomaria durga	Pleurotomaria	Changhsingian	Victim	0.9294	8.49963	Schaal et al., 2016	Hc	Carbonate
N0753	Gastropods	Plicatus scalaris	Plicatus	Changhsingian	Victim	-0.1549	0.700003	Schaal et al., 2016	Hc	Carbonate
N0754	Gastropods	Plocezyga varica	Plocezyga	Changhsingian	Victim	0.6532	4.49987	Schaal et al., 2016	Hc	Carbonate
N0755	Gastropods	Porcellia magninodosa	Porcellia	Changhsingian	Victim	0.8751	7.50067	Schaal et al., 2016	Hc	Carbonate
N0756	Gastropods	Propupaspira eleganta	Propupaspira	Changhsingian	Victim	0.1761	1.50003	Schaal et al., 2016	Hc	Carbonate
N0757	Gastropods	Protostylus exiguus	Protostylus	Changhsingian	Victim	0.8325	6.79986	Schaal et al., 2016	Hc	Carbonate
N0758	Gastropods	Pseudozygopleura micra	Pseudozygopleura	Changhsingian	Victim	0.0645	1.16011	Schaal et al., 2016	Hc	Carbonate
N0759	Gastropods	Ptychobellerophon	Ptychobellerophon	Changhsingian	Victim	0.753	5.66239	Schaal et al., 2016	Hc	Carbonate
N0762	Gastropods	Rhaphistomella	Rhaphistomella	Changhsingian	Victim	0.6769	4.75226	Schaal et al., 2016	Hc	Carbonate
N0763	Gastropods	Royalella heshanensis	Royalella	Changhsingian	Victim	0.2253	1.67996	Schaal et al., 2016	Hc	Carbonate
N0764	Gastropods	Singulitubus obliquus	Singulitubus	Changhsingian	Victim	1.143	13.8995	Schaal et al., 2016	Hc	Carbonate
N0765	Gastropods	Soleniscus avellanoides	Soleniscus	Changhsingian	Victim	1.5911	39.0032	Schaal et al., 2016	Hc	Carbonate
N0767	Gastropods	Straparella rotella	Straparella	Changhsingian	Victim	-0.1805	0.659933	Schaal et al., 2016	Hc	Carbonate
N0770	Gastropods	Stuoraxis minutus	Stuoraxis	Changhsingian	Victim	-0.0605	0.869961	Schaal et al., 2016	Hc	Carbonate
N0771	Gastropods	Tetratubispira mira	Tetratubispira	Changhsingian	Victim	1.3502	22.3975	Schaal et al., 2016	Hc	Carbonate
N0772	Gastropods	Trachydomia minuta	Trachydomia	Changhsingian	Victim	0.4249	2.66011	Schaal et al., 2016	Hc	Carbonate
N0775	Gastropods	Worthenia corrugata	Worthenia	Changhsingian	Victim	1.3444	22.1004	Schaal et al., 2016	Hc	Carbonate
N0776	Gastropods	Zhonghuaspira gibbicircelloides	Zhonghuaspira	Changhsingian	Victim	1.2455	17.5995	Schaal et al., 2016	Hc	Carbonate
N1151	Ostracods	Carinaknightina tibetensis	Carinaknightina	Induan	Originator	-0.1308	0.739946	Schaal et al., 2016	Hc	Carbonate
N1156	Ostracods	Judahella sp.	Judahella	Induan	Originator	-0.4202	0.380014	Schaal et al., 2016	Hc	Carbonate
N1158	Ostracods	Langdaia suboblonga	Langdaia	Induan	Originator	-0.100727	0.793	Qiu et al., 2019	Hc	Carbonate
N1160	Ostracods	Liuzhinia guangxiensis	Liuzhinia	Induan	Originator	-0.0925886	0.808	Qiu et al., 2019	Hc	Carbonate
N1161	Ostracods	Lutkevichinella ornata	Lutkevichinella	Induan	Originator	-0.2924	0.510035	Schaal et al., 2016	Hc	Carbonate
N1163	Ostracods	Praezabythocypris ottomanensis	Praezabythocypris	Induan	Originator	-0.124939	0.75	Qiu et al., 2019	Hc	Carbonate
N1164	Ostracods	Truncobairdia beaglensis	Truncobairdia	Induan	Originator	-0.0915	0.810028	Schaal et al., 2016	Hc	Carbonate
N1138	Ostracods	Acratia changxingensis	Acratia	Induan	Survivor_post	-0.184422	0.654	Qiu et al., 2019	Hc	Carbonate
N1140	Ostracods	Bairdia subsymmetrica	Bairdia	Induan	Survivor_post	-0.129596	0.742	Qiu et al., 2019	Hc	Carbonate
N1145	Ostracods	Bairdiacypris ottomanensis	Bairdiacypris	Induan	Survivor_post	-0.1707	0.674994	Schaal et al., 2016	Hc	Carbonate
N1146	Ostracods	Basslerella superarella	Basslerella	Induan	Survivor_post	-0.437707	0.365	Forel et al., 2015	Hc	Carbonate
N1147	Ostracods	Callicythere postangusta	Callicythere	Induan	Survivor_post	-0.4685	0.340017	Schaal et al., 2016	Hc	Carbonate
N1153	Ostracods	Cavellina triassica	Cavellina	Induan	Survivor_post	-0.2441	0.570033	Schaal et al., 2016	Hc	Carbonate
N1154	Ostracods	Fabalicypris reniformis	Fabalicypris	Induan	Survivor_post	-0.1871	0.64998	Schaal et al., 2016	Hc	Carbonate
N1155	Ostracods	Hollinella tingi	Hollinella	Induan	Survivor_post	-0.0486625	0.894	Qiu et al., 2019	Hc	Carbonate
N1162	Ostracods	Paracypris gaetanii	Paracypris	Induan	Survivor_post	-0.1871	0.64998	Schaal et al., 2016	Hc	Carbonate
N1070	Ostracods	Acratia qinglongensis	Acratia	Changhsingian	Survivor_pre	-0.19382	0.64	Forel et al., 2015	Hc	Carbonate
N1076	Ostracods	Bairdia cheni	Bairdia	Changhsingian	Survivor_pre	0.0645	1.16011	Schaal et al., 2016	Hc	Carbonate
N1089	Ostracods	Bairdiacypris longirobusta	Bairdiacypris	Changhsingian	Survivor_pre	-0.0482	0.894953	Schaal et al., 2016	Hc	Carbonate
N1092	Ostracods	Basslerella superarella	Basslerella	Changhsingian	Survivor_pre	-0.321482	0.477	Forel et al., 2015	Hc	Carbonate
N1093	Ostracods	Callicythere mazurensis	Callicythere	Changhsingian	Survivor_pre	-0.2366	0.579963	Schaal et al., 2016	Hc	Carbonate
N1095	Ostracods	Cavellina bellerophonella	Cavellina	Changhsingian	Survivor_pre	-0.1079	0.78001	Schaal et al., 2016	Hc	Carbonate
N1105	Ostracods	Fabalicypris subgeinitziana	Fabalicypris	Changhsingian	Survivor_pre	-0.0315	0.930037	Schaal et al., 2016	Hc	Carbonate
N1111	Ostracods	Hollinella herrickana	Hollinella	Changhsingian	Survivor_pre	0.0792	1.20005	Schaal et al., 2016	Hc	Carbonate
N1125	Ostracods	Paracypris gaetanii	Paracypris	Changhsingian	Survivor_pre	-0.356547	0.44	Forel et al., 2015	Hc	Carbonate
N1073	Ostracods	Arqoviella khartamensis	Arqoviella	Changhsingian	Victim	0.0107	1.02494	Schaal et al., 2016	Hc	Carbonate
N1099	Ostracods	Changhsingian	Changhsingian	Changhsingian	Victim	-0.135489	0.732	Forel et al., 2015	Hc	Carbonate
N1100	Ostracods	Cryptobairdia postilonga	Cryptobairdia	Changhsingian	Victim	-0.2924	0.510035	Schaal et al., 2016	Hc	Carbonate
N1101	Ostracods	Cyathus caperata	Cyathus	Changhsingian	Victim	-0.19382	0.64	Forel et al., 2015	Hc	Carbonate
N1107	Ostracods	Glyptopleurina pasinii	Glyptopleurina	Changhsingian	Victim	-0.2676	0.540008	Schaal et al., 2016	Hc	Carbonate
N1108	Ostracods	Healdia incognita	Healdia	Changhsingian	Victim	-0.0315	0.930037	Schaal et al., 2016	Hc	Carbonate
N1109	Ostracods	Healdianella doraschamensis	Healdianella	Changhsingian	Victim	-0.0177	0.960064	Schaal et al., 2016	Hc	Carbonate
N1113	Ostracods	Kempfia tergilata	Kempfia	Changhsingian	Victim	-0.1024	0.789951	Schaal et al., 2016	Hc	Carbonate
N1114	Ostracods	Kirkbya buekkensis	Kirkbya	Changhsingian	Victim	-0.0862	0.819974	Schaal et al., 2016	Hc	Carbonate
N1115	Ostracods	Knightina bullaensis	Knightina	Changhsingian	Victim	0.0906107	1.232	Forel et al., 2015	Hc	Carbonate
N1117	Ostracods	Knoxiella oblonga	Knoxiella	Changhsingian	Victim	-0.0655	0.860003	Schaal et al., 2016	Hc	Carbonate
N1122	Ostracods	Microcheilinella rectodorsata	Microcheilinella	Changhsingian	Victim	-0.221126	0.601	Forel et al., 2015	Hc	Carbonate
N1123	Ostracods	Neoulrichia pulchra	Neoulrichia	Changhsingian	Victim	-0.4437	0.359998	Schaal et al., 2016	Hc	Carbonate
N1126	Ostracods	Parahollinella visnyoensis	Parahollinella	Changhsingian	Victim	-0.0856568	0.821	Forel et al., 2015	Hc	Carbonate
N1127	Ostracods	Paramacrocypris schallreuteri	Paramacrocypris	Changhsingian	Victim	-0.0155	0.964939	Schaal et al., 2016	Hc	Carbonate
N1128	Ostracods	Paraparchites chenshii	Paraparchites	Changhsingian	Victim	0.10721	1.28	Forel et al., 2015	Hc	Carbonate
N1130	Ostracods	Petasobairdia subnantongensis	Petasobairdia	Changhsingian	Victim	-0.167491	0.68	Forel et al., 2015	Hc	Carbonate
N1131	Ostracods	Pseudoacanthoscapha striatula	Pseudoacanthoscapha	Changhsingian	Victim	-0.0835	0.825087	Schaal et al., 2016	Hc	Carbonate
N1133	Ostracods	Samarella victori	Samarella	Changhsingian	Victim	-0.0204516	0.954	Forel et al., 2015	Hc	Carbonate
N1134	Ostracods	Sargentina postacuta	Sargentina	Changhsingian	Victim	-0.0996	0.79506	Schaal et al., 2016	Hc	Carbonate
N1136	Ostracods	Shleesha pinguis	Shleesha	Changhsingian	Victim	-0.2041	0.625029	Schaal et al., 2016	Hc	Carbonate
N1137	Ostracods	Sulcella suprapermiana	Sulcella	Changhsingian	Victim	-0.2596	0.550047	Schaal et al., 2016	Hc	Carbonate

## Sheet: Size at genus level
			Bivalves		Brachiopods		Cephalopods		Conodonts		Fish		Foraminifera		Gastropods		Ostracods		Foraminifera		Brachiopods		Ostracods		Gastropods		Cephalopods		Bivalves		Conodonts		Fish		normalized data		0-1	Bivalves		0-1	Brachiopods		0-1	Cephalopods		0-1	Conodonts		0-1
																			Ch	In	Ch	In	Ch	In	Ch	In	Ch	In	Ch	In	Ch	In	Ch	In
																		Median	0.075	-0.635	1.47	1.12	-0.1	-0.175	0.84	0.745	1.925	1.895	1.39	1.255	-0.175	-0.06	2.3	2.28
																		Sig from SPSS results	6.92129e-08		2.63992e-08		0.0546716		0.521386		0.449223		0.0643165		0.355844		0.860295
Changhsingian	1	1	1.6693	1	1.4771	1	1.78746	1	-0.0954	1	2.30103	1	0.255273	1	-0.0915	1	-0.19382		0.26	-0.68	1.48	0.88	-0.19	-0.18	-0.09	0.95	1.79	2.01	1.67	0.83	-0.1	-0.03	2.3	2.6		1	0.649619	1.6693	1	0.502654	1.4771	1	0.437602	1.78746	1	0.604194	-0.0954	1	0.423302
Induan	2	1	1.0414	1	1.4014	1	1.92012	1	-0.2501	1	2.47712	1	-0.3238	1	0.2788	1	0.0107		-0.32	-0.95	1.4	1.3	0.01	-0.13	0.28	0.52	1.92	1.52	1.04	1.16	-0.25	-0.06	2.48	2.4		1	0.295174	1.0414	1	0.45647	1.4014	1	0.547186	1.92012	1	0.354677	-0.2501	1	0.575105
		1	1.699	1	1.1367	1	1.4843	1	-0.4672	1	2.9345	1	0.403121	1	1.4728	1	0.0645		0.4	-0.13	1.14	1.29	0.06	-0.17	1.47	1.25	1.48	1.63	1.7	1.77	-0.47	-0.05	2.93	2.49		1	0.666384	1.699	1	0.294979	1.1367	1	0.18718	1.4843	1	0.00451613	-0.4672	1	0.969395
		1	1.9138	1	1.61595	1	1.95424	1	0.045323	1	2.04139	1	-0.408935	1	1.4314	1	-0.0482		-0.41	-0.61	1.62	0.99	-0.05	-0.44	1.43	0.82	1.95	1.38	1.91	1.26	0.05	-0.08	2.04	2.97		1	0.787638	1.9138	1	0.587365	1.61595	1	0.57537	1.95424	1	0.831166	0.045323	1	0.199476
		1	1.2355	1	1.7076	1	1.7259	1	0.1168	1	2	1	-0.7533	1	-0.0605	1	-0.321482		-0.75	-0.7	1.71	1.39	-0.32	-0.47	-0.06	0.71	1.73	1.99	1.24	1.74	0.12	-0.11	2	2.18		1	0.404742	1.2355	1	0.64328	1.7076	1	0.38675	1.7259	1	0.946452	0.1168	1	0.163793
		1	1.62325	1	1.5599	1	1.8388	1	-0.4084	2	2.60206	1	0.167317	1	0.59	1	-0.2366		0.17	-0.6	1.56	0.99	-0.24	-0.13	0.59	0.66	1.84	1.77	1.62	1.33	-0.41	-0.06		2.38		1	0.623624	1.62325	1	0.553169	1.5599	1	0.48001	1.8388	1	0.0993548	-0.4084	2	0.68281
		1	1.6021	1	1.5315	1	1.98677	2	-0.0251	2	2.39794	1	0.0899051	1	-0.3736	1	-0.1079		0.09	-0.51	1.53	0.65	-0.11	-0.24	-0.37	0.98	1.99	1.92	1.6	1.57		0.15		2.3		1	0.611685	1.6021	1	0.535843	1.5315	1	0.60224	1.98677	2	0.717581	-0.0251	2	0.506845
		1	2	1	1.9542	1	1.7818	2	-0.0555173	2	2.49136	1	0.139879	1	1.3522	1	-0.135489		0.14	-0.53	1.95	1.28	-0.14	-0.19	1.35	0.64	1.78	1.71	2	1.47		0.01		2.43		1	0.836297	2	1	0.793728	1.9542	1	0.432926	1.7818	2	0.66852	-0.0555173	2	0.587381
		1	1.11394	1	1.48287	1	2.4683	2	-0.0541	2	2.96848	1	0.230449	1	1.8129	1	-0.2924		0.23	-0.66	1.48	0.95	-0.29	-0.05	1.81	0.63	2.47	1.72	1.11	1.43		-0.33		2.4		1	0.336124	1.11394	1	0.506176	1.48287	1	1	2.4683	2	0.670806	-0.0541	2	0.998692
		1	1.9138	1	1.07918	1	1.60206	2	-0.0757207	2	2.17609	1	0.7466	1	1	1	-0.19382		0.75	-0.8	1.08	0.98	-0.19	-0.42	1	0.61	1.6	1.98	1.91	1.18		-0.1		1.81		1	0.787638	1.9138	1	0.259887	1.07918	1	0.284454	1.60206	2	0.635934	-0.0757207	2	0.315596
		1	1.0294	1	2.0828	1	1.81889	2	-0.107905	2	2.38021	1	-0.161151	1	0.5875	1	-0.0315		-0.16	-0.68	2.08	1.44	-0.03	-0.1	0.59	0.18	1.82	1.85	1.03	1.03				1.88		1	0.2884	1.0294	1	0.872186	2.0828	1	0.46356	1.81889	2	0.584024	-0.107905	2	0.491561
		1	2.03743	1	1.8573	1	1.9294	2	-0.0555173	2	2.30103	1	0.687529	1	1.0607	1	-0.2676		0.69	-0.54	1.86	0.9	-0.27	-0.09	1.06	0.47	1.93	1.74	2.04	1.25				2.48		1	0.857424	2.03743	1	0.73461	1.8573	1	0.554849	1.9294	2	0.66852	-0.0555173	2	0.423302
		1	1.28103	1	1.6021	1	1.8633	2	0.149219	2	2.43136	1	0.25042	1	1.4502	1	-0.0315		0.25	-0.4	1.6	0.76	-0.03	-0.29	1.45	0.26	1.86	1.81	1.28	1.08				2		1	0.430445	1.28103	1	0.578915	1.6021	1	0.500248	1.8633	2	0.998741	0.149219	2	0.535658
		1	1.1818	1	1.0864	1	1.25768	2	0.0075	2	2.39794	1	0.30103	1	1.1768	1	-0.0177		0.3	-0.74	1.09	1.17	-0.02	-0.19	1.18	1.46	1.26	1.94	1.18	1.05				2.26		1	0.374428	1.1818	1	0.264291	1.0864	1	-1.76979e-05	1.25768	2	0.770161	0.0075	2	0.506845
		1	1.3222	1	1.26717	1	1.9638	2	-0.3335	2	1.81291	1	0.653213	1	1.4771	1	0.0792		0.65		1.27	1.27	0.08	-0.12	1.48	1.23	1.96	1.93	1.32	1.11				2		1	0.453683	1.3222	1	0.374579	1.26717	1	0.583264	1.9638	2	0.220161	-0.3335	2	0.00251151
		1	0.7404	1	1.0043	1	1.7782	2	-0.09691	2	1.87506	1	-0.356547	1	0.7677	1	-0.1024		-0.36		1	1.2	-0.1	-0.09	0.77	1.18	1.78	2.02	0.74	1.4				2.3		1	0.125261	0.7404	1	0.214203	1.0043	1	0.429952	1.7782	2	0.601758	-0.09691	2	0.0560873
		1	1.43377	1	1.58206	1	2.16047			2	2.47712	1	0.276462	1	1.5038	1	-0.0862		0.28		1.58	0.86	-0.09		1.5	0.84	2.16	1.46	1.43	1.37				2.04		1	0.516664	1.43377	1	0.566691	1.58206	1	0.74572	2.16047				2	0.575105
		1	1.5197	1	1.52205	1	1.7939			2	2	1	-0.1511	1	1.3111	1	0.0906107		-0.15		1.52	1.17	0.09		1.31	0.81	1.79	1.43	1.52	1.2				2.19		1	0.565169	1.5197	1	0.530079	1.52205	1	0.442921	1.7939				2	0.163793
		1	1.5289	1	1.28103	1	2.008			2	2.25527	1	0.424882	1	1.1303	1	-0.0655		0.42		1.28	1.38	-0.07		1.13	0.76	2.01	2.08	1.53	1.28				2.15		1	0.570364	1.5289	1	0.383035	1.28103	1	0.619775	2.008				2	0.383856
		1	1.4771	1	1.3945	1	2.0607			2	2	1	0.451786	1	1.4314	1	-0.221126		0.45		1.39	1.36	-0.22		1.43	0.94	2.06	1.97	1.48	0.92				1.98		1	0.541123	1.4771	1	0.45226	1.3945	1	0.663307	2.0607				2	0.163793
		1	1.54777	1	1.5465	1	2.301			2	2.30103	1	-0.522879	1	0.8665	1	-0.4437		-0.52		1.55	1.12	-0.44		0.87	-0.23	2.3	1.61	1.55	1.19				2.6		1	0.581019	1.54777	1	0.544994	1.5465	1	0.861804	2.301				2	0.423302
		1	1.63548	1	1.47129	1	2.3424			2	2.04139	1	-0.346787	1	0.0334	1	-0.356547		-0.35		1.47	0.93	-0.36		0.03	0.42	2.34	2.08	1.64	1.51				2.26		1	0.63053	1.63548	1	0.49911	1.47129	1	0.896002	2.3424				2	0.199476
		1	1.2227	1	1.3424	1	2.2304			2	2.19033	1	0.071882	1	1.3222	1	-0.0856568		0.07		1.34	1.12	-0.09		1.32	0.73	2.23	2.01	1.22					2.48		1	0.397516	1.2227	1	0.420475	1.3424	1	0.803486	2.2304				2	0.327872
		1	1.4698	1	1.243	1	2.0338			2	2.14613	1	0.20412	1	1.3962	1	-0.0155		0.2		1.24	1.25	-0.02		1.4	0.66	2.03	2.24	1.47					2.9		1	0.537003	1.4698	1	0.359832	1.243	1	0.641087	2.0338				2	0.289766
		1	1.37742	1	1.3222	1	2.2041			2	1.97772	1	0.198657	1	1.1303	1	0.10721		0.2		1.32	0.78	0.11		1.13	1	2.2	2	1.38					2.2		1	0.484854	1.37742	1	0.408151	1.3222	1	0.781761	2.2041				2	0.144589
		1	2.29	1	1.6335	1	1.80277			2	2.60206	1	-0.0457575	1	1.4579	1	-0.167491		-0.05		1.63	1	-0.17		1.46	1.26	1.8	1.92	2.29					2.08		1	1	2.29	1	0.598072	1.6335	1	0.450251	1.80277				2	0.68281
		1	1.54986	1	2.21484	1	2.301			2	2.25527	1	-0.2518	1	0.0492	1	-0.0835		-0.25		2.21		-0.08		0.05		2.3	1.89	1.55					2.2		1	0.582197	1.54986	1	0.952745	2.21484	1	0.861804	2.301				2	0.383856
		1	1.28058	1	1.6435	1	2.1206			2	2.47712	1	-0.0532	1	0.7907	1	-0.0204516		-0.05		1.64		-0.02		0.79		2.12	2.35	1.28					2.38		1	0.430188	1.28058	1	0.604173	1.6435	1	0.712787	2.1206				2	0.575105
		1	1.2788	1	1.433	1	1.51983			2	2.90309	1	-0.455932	1	0.0899	1	-0.0996		-0.46		1.43		-0.1		0.09		1.52	1.82	1.28							1	0.429184	1.2788	1	0.475749	1.433	1	0.216527	1.51983				2	0.942319
		1	0.732394	1	1.5682	1	1.6415			2	2.20412	1	-0.0457575	1	1.42	1	-0.2041		-0.05		1.57		-0.2		1.42		1.64	1.94	0.73							1	0.120742	0.732394	1	0.558234	1.5682	1	0.317033	1.6415				2	0.339759
		1	0.9191	1	1.14613	1	1.6085			2	2.07918	1	-0.431798	1	1.0414	1	-0.2596		-0.43		1.15		-0.26		1.04		1.61	1.74	0.92							1	0.226136	0.9191	1	0.300731	1.14613	1	0.289774	1.6085				2	0.232053
		1	1.2553	1	1.8633	1	1.99432			2	2.20412	1	0.30103	1	-0.0605	2	-0.184422		0.3		1.86				-0.06		1.99	1.72	1.26							1	0.415919	1.2553	1	0.738271	1.8633	1	0.608473	1.99432				2	0.339759
		1	1.15836	1	1.5051	1	2.03302			2	2.38021	1	0.0863598	1	0.5588	2	-0.129596		0.09		1.51				0.56		2.03	2.35	1.16							1	0.361198	1.15836	1	0.519736	1.5051	1	0.640444	2.03302				2	0.491561
		1	1	1	1.62014	1	2					1	-0.3882	1	1.4322	2	-0.1707		-0.39		1.62				1.43		2	2.4	1							1	0.271804	1	1	0.589919	1.62014	1	0.613167	2
		1	1.2304	1	1.9542	1	2.2856					1	-0.1082	1	0.8	2	-0.437707		-0.11		1.95				0.8		2.29	1.72	1.23							1	0.401863	1.2304	1	0.793728	1.9542	1	0.849083	2.2856
		1	1.8261	1	1.51587	1	1.8804					1	-0.1523	1	-0.4089	2	-0.4685		-0.15		1.52				-0.41		1.88	1.9	1.83							1	0.738132	1.8261	1	0.526309	1.51587	1	0.514373	1.8804
		1	1.3979	1	1.0531	1	1.902					1	-0.147	1	0.9031	2	-0.1308		-0.15		1.05				0.9		1.9	1.72	1.4							1	0.496415	1.3979	1	0.243975	1.0531	1	0.532218	1.902
		1	1.23045	1	2.07809	1	1.8488					1	-0.0315171	1	0.428	2	-0.2441		-0.03		2.08				0.43		1.85	2.26	1.23							1	0.40189	1.23045	1	0.869315	2.07809	1	0.488274	1.8488
		1	1.3424	1	1.55388	1	2.1303					1	0.526339	1	-0.1367	2	-0.1871		0.53		1.55				-0.14		2.13	2.4	1.34							1	0.465086	1.3424	1	0.549499	1.55388	1	0.7208	2.1303
		1	1.0414	1	1.22272	1	1.8981					1	-0.327902	1	-0.0458	2	-0.0486625		-0.33		1.22				-0.05		1.9	1.87	1.04							1	0.295174	1.0414	1	0.347457	1.22272	1	0.528994	1.8981
		1	1.59494	1	1.8325	1	1.90687					1	0.1365	1	0.7782	2	-0.4202		0.14		1.83				0.78		1.91	2.02	1.59							1	0.607646	1.59494	1	0.71948	1.8325	1	0.536241	1.90687
		1	1.61278	1	1.37107	1	2.1761					1	-0.0122	1	0.0969	2	-0.100727		-0.01		1.37				0.1		2.18	1.84	1.61							1	0.617716	1.61278	1	0.437965	1.37107	1	0.758632	2.1761
		1	1.3424	1	1.22531	1	1.8388					1	0.146128	1	0.3324	2	-0.0925886		0.15		1.23				0.33		1.84	1.64	1.34							1	0.465086	1.3424	1	0.349039	1.22531	1	0.48001	1.8388
		1	1.5119	1	1.2945	1	1.7482					1	0.0031	1	1.2945	2	-0.2924		0		1.29				1.29		1.75	1.61	1.51							1	0.560768	1.5119	1	0.391251	1.2945	1	0.405171	1.7482
		1	1.5119	1	1.4771	1	1.94939					1	0.00860017	1	-0.1739	2	-0.1871		0.01		1.48				-0.17		1.95	1.81	1.51							1	0.560768	1.5119	1	0.502654	1.4771	1	0.571361	1.94939
		1	1.0792	1	1.1004	1	2.1461					1	0.238046	1	1.6532	2	-0.124939		0.24		1.1				1.65		2.15	1.83	1.08							1	0.316511	1.0792	1	0.272833	1.1004	1	0.733851	2.1461
		1	1.24229	1	1.4249	2	2.0145					1	-0.4308	1	0	2	-0.0915		-0.43		1.42				0			1.77	1.24							1	0.408576	1.24229	1	0.470807	1.4249	2	0.625145	2.0145
		1	1.93044	1	1.70501	2	1.5185					1	0.0791812	1	0.6232				0.08		1.71				0.62			1.83	1.93							1	0.797031	1.93044	1	0.641698	1.70501	2	0.21543	1.5185
		1	1.45225	1	1.2553	2	1.6335					1	0.350248	1	1.1522				0.35		1.26				1.15			2.21	1.45							1	0.527094	1.45225	1	0.367336	1.2553	2	0.310425	1.6335
		1	1.43886	1	1.4698	2	1.3766					1	0.636488	1	1				0.64		1.47				1			2.2	1.44							1	0.519536	1.43886	1	0.4982	1.4698	2	0.0982158	1.3766
		1	1.31527	1	1.59879	2	1.99123					1	0.491362	1	0.699				0.49		1.6				0.7			1.84	1.32							1	0.449772	1.31527	1	0.576896	1.59879	2	0.605919	1.99123
		1	1.2788	1	1.3324	2	1.7701					1	0.511883	1	0.8451				0.51		1.33				0.85			2.16	1.28							1	0.429184	1.2788	1	0.414374	1.3324	2	0.423261	1.7701
		1	1.20412	1	1.7076	2	1.91908					1	0.357935	1	0.9294				0.36		1.71				0.93			2.12	1.2							1	0.387028	1.20412	1	0.64328	1.7076	2	0.546323	1.91908
		1	1.6335	1	0.7559	2	1.7084					1	0.465383	1	-0.1549				0.47		0.76				-0.15			2.11	1.63							1	0.62941	1.6335	1	0.0626563	0.7559	2	0.372295	1.7084
		1	0.8751	1	1.1614	2	1.7177					1	0.0791812	1	0.6532				0.08		1.16				0.65			2.1	0.88							1	0.201298	0.8751	1	0.310048	1.1614	2	0.379977	1.7177
		1	1.699	1	1.4314	2	1.9791					1	-0.042	1	0.8751				-0.04		1.43				0.88			1.89	1.7							1	0.666384	1.699	1	0.474773	1.4314	2	0.595903	1.9791
		1	1.3692	1	2.0212	2	1.85					1	0.544068	1	0.1761				0.54		2.02				0.18				1.37							1	0.480215	1.3692	1	0.834604	2.0212	2	0.489262	1.85
		1	0.9031	1	1.46835	2	1.74429					1	-0.3404	1	0.8325				-0.34		1.47				0.83				0.9							1	0.217104	0.9031	1	0.497314	1.46835	2	0.401944	1.74429
		1	1.7243	1	1.07918	2	1.8129					1	-0.124939	1	0.0645				-0.12		1.08				0.06				1.72							1	0.680666	1.7243	1	0.259887	1.07918	2	0.458616	1.8129
		1	1.699	1	1.41664	2	1.9395					1	0.0216	1	0.753				0.02		1.42				0.75				1.7							1	0.666384	1.699	1	0.465768	1.41664	2	0.563192	1.9395
		1	1.59106	1	2.2923	2	1.9294					1	-0.248	1	1.1703				-0.25		2.29				1.17				1.59							1	0.605456	1.59106	1	1	2.2923	2	0.554849	1.9294
		1	1.2553	1	1.1461	2	2.0212					1	-0.267606	1	0.6769				-0.27		1.15				0.68				1.26							1	0.415919	1.2553	1	0.300714	1.1461	2	0.630679	2.0212
		1	0.5185	1	1.2742	2	1.4594					1	-0.167491	1	0.2253				-0.17		1.27				0.23				0.52							1	0	0.5185	1	0.378866	1.2742	2	0.166612	1.4594
		1	1.8129	1	1.68124	2	1.4265					1	0.6307	1	1.143				0.63		1.68				1.14				1.81							1	0.73068	1.8129	1	0.627199	1.68124	2	0.139435	1.4265
		1	1.6758	1	1.2201	2	2.08027					1	-0.187087	1	1.5911				-0.19		1.22				1.59				1.68							1	0.653288	1.6758	1	0.345861	1.2201	2	0.679469	2.08027
		1	1.8169	1	1.5866	2	1.97313					1	-0.4359	1	1.4314				-0.44		1.59				1.43				1.82							1	0.73294	1.8169	1	0.569459	1.5866	2	0.59097	1.97313
		1	1.3617	1	1.3731	2	1.60531					1	0.15	1	-0.1805				0.15		1.37				-0.18				1.36							1	0.475981	1.3617	1	0.439204	1.3731	2	0.287135	1.60531
		1	1.07918	1	1.2742	2	2.0792					1	0.230449	1	0.716				0.23		1.27				0.72				1.08							1	0.316501	1.07918	1	0.378866	1.2742	2	0.678589	2.0792
		2	0.833147	1	1.63548	2	2.0128					1	-0.431798	1	1.1523				-0.43		1.64				1.15											2	0.177616	0.833147	1	0.599282	1.63548	2	0.62374	2.0128
		2	1.15776	1	0.9638	2	2.2405					1	0.1299	1	-0.0605				0.13		0.96				-0.06											2	0.360857	1.15776	1	0.189494	0.9638	2	0.811829	2.2405
		2	1.77159	1	0.8692	2	2					1	0.2578	1	1.3502				0.26		0.87				1.35											2	0.70736	1.77159	1	0.13178	0.8692	2	0.613167	2
		2	1.2625	1	1.7404	2	1.9243					1	-0.275	1	0.4249				-0.28		1.74				0.42											2	0.419983	1.2625	1	0.663291	1.7404	2	0.550636	1.9243
		2	1.7404	1	1.51983	2	1.89487					2	-0.677781	1	0.8323						1.52				0.83											2	0.689754	1.7404	1	0.528722	1.51983	2	0.526326	1.89487
		2	1.33445	1	1.11059	2	2.3464					2	-0.945	1	1.3598						1.11				1.36											2	0.4606	1.33445	1	0.279049	1.11059	2	0.899306	2.3464
		2	1.574	1	1.2833	2	1.81624					2	-0.130768	1	1.3444						1.28				1.34											2	0.595823	1.574	1	0.384418	1.2833	2	0.461376	1.81624
		2	1.46687	1	1.1038	2	1.9395					2	-0.612	1	1.2455						1.1				1.25											2	0.535347	1.46687	1	0.274907	1.1038	2	0.563192	1.9395
		2	1.43136	1	1.683	2	1.7404					2	-0.7009	2	0.9509						1.68															2	0.515306	1.43136	1	0.628272	1.683	2	0.398728	1.7404
		2	1.17609	1	1.27875	2	1.716					2	-0.6024	2	0.521						1.28															2	0.371206	1.17609	1	0.381645	1.27875	2	0.378573	1.716
		2	1.02938	1	1.48144	2	2.3522					2	-0.508638	2	1.248						1.48															2	0.288391	1.02938	1	0.505303	1.48144	2	0.904097	2.3522
		2	1.248	1	1.19173	2	2.3979					2	-0.527	2	0.8241						1.19															2	0.411798	1.248	1	0.328552	1.19173	2	0.941847	2.3979
		2	1.08279	1	1.6513	2	1.71767					2	-0.657577	2	0.705						1.65															2	0.318535	1.08279	1	0.608932	1.6513	2	0.379953	1.71767
		2	1.05308	1	1.0607	2	1.8976					2	-0.7963	2	0.662758						1.06															2	0.301766	1.05308	1	0.248611	1.0607	2	0.528581	1.8976
		2	1.11394	1	1.36549	2	1.7243					2	-0.677781	2	0.977724						1.37															2	0.336124	1.11394	1	0.43456	1.36549	2	0.385429	1.7243
		2	1.3962	1	1.95521	2	2.2553					2	-0.537602	2	0.643453						1.96															2	0.495456	1.3962	1	0.794342	1.95521	2	0.824054	2.2553
		2	1.36549	1	1.57634	2	2.3979					2	-0.39794	2	0.6282						1.58															2	0.478119	1.36549	1	0.5632	1.57634	2	0.941847	2.3979
		2	1.1959	1	1.3324	2	1.8675					2	-0.744727	2	0.612784						1.33															2	0.382388	1.1959	1	0.414374	1.3324	2	0.503717	1.8675
		2	1.2783	1	1.3617	2	2.01536							2	0.1761						1.36															2	0.4289	1.2783	1	0.432249	1.3617	2	0.625855	2.01536
		2	0.919078	1	2.04493	2	1.8397							2	0.4742						2.04															2	0.226124	0.919078	1	0.849083	2.04493	2	0.480753	1.8397
		2	1.1931	1	1.2788	2	1.63849							2	0.255273						1.28															2	0.380807	1.1931	1	0.381673	1.2788	2	0.314546	1.63849
		2	1.5145	1	1.7059	2	1.60638							2	1.4624						1.71															2	0.562235	1.5145	1	0.642243	1.7059	2	0.288024	1.60638
				1	2.16465	2	1.8142							2	1.2319						2.16																		1	0.922122	2.16465	2	0.459689	1.8142
				1	1.22401	2	1.8261							2	1.1847						1.22																		1	0.348249	1.22401	2	0.469519	1.8261
				1	1.8129	2	1.77232							2	0.838849						1.81																		1	0.707522	1.8129	2	0.425096	1.77232
				1	1.2041	2	1.8325							2	0.8129						1.2																		1	0.336099	1.2041	2	0.474806	1.8325
				1	1.415	2	2.20683							2	0.7559						1.42																		1	0.464767	1.415	2	0.784013	2.20683
				1	1.6812	2	2.2041							2	0.9445						1.68																		1	0.627173	1.6812	2	0.781761	2.2041
				1	1.3294	2	1.8401							2	-0.2326						1.33																		1	0.412542	1.3294	2	0.481084	1.8401
				1	1.70157	2	2.1614							2	0.422						1.7																		1	0.6396	1.70157	2	0.746489	2.1614
				1	1.6721	2	2.1173							2	0.7267						1.67																		1	0.621622	1.6721	2	0.710061	2.1173
				1	1.22141	2	2.1072							2	0.662758						1.22																		1	0.346662	1.22141	2	0.701718	2.1072
				1	1.8451	2	2.0969							2	1.0013						1.85																		1	0.727166	1.8451	2	0.69321	2.0969
				1	1.66276	2	1.8899							2	1.25527						1.66																		1	0.615922	1.66276	2	0.52222	1.8899
				1	1.8388																1.84																		1	0.723324	1.8388
				1	1.3345																1.33																		1	0.415655	1.3345
				1	1.6628																1.66																		1	0.615948	1.6628
				1	1.27646																1.28																		1	0.380246	1.27646
				1	1.37107																1.37																		1	0.437965	1.37107
				1	1.3181																1.32																		1	0.405649	1.3181
				1	2.0469																2.05																		1	0.850284	2.0469
				1	1.2648																1.26																		1	0.373132	1.2648
				1	1.5051																1.51																		1	0.519736	1.5051
				1	1.4983																1.5																		1	0.515588	1.4983
				1	1.0569																1.06																		1	0.246294	1.0569
				1	1.143																1.14																		1	0.298823	1.143
				1	2.05096																2.05																		1	0.85276	2.05096
				1	1.1673																1.17																		1	0.313648	1.1673
				1	1.692																1.69																		1	0.633762	1.692
				1	1.30103																1.3																		1	0.395235	1.30103
				1	1.5315																1.53																		1	0.535843	1.5315
				1	1.75358																1.75																		1	0.671334	1.75358
				1	1.4314																1.43																		1	0.474773	1.4314
				1	1.08884																1.09																		1	0.265783	1.08884
				1	0.90309																0.9																		1	0.152456	0.90309
				1	0.986772																0.99																		1	0.203509	0.986772
				1	1.1673																1.17																		1	0.313648	1.1673
				1	1.55388																1.55																		1	0.549499	1.55388
				1	0.801404																0.8																		1	0.0904177	0.801404
				1	1.316																1.32																		1	0.404368	1.316
				1	1.77815																1.78																		1	0.686323	1.77815
				1	1.71181																1.71																		1	0.645847	1.71181
				1	1.8222																1.82																		1	0.713196	1.8222
				1	1.35218																1.35																		1	0.426443	1.35218
				1	1.6532																1.65																		1	0.610091	1.6532
				1	1.2148																1.21																		1	0.342627	1.2148
				1	2.1072																2.11																		1	0.887072	2.1072
				1	1.19033																1.19																		1	0.327699	1.19033
				1	1.5315																1.53																		1	0.535843	1.5315
				1	1.35793																1.36																		1	0.429952	1.35793
				1	1.8692																1.87																		1	0.741871	1.8692
				1	1.49136																1.49																		1	0.511355	1.49136
				1	1.60206																1.6																		1	0.578891	1.60206
				1	1.9385																1.94																		1	0.78415	1.9385
				1	1.0607																1.06																		1	0.248612	1.0607
				1	1.55267																1.55																		1	0.548757	1.55267
				1	1.3424																1.34																		1	0.420475	1.3424
				1	1.3997																1.4																		1	0.455433	1.3997
				1	1.3927																1.39																		1	0.451162	1.3927
				1	1.7466																1.75																		1	0.667073	1.7466
				1	1.233																1.23																		1	0.353728	1.233
				1	1.243																1.24																		1	0.359832	1.243
				1	1.20683																1.21																		1	0.337762	1.20683
				1	1.9777																1.98																		1	0.808065	1.9777
				1	1.55023																1.55																		1	0.547269	1.55023
				1	1.55871																1.56																		1	0.552443	1.55871
				1	1.617																1.62																		1	0.588006	1.617
				1	1.1761																1.18																		1	0.319017	1.1761
				1	1.1959																1.2																		1	0.331096	1.1959
				1	1.72181																1.72																		1	0.65195	1.72181
				1	1.7745																1.77																		1	0.684095	1.7745
				1	1.8325																1.83																		1	0.71948	1.8325
				1	1.6532																1.65																		1	0.610091	1.6532
				1	1.4843																1.48																		1	0.507047	1.4843
				1	1.84136																1.84																		1	0.724885	1.84136
				1	1.10721																1.11																		1	0.276987	1.10721
				1	1.5105																1.51																		1	0.523031	1.5105
				1	1.7853																1.79																		1	0.690684	1.7853
				1	1.301																1.3																		1	0.395217	1.301
				1	1.3385																1.34																		1	0.418095	1.3385
				1	1.12548																1.13																		1	0.288135	1.12548
				1	1.3979																1.4																		1	0.454335	1.3979
				1	1.6021																1.6																		1	0.578915	1.6021
				1	1.26007																1.26																		1	0.370247	1.26007
				1	1.0682																1.07																		1	0.253188	1.0682
				1	1.243																1.24																		1	0.359832	1.243
				1	1.57864																1.58																		1	0.564602	1.57864
				1	1.4624																1.46																		1	0.493686	1.4624
				1	1.28217																1.28																		1	0.383728	1.28217
				1	1.4048																1.4																		1	0.458544	1.4048
				1	2.04139																2.04																		1	0.846924	2.04139
				1	1.716																1.72																		1	0.648405	1.716
				1	1.75967																1.76																		1	0.675046	1.75967
				1	1.26717																1.27																		1	0.374579	1.26717
				1	1.54531																1.55																		1	0.544266	1.54531
				1	1.6902																1.69																		1	0.632664	1.6902
				1	1.73239																1.73																		1	0.658406	1.73239
				1	1.85003																1.85																		1	0.730177	1.85003
				1	1.3945																1.39																		1	0.45226	1.3945
				1	0.9294																0.93																		1	0.168507	0.9294
				1	1.8573																1.86																		1	0.73461	1.8573
				1	0.9731																0.97																		1	0.195168	0.9731
				1	1.0086																1.01																		1	0.216826	1.0086
				1	1.55388																1.55																		1	0.549499	1.55388
				1	1.6561																1.66																		1	0.61186	1.6561
				1	1.0414																1.04																		1	0.236837	1.0414
				1	1.1055																1.11																		2	0.135379	0.8751
				1	1.2068																1.21																		2	0.395217	1.301
				2	0.8751																																		2	0.388506	1.29
				2	1.301																																		2	0.206227	0.991226
				2	1.29																																		2	0.45226	1.3945
				2	0.991226																																		2	0.206211	0.9912
				2	1.3945																																		2	6.77337e-17	0.6532
				2	0.9912																																		2	0.383015	1.281
				2	0.6532																																		2	0.180703	0.94939
				2	1.281																																		2	0.200763	0.982271
				2	0.94939																																		2	0.477701	1.4362
				2	0.982271																																		2	0.149106	0.8976
				2	1.4362																																		2	0.0672491	0.763428
				2	0.8976																																		2	0.317247	1.1732
				2	0.763428																																		2	0.375999	1.2695
				2	1.1732																																		2	0.336111	1.20412
				2	1.2695																																		2	0.12452	0.8573
				2	1.20412																																		2	0.313648	1.1673
				2	0.8573																																		2	0.445732	1.3838
				2	1.1673																																		2	0.43109	1.3598
				2	1.3838																																		2	0.28714	1.12385
				2	1.3598																																		2	0.168519	0.929419
				2	1.12385
				2	0.929419
				2	1.1173
				2	1.2455
				2	0.778151
				2	1.0043
[truncated: 56 more columns]

## Sheet: Sheet1
	Diff		Hr		Hc		Hb
1	0.709549	1	0.502654	1	0.437602	1	0.649619
1	0.367226	1	0.45647	1	0.547186	1	0.295174
1	0.79695	1	0.294979	1	0.18718	1	0.666384
1	0.316898	1	0.587365	1	0.57537	1	0.787638
1	0.113325	1	0.64328	1	0.38675	1	0.404742
1	0.657553	1	0.553169	1	0.48001	1	0.623624
1	0.611791	1	0.535843	1	0.60224	1	0.611685
1	0.641333	1	0.793728	1	0.432926	1	0.836297
1	0.694874	1	0.506176	1	1	1	0.336124
1	1	1	0.259887	1	0.284454	1	0.787638
1	0.463377	1	0.872186	1	0.46356	1	0.2884
1	0.96508	1	0.73461	1	0.554849	1	0.857424
1	0.70668	1	0.578915	1	0.500248	1	0.430445
1	0.736598	1	0.264291	1	-1.76979e-05	1	0.374428
1	0.944793	1	0.374579	1	0.583264	1	0.453683
1	0.347868	1	0.214203	1	0.429952	1	0.125261
1	0.722075	1	0.566691	1	0.74572	1	0.516664
1	0.469319	1	0.530079	1	0.442921	1	0.565169
1	0.809814	1	0.383035	1	0.619775	1	0.570364
1	0.825719	1	0.45226	1	0.663307	1	0.541123
1	0.24954	1	0.544994	1	0.861804	1	0.581019
1	0.353637	1	0.49911	1	0.896002	1	0.63053
1	0.601136	1	0.420475	1	0.803486	1	0.397516
1	0.67931	1	0.359832	1	0.641087	1	0.537003
1	0.67608	1	0.408151	1	0.781761	1	0.484854
1	0.531593	1	0.598072	1	0.450251	1	1
1	0.40979	1	0.952745	1	0.861804	1	0.582197
1	0.527193	1	0.604173	1	0.712787	1	0.430188
1	0.289116	1	0.475749	1	0.216527	1	0.429184
1	0.531593	1	0.558234	1	0.317033	1	0.120742
1	0.303382	1	0.300731	1	0.289774	1	0.226136
1	0.736598	1	0.738271	1	0.608473	1	0.415919
1	0.609695	1	0.519736	1	0.640444	1	0.361198
1	0.329156	1	0.589919	1	0.613167	1	0.271804
1	0.49468	1	0.793728	1	0.849083	1	0.401863
1	0.46861	1	0.526309	1	0.514373	1	0.738132
1	0.471743	1	0.243975	1	0.532218	1	0.496415
1	0.540011	1	0.869315	1	0.488274	1	0.40189
1	0.869791	1	0.549499	1	0.7208	1	0.465086
1	0.364801	1	0.347457	1	0.528994	1	0.295174
1	0.639336	1	0.71948	1	0.536241	1	0.607646
1	0.551431	1	0.437965	1	0.758632	1	0.617716
1	0.645027	1	0.349039	1	0.48001	1	0.465086
1	0.560475	1	0.391251	1	0.405171	1	0.560768
1	0.563727	1	0.502654	1	0.571361	1	0.560768
1	0.699365	1	0.272833	1	0.733851	1	0.316511
		1	0.437965	1	0.15681	1	0.423302
		1	0.405649	1	0.44959	1	0.575105
		1	0.850284	1	0.015888	1	0.969395
		1	0.373132	1	0.792646	1	0.199476
		1	0.519736	1	1	1	0.163793
1	0.303973	1	0.470807	2	0.625145	1	0.408576
1	0.605451	1	0.641698	2	0.21543	1	0.797031
1	0.765694	1	0.367336	2	0.310425	1	0.527094
1	0.934907	1	0.4982	2	0.0982158	1	0.519536
1	0.849114	1	0.576896	2	0.605919	1	0.449772
1	0.861246	1	0.414374	2	0.423261	1	0.429184
1	0.770238	1	0.64328	2	0.546323	1	0.387028
1	0.833757	1	0.0626563	2	0.372295	1	0.62941
1	0.605451	1	0.310048	2	0.379977	1	0.201298
1	0.533814	1	0.474773	2	0.595903	1	0.666384
1	0.880272	1	0.834604	2	0.489262	1	0.480215
1	0.357413	1	0.497314	2	0.401944	1	0.217104
1	0.484784	1	0.259887	2	0.458616	1	0.680666
1	0.571412	1	0.465768	2	0.563192	1	0.666384
1	0.412036	1	1	2	0.554849	1	0.605456
1	0.400446	1	0.300714	2	0.630679	1	0.415919
1	0.459629	1	0.378866	2	0.166612	1	0
1	0.931485	1	0.627199	2	0.139435	1	0.73068
1	0.448045	1	0.345861	2	0.679469	1	0.653288
1	0.300958	1	0.569459	2	0.59097	1	0.73294
1	0.647316	1	0.439204	2	0.287135	1	0.475981
1	0.694874	1	0.378866	2	0.678589	1	0.316501
		1	0.922122	2	0.459689	1	0.604194
		1	0.348249	2	0.469519	1	0.354677
		1	0.707522	2	0.425096	1	0.00451613
		1	0.336099	2	0.474806	1	0.831166
		1	0.464767	2	0.784013	1	0.946452
		1	0.627173	2	0.781761	1	0.0993548
		1	0.723324	1	0.142857	2	0.998741
		1	0.415655	1	0.309524	2	0.770161
		1	0.615948	1	0.846926	2	0.220161
		1	0.380246	1	0.828292	2	0.601758
		1	0.515588	1	0.634125	2	0.68281
		1	0.246294	1	0.448465	2	0.506845
		1	0.298823	1	0.661446	2	0.587381
		1	0.85276	1	0.836754	2	0.998692
		1	0.313648	1	0.713701	2	0.315596
		1	0.633762	1	0.848861	2	0.491561
		1	0.395235	1	0.529571	2	0.423302
		1	0.535843	1	0.860879	2	0.535658
		1	0.671334	1	0.774147	2	0.506845
		1	0.474773	1	0.692772	2	0.00251151
		1	0.265783	1	0.828292	2	0.0560873
		1	0.152456	1	0.574039	2	0.575105
		1	0.203509	1	0.199073	2	0.163793
		1	0.313648	1	0.779143	2	0.383856
		1	0.549499	1	0.812449	2	0.163793
		1	0.0904177	1	0.692772	2	0.423302
		1	0.404368	1	0.84022	2	0.199476
		1	0.686323	1	0.206184	2	0.327872
		1	0.645847	1	0.539923	2	0.289766
		1	0.713196	1	0.224503	2	0.144589
		1	0.426443	1	0.823161	2	0.68281
		1	0.610091	1	0.652759	2	0.383856
		1	0.342627	1	0.15681	2	0.575105
		1	0.887072	1	0.435548	2	0.942319
		1	0.327699	1	0.828652	2	0.339759
		1	0.535843	1	0.544108	2	0.232053
		1	0.429952	1	-2.49848e-17	2	0.339759
		1	0.741871	1	0.590512	2	0.491561
1	0.303382	1	0.599282	2	0.62374	2	0.177616
1	0.635434	1	0.189494	2	0.811829	2	0.360857
1	0.711043	1	0.13178	2	0.613167	2	0.70736
1	0.396075	1	0.663291	2	0.550636	2	0.419983
2	0.157968	1	0.528722	2	0.526326	2	0.689754
2	-1.31263e-16	1	0.279049	2	0.899306	2	0.4606
2	0.481338	1	0.384418	2	0.461376	2	0.595823
2	0.196855	1	0.274907	2	0.563192	2	0.535347
2	0.144301	1	0.628272	2	0.398728	2	0.515306
2	0.20253	1	0.381645	2	0.378573	2	0.371206
2	0.257958	1	0.505303	2	0.904097	2	0.288391
2	0.247103	1	0.328552	2	0.941847	2	0.411798
2	0.169912	1	0.608932	2	0.379953	2	0.318535
2	0.0879049	1	0.248611	2	0.528581	2	0.301766
2	0.157968	1	0.43456	2	0.385429	2	0.336124
2	0.240836	1	0.794342	2	0.824054	2	0.495456
2	0.323398	1	0.5632	2	0.941847	2	0.478119
2	0.118392	1	0.414374	2	0.503717	2	0.382388
		1	0.432249	2	0.625855	2	0.4289
		1	0.849083	2	0.480753	2	0.226124
		1	0.381673	2	0.314546	2	0.380807
		1	0.642243	2	0.288024	2	0.562235
		1	0.412542	2	0.481084	2	0.717581
		1	0.6396	2	0.746489	2	0.66852
		1	0.621622	2	0.710061	2	0.670806
		1	0.346662	2	0.701718	2	0.635934
		1	0.727166	2	0.69321	2	0.584024
		1	0.615922	2	0.52222	2	0.66852
		1	0.511355	1	0.376677
		1	0.578891	1	0.122513
		1	0.78415	1	0.163426
		1	0.248612	1	0.534297
		1	0.548757	1	0.227653
		1	0.420475	1	0.333648
		1	0.455433	1	0.766676
		1	0.451162	1	0.10577
		1	0.667073	1	0.928121
		1	0.353728	1	0.18404
		1	0.359832	1	0.464533
		1	0.337762	1	0.702628
		1	0.808065	1	0.634125
		1	0.547269	1	0.49865
		1	0.552443	1	0.564407
		1	0.588006	1	0.602349
		1	0.319017	1	0.114322
		1	0.331096	1	0.478036
		1	0.65195	1	0.57791
		1	0.684095	1	0.2633
		1	0.71948	1	0.558736
		1	0.610091	1	0.21307
		1	0.507047	1	0.522954
		1	0.724885	1	0.710775
		1	0.276987	1	0.488703
		1	0.523031	1	0.285444
		1	0.690684	1	0.698488
		1	0.395217	1	0.900171
		1	0.418095	1	0.828292
		1	0.288135	1	0.1028
		1	0.454335	1	0.506301
		1	0.578915	1	0.702674
		1	0.370247	1	0.15681
		1	0.253188	1	0.791745
		1	0.359832	1	0.375281
		1	0.564602	1	0.558646
		1	0.493686	1	0.796066
		1	0.383728	1	0.789135
		1	0.458544	1	0.744621
		2	0.477701	1	0.477123
		2	0.149106	1	0.832378
		2	0.0672491	1	0.925829
		2	0.317247	1	0.730068
		2	0.375999	1	0.255373
		2	0.336111	1	0.402814
		2	0.12452	1	0.626368
		2	0.313648	1	0.578446
		2	0.445732	1	0.305888
		2	0.43109	1	0.477123
		2	0.28714	1	0.759076
		2	0.168519	1	0.348966
				1	0.759076
				1	0.783047
				1	0.951364
				1	0.635921
				1	0.664061
				1	0.971184
				1	0.700017
				1	0.429693
				1	0.043078
				1	0.194464
				1	0.665005
				1	0.786868
				1	1.00002
				1	0.522857
				1	0.668751
				1	0.778267
				1	0.640785
				1	0.459267
				1	0.362863
		1	0.846924	2	0.612026
		1	0.648405	2	0.418535
		1	0.675046	2	0.745747
		1	0.374579	2	0.554955
		1	0.544266	2	0.50135
		1	0.632664	2	0.482338
		1	0.658406	2	0.624099
		1	0.730177	2	0.473649
		1	0.45226	2	0.466784
		1	0.168507	2	0.459845
		1	0.73461	2	0.2633
		1	0.195168	2	0.397471
		1	0.216826	2	0.298934
		1	0.549499	2	0.842244
		1	0.61186	2	0.7385
		1	0.236837	2	0.717256
		2	0.135379	2	0.561594
		2	0.395217	2	0.549914
		2	0.388506	2	0.52426
		2	0.206227	2	0.609146
		2	0.45226	2	0.0793501
		2	0.206211	2	0.373976
		2	6.77337e-17	2	0.511117
		2	0.383015	2	0.482338
		2	0.180703	2	0.634711
		2	0.200763	2	0.74902
				2	0.493448
				2	0.588681
				2	0.517283
				2	0.0534877
				2	-1.92847e-16
				2	0.58659
				2	0.389786
				2	0.488796
				2	0.729264
				2	0.0838979
				2	0.638828
				2	0.652964
				2	0.305888
				2	0.488796
				2	0.596771
				2	0.654855

## Sheet: Data-2022-5-17-Species level
No.	Group	Species	Genus	Stage	Log10 (diameter, mm)	Diameter (mm)	Dataset
N0810	Ammonoids	Abichites ariaeii	Abichites	Changhsingian	1.78746	61.3	Korn et al., 2016
N0814	Ammonoids	Abichites subtrapezoidalis	Abichites	Changhsingian	1.77085	59	Korn et al., 2016
N0813	Ammonoids	Abichites stoyanowi	Abichites	Changhsingian	1.6998	50.0956	Schaal et al., 2016
N0808	Ammonoids	Abichites abichi	Abichites	Changhsingian	1.6946	49.4994	Schaal et al., 2016
N0811	Ammonoids	Abichites paucinodus	Abichites	Changhsingian	1.68574	48.5	Korn et al., 2016
N0809	Ammonoids	Abichites alibashiensis	Abichites	Changhsingian	1.68034	47.9	Korn et al., 2016
N0812	Ammonoids	Abichites shahriari	Abichites	Changhsingian	1.29003	19.5	Korn et al., 2016
N0815	Ammonoids	Abichites terminalis	Abichites	Changhsingian	1.04139	11	Korn et al., 2016
N0819	Ammonoids	Alibashites stepanovi	Alibashites	Changhsingian	1.92012	83.2	Korn et al., 2016
N0816	Ammonoids	Alibashites ferdowsii	Alibashites	Changhsingian	1.8109	64.7	Korn et al., 2016
N0818	Ammonoids	Alibashites mojsisovicsi	Alibashites	Changhsingian	1.80754	64.2	Korn et al., 2016
N0817	Ammonoids	Alibashites mojsisovicsi	Alibashites	Changhsingian	1.8055	63.8999	Schaal et al., 2016
N0820	Ammonoids	Alibashites uncinatus	Alibashites	Changhsingian	1.80277	63.5	Korn et al., 2016
N0821	Ammonoids	Arasella minuta	Arasella	Changhsingian	1.4843	30.5	Korn et al., 2016
N0822	Ammonoids	Araxoceltites cristatus	Araxoceltites	Changhsingian	1.95424	90	Korn et al., 2019
N0824	Ammonoids	Araxoceltites sanestepanus	Araxoceltites	Changhsingian	1.94448	88	Korn et al., 2019
N0823	Ammonoids	Araxoceltites laterocostatus	Araxoceltites	Changhsingian	1.34242	22	Korn et al., 2019
N0827	Ammonoids	Changhsingoceras sichuanense	Changhsingoceras	Changhsingian	1.7259	53.1986	Schaal et al., 2016
N0826	Ammonoids	Changhsingoceras meishanense	Changhsingoceras	Changhsingian	1.6618	45.8987	Schaal et al., 2016
N0829	Ammonoids	Cyclolobus teicherti	Cyclolobus	Changhsingian	1.8388	68.9922	Schaal et al., 2016
N0830	Ammonoids	Cyclolobus walkeri	Cyclolobus	Changhsingian	1.6857	48.4953	Schaal et al., 2016
N0833	Ammonoids	Dzhulfites nodosus	Dzhulfites	Changhsingian	1.98677	97	Korn et al., 2019
N0832	Ammonoids	Dzhulfites hebes	Dzhulfites	Changhsingian	1.98227	96	Korn et al., 2016
N0835	Ammonoids	Dzhulfites zalensis	Dzhulfites	Changhsingian	1.76193	57.8	Korn et al., 2016
N0834	Ammonoids	Dzhulfites spinosus	Dzhulfites	Changhsingian	1.6998	50.0956	Schaal et al., 2016
N0836	Ammonoids	Episageceras wynnei	Episageceras	Changhsingian	1.7818	60.5062	Schaal et al., 2016
N0840	Ammonoids	Huananoceras qianjiangense	Huananoceras	Changhsingian	2.4683	293.968	Schaal et al., 2016
N0838	Ammonoids	Huananoceras perornatum	Huananoceras	Changhsingian	1.7896	61.6027	Schaal et al., 2016
N0839	Ammonoids	Huananoceras perornatum	Huananoceras	Changhsingian	1.7803	60.2976	Schaal et al., 2016
N0842	Ammonoids	Iranites transcaucasicum	Iranites	Changhsingian	1.60206	40	Korn et al., 2019
N0841	Ammonoids	Iranites transcaucasicum	Iranites	Changhsingian	1.5539	35.8014	Schaal et al., 2016
N0843	Ammonoids	Julfotirolites kozuri	Julfotirolites	Changhsingian	1.81889	65.9	Korn et al., 2016
N0848	Ammonoids	Liuchengoceras crassicostatum	Liuchengoceras	Changhsingian	1.9294	84.9963	Schaal et al., 2016
N0849	Ammonoids	Liuchengoceras evolutum	Liuchengoceras	Changhsingian	1.8129	64.998	Schaal et al., 2016
N0850	Ammonoids	Liuchengoceras minutum	Liuchengoceras	Changhsingian	1.5866	38.6011	Schaal et al., 2016
N0853	Ammonoids	Mingyuexiaceras changxingense	Mingyuexiaceras	Changhsingian	1.8633	72.9962	Schaal et al., 2016
N0854	Ammonoids	Mingyuexiaceras radiatum	Mingyuexiaceras	Changhsingian	1.6532	44.9987	Schaal et al., 2016
N0855	Ammonoids	Neoaganides ultimus	Neoaganides	Changhsingian	1.25768	18.1	Korn et al., 2016
N0856	Ammonoids	Neogeoceras kitakamiensis	Neogeoceras	Changhsingian	1.9638	92.0026	Schaal et al., 2016
N0857	Ammonoids	Neoglassoceras caucasicus	Neoglassoceras	Changhsingian	1.7782	60.0067	Schaal et al., 2016
N0873	Ammonoids	Paratirolites vediensis	Paratirolites	Changhsingian	2.16047	144.7	Korn et al., 2016
N0867	Ammonoids	Paratirolites kittli	Paratirolites	Changhsingian	2.14737	140.4	Korn et al., 2016
N0871	Ammonoids	Paratirolites trapezoidalis	Paratirolites	Changhsingian	1.97589	94.6	Korn et al., 2016
N0868	Ammonoids	Paratirolites multiconus	Paratirolites	Changhsingian	1.9154	82.3	Korn et al., 2016
N0864	Ammonoids	Paratirolites birunii	Paratirolites	Changhsingian	1.91169	81.6	Korn et al., 2016
N0866	Ammonoids	Paratirolites coronatus	Paratirolites	Changhsingian	1.88423	76.6	Korn et al., 2016
N0872	Ammonoids	Paratirolites vediensis	Paratirolites	Changhsingian	1.8129	64.998	Schaal et al., 2016
N0869	Ammonoids	Paratirolites quadratus	Paratirolites	Changhsingian	1.79449	62.3	Korn et al., 2016
N0865	Ammonoids	Paratirolites compressus	Paratirolites	Changhsingian	1.7413	55.1188	Schaal et al., 2016
N0870	Ammonoids	Paratirolites serus	Paratirolites	Changhsingian	1.70415	50.6	Korn et al., 2016
N0874	Ammonoids	Phisonites triangulus	Phisonites	Changhsingian	1.7939	62.2157	Schaal et al., 2016
N0880	Ammonoids	Pseudogastrioceras szechuanense	Pseudogastrioceras	Changhsingian	2.008	101.859	Schaal et al., 2016
N0879	Ammonoids	Pseudogastrioceras relicuum	Pseudogastrioceras	Changhsingian	1.95424	90	Korn et al., 2019
N0877	Ammonoids	Pseudogastrioceras guangxiense	Pseudogastrioceras	Changhsingian	1.8451	70.0003	Schaal et al., 2016
N0878	Ammonoids	Pseudogastrioceras guizhouense	Pseudogastrioceras	Changhsingian	1.6232	41.9952	Schaal et al., 2016
N0881	Ammonoids	Pseudostephanites costatus	Pseudostephanites	Changhsingian	2.0607	115.001	Schaal et al., 2016
N0883	Ammonoids	Pseudotirolites orientalis	Pseudotirolites	Changhsingian	2.301	199.986	Schaal et al., 2016
N0882	Ammonoids	Pseudotirolites asiaticus	Pseudotirolites	Changhsingian	2.0334	107.994	Schaal et al., 2016
N0884	Ammonoids	Rongjiangoceras lenticulare	Rongjiangoceras	Changhsingian	2.3424	219.989	Schaal et al., 2016
N0886	Ammonoids	Shevyrevites shevyrevi	Shevyrevites	Changhsingian	2.2304	169.981	Schaal et al., 2016
N0885	Ammonoids	Shevyrevites nodosus	Shevyrevites	Changhsingian	1.68124	48	Korn et al., 2019
N0887	Ammonoids	Sinoceltites costatus	Sinoceltites	Changhsingian	2.0338	108.094	Schaal et al., 2016
N0888	Ammonoids	Sinoceltites curvatus	Sinoceltites	Changhsingian	1.8633	72.9962	Schaal et al., 2016
N0890	Ammonoids	Sinoceltites sichuanensis	Sinoceltites	Changhsingian	1.7782	60.0067	Schaal et al., 2016
N0889	Ammonoids	Sinoceltites opimus	Sinoceltites	Changhsingian	1.7352	54.3501	Schaal et al., 2016
N0892	Ammonoids	Stacheoceras chaotianense	Stacheoceras	Changhsingian	2.2041	159.993	Schaal et al., 2016
N0891	Ammonoids	Stacheoceras antiquum	Stacheoceras	Changhsingian	1.5682	36.9999	Schaal et al., 2016
N0893	Ammonoids	Stoyanowites aspinosus	Stoyanowites	Changhsingian	1.80277	63.5	Korn et al., 2016
N0894	Ammonoids	Stoyanowites dieneri	Stoyanowites	Changhsingian	1.75664	57.1	Korn et al., 2016
N0905	Ammonoids	Tapashanites latiumbilicus	Tapashanites	Changhsingian	2.301	199.986	Schaal et al., 2016
N0908	Ammonoids	Tapashanites tenuicostatus	Tapashanites	Changhsingian	2.2122	163.005	Schaal et al., 2016
N0900	Ammonoids	Tapashanites chaotianensis	Tapashanites	Changhsingian	2.0434	110.51	Schaal et al., 2016
N0907	Ammonoids	Tapashanites robustus	Tapashanites	Changhsingian	1.9433	87.7607	Schaal et al., 2016
N0901	Ammonoids	Tapashanites compressus	Tapashanites	Changhsingian	1.9355	86.1986	Schaal et al., 2016
N0903	Ammonoids	Tapashanites curvoplicatus	Tapashanites	Changhsingian	1.8388	68.9922	Schaal et al., 2016
N0904	Ammonoids	Tapashanites floriformis	Tapashanites	Changhsingian	1.8169	65.5994	Schaal et al., 2016
N0902	Ammonoids	Tapashanites costatus	Tapashanites	Changhsingian	1.8062	64.003	Schaal et al., 2016
N0899	Ammonoids	Tapashanites changxingensis	Tapashanites	Changhsingian	1.7202	52.5049	Schaal et al., 2016
N0898	Ammonoids	Tapashanites acuticostatus	Tapashanites	Changhsingian	1.6532	44.9987	Schaal et al., 2016
N0906	Ammonoids	Tapashanites mingyuexiaensis	Tapashanites	Changhsingian	1.5798	38.0014	Schaal et al., 2016
N0911	Ammonoids	Xenodiscus dorashamensis	Xenodiscus	Changhsingian	2.1206	132.008	Schaal et al., 2016
N0910	Ammonoids	Xenodiscus chaotianensis	Xenodiscus	Changhsingian	1.301	19.9986	Schaal et al., 2016
N1170	Bivalves	Acanthopecten coloradoensis	Acanthopecten	Changhsingian	1.6693	46.6982	Schaal et al., 2016
N1172	Bivalves	Astartella progenetrix	Astartella	Changhsingian	1.0414	11.0002	Schaal et al., 2016
N1171	Bivalves	Astartella ambiensis	Astartella	Changhsingian	0.9777	9.49948	Schaal et al., 2016
N1175	Bivalves	Atomodesma variabile	Atomodesma	Changhsingian	1.699	50.0035	Schaal et al., 2016
N1173	Bivalves	Atomodesma exaratum	Atomodesma	Changhsingian	1.5185	32.9989	Schaal et al., 2016
N1176	Bivalves	Atomodesma woodi	Atomodesma	Changhsingian	1.3802	23.9994	Schaal et al., 2016
N1174	Bivalves	Atomodesma semiplicata	Atomodesma	Changhsingian	1.3424	21.9989	Schaal et al., 2016
N1165	Bivalves	Aviculopecten pseudoctenostreon	Aviculopecten	Changhsingian	1.9138	81.9974	Schaal et al., 2016
N1177	Bivalves	Aviculopecten beipeiensis	Aviculopecten	Changhsingian	1.32222	21	Huang et al., 2022
N1178	Bivalves	Aviculopecten simplicus	Aviculopecten	Changhsingian	1.233	17.1	Huang et al., 2022
N1179	Bivalves	Bakevellia ceratophaga	Bakevellia	Changhsingian	1.2355	17.1989	Schaal et al., 2016
N1180	Bivalves	Bakevellia gujoensis	Bakevellia	Changhsingian	1.233	17.1002	Schaal et al., 2016
N1181	Bivalves	Bakevellia jiuzhaiensis	Bakevellia	Changhsingian	1.2122	16.3005	Schaal et al., 2016
N1182	Bivalves	Claraia baoqingensis	Claraia	Changhsingian	1.62325	42	Huang et al., 2022
N1186	Bivalves	Claraia praecursor	Claraia	Changhsingian	1.47519	29.8667	Huang et al., 2022
N1187	Bivalves	Claraia primitiva	Claraia	Changhsingian	1.44716	28	Huang et al., 2022
N1188	Bivalves	Claraia zhiyunica	Claraia	Changhsingian	1.33846	21.8	Huang et al., 2022
N1184	Bivalves	Claraia huzhouica	Claraia	Changhsingian	1.33244	21.5	Huang et al., 2022
N1185	Bivalves	Claraia liuqiaoensis	Claraia	Changhsingian	1.2304	16.9981	Schaal et al., 2016
N1183	Bivalves	Claraia diana	Claraia	Changhsingian	1.20412	16	Huang et al., 2022
N1189	Bivalves	Claraioides caucasica	Claraioides	Changhsingian	1.6021	40.0037	Schaal et al., 2016
N1191	Bivalves	Claraioides labensis	Claraioides	Changhsingian	1.5315	34.0017	Schaal et al., 2016
N1190	Bivalves	Claraioides guizhouensis	Claraioides	Changhsingian	1.23045	17	Huang et al., 2022
N1192	Bivalves	Clavicosta rugatula	Clavicosta	Changhsingian	2	100	Schaal et al., 2016
N1194	Bivalves	Crenipecten orthis	Crenipecten	Changhsingian	1.11394	13	Huang et al., 2022
N1193	Bivalves	Crenipecten minimus	Crenipecten	Changhsingian	1.10152	12.6333	Huang et al., 2022
N1195	Bivalves	Cyrtorostra? subexoticus	Cyrtorostra?	Changhsingian	1.1139	12.9987	Schaal et al., 2016
N1196	Bivalves	Dolponella sulcata	Dolponella	Changhsingian	1.9138	81.9974	Schaal et al., 2016
N1197	Bivalves	Dyasmya elegans	Dyasmya	Changhsingian	1.0294	10.7004	Schaal et al., 2016
N1199	Bivalves	Edmondia shuichengensis	Edmondia	Changhsingian	2.03743	109	Huang et al., 2022
N1198	Bivalves	Edmondia nebrascensis	Edmondia	Changhsingian	1.0043	10.0995	Schaal et al., 2016
N1200	Bivalves	Enantiostreon panxianensis	Enantiostreon	Changhsingian	1.28103	19.1	Huang et al., 2022
N1201	Bivalves	Enantiostreon panxiensis	Enantiostreon	Changhsingian	1.27416	18.8	Huang et al., 2022
N1202	Bivalves	Ensipteria praeangusta	Ensipteria	Changhsingian	1.1818	15.1985	Schaal et al., 2016
N1203	Bivalves	Entolium piriforis	Entolium	Changhsingian	1.3222	20.9991	Schaal et al., 2016
N1204	Bivalves	Eoastarte primaeva	Eoastarte	Changhsingian	0.7404	5.50047	Schaal et al., 2016
N1208	Bivalves	Etheripecten sichuanensis	Etheripecten	Changhsingian	1.43377	27.15	Huang et al., 2022
N1205	Bivalves	Etheripecten brevauriculatus	Etheripecten	Changhsingian	1.30103	20	Huang et al., 2022
N1206	Bivalves	Etheripecten fasciculicostatus	Etheripecten	Changhsingian	1.1903	15.4989	Schaal et al., 2016
N1209	Bivalves	Etheripecten simplicostatus	Etheripecten	Changhsingian	1.13988	13.8	Huang et al., 2022
N1207	Bivalves	Etheripecten paoshuiensis	Etheripecten	Changhsingian	1.11394	13	Huang et al., 2022
N1212	Bivalves	Euchondria fusuiensis	Euchondria	Changhsingian	1.5197	33.09	Huang et al., 2022
N1210	Bivalves	Euchondria dalongensis	Euchondria	Changhsingian	1.35218	22.5	Huang et al., 2022
N1213	Bivalves	Euchondria heteromorpha	Euchondria	Changhsingian	1.32222	21	Huang et al., 2022
N1217	Bivalves	Euchondria paucicostata	Euchondria	Changhsingian	1.20412	16	Huang et al., 2022
N1211	Bivalves	Euchondria fasculicostatus	Euchondria	Changhsingian	1.15635	14.3333	Huang et al., 2022
N1215	Bivalves	Euchondria jiaheensis	Euchondria	Changhsingian	1.15229	14.2	Huang et al., 2022
N1214	Bivalves	Euchondria hunanensis	Euchondria	Changhsingian	1.09691	12.5	Huang et al., 2022
N1216	Bivalves	Euchondria jingxianensis	Euchondria	Changhsingian	0.899273	7.93	Huang et al., 2022
N1218	Bivalves	Eumorphotis lorigae	Eumorphotis	Changhsingian	1.5289	33.7987	Schaal et al., 2016
N1219	Bivalves	Fasciculiconcha orbicularis	Fasciculiconcha	Changhsingian	1.4771	29.9985	Schaal et al., 2016
N1220	Bivalves	Girtypecten beipeiensis	Girtypecten	Changhsingian	1.54777	35.3	Huang et al., 2022
N1221	Bivalves	Girtypecten spinosus	Girtypecten	Changhsingian	1.2041	15.9993	Schaal et al., 2016
N1224	Bivalves	Guizhoupecten wangi	Guizhoupecten	Changhsingian	1.63548	43.2	Huang et al., 2022
N1222	Bivalves	Guizhoupecten guangxiensis	Guizhoupecten	Changhsingian	1.43136	27	Huang et al., 2022
N1223	Bivalves	Guizhoupecten regularis	Guizhoupecten	Changhsingian	1.3304	21.3993	Schaal et al., 2016
N1226	Bivalves	Gujocardita oviformis	Gujocardita	Changhsingian	1.2227	16.6994	Schaal et al., 2016
N1225	Bivalves	Gujocardita acuteplicata	Gujocardita	Changhsingian	0.9542	8.99912	Schaal et al., 2016
N1228	Bivalves	Heteropecten shiroshitai	Heteropecten	Changhsingian	1.4698	29.4985	Schaal et al., 2016
N1227	Bivalves	Heteropecten kathwaiensis	Heteropecten	Changhsingian	1.3222	20.9991	Schaal et al., 2016
N1230	Bivalves	Hunanopecten exilis	Hunanopecten	Changhsingian	1.37742	23.8462	Huang et al., 2022
N1235	Bivalves	Hunanopecten qujiangensis	Hunanopecten	Changhsingian	1.36736	23.3	Huang et al., 2022
N1233	Bivalves	Hunanopecten ovalis	Hunanopecten	Changhsingian	1.233	17.1	Huang et al., 2022
N1232	Bivalves	Hunanopecten opisthoclinus	Hunanopecten	Changhsingian	1.13033	13.5	Huang et al., 2022
N1231	Bivalves	Hunanopecten longauriculus	Hunanopecten	Changhsingian	1.1072	12.7997	Schaal et al., 2016
N1236	Bivalves	Intomodesma balygytshanica	Intomodesma	Changhsingian	2.29	194.984	Schaal et al., 2016
N1237	Bivalves	Intomodesma evenica	Intomodesma	Changhsingian	2.0374	108.993	Schaal et al., 2016
N1238	Bivalves	Janeia elliptica	Janeia	Changhsingian	1.54986	35.47	Huang et al., 2022
N1239	Bivalves	Leptochondria intermedia	Leptochondria	Changhsingian	1.28058	19.08	Huang et al., 2022
N1240	Bivalves	Leptochondria piriformis	Leptochondria	Changhsingian	1.02803	10.6667	Huang et al., 2022
N1241	Bivalves	Leptochondria praecox	Leptochondria	Changhsingian	0.9542	8.99912	Schaal et al., 2016
N1242	Bivalves	Leptodesma chidruensis	Leptodesma	Changhsingian	1.2788	19.002	Schaal et al., 2016
N1244	Bivalves	Leptodesma zhangi	Leptodesma	Changhsingian	1.1875	15.3993	Schaal et al., 2016
N1243	Bivalves	Leptodesma gouldii	Leptodesma	Changhsingian	0.9777	9.49948	Schaal et al., 2016
N1245	Bivalves	Leptolima hunanensis	Leptolima	Changhsingian	0.732394	5.4	Huang et al., 2022
N1246	Bivalves	Liebea zhenanensis	Liebea	Changhsingian	0.9191	8.30042	Schaal et al., 2016
N1248	Bivalves	Lithodomina typa	Lithodomina	Changhsingian	1.2553	18.0011	Schaal et al., 2016
N1247	Bivalves	Lithodomina abbreviata	Lithodomina	Changhsingian	1.0792	12.0005	Schaal et al., 2016
N1249	Bivalves	Lopha fujiaensis	Lopha	Changhsingian	1.15836	14.4	Huang et al., 2022
N1166	Bivalves	Loripes atavus	Loripes	Changhsingian	1	10	Schaal et al., 2016
N1167	Bivalves	Lucina? bombifrons	Lucina?	Changhsingian	0.7782	6.00067	Schaal et al., 2016
N1250	Bivalves	Lyroschizodus praecox	Lyroschizodus	Changhsingian	1.2304	16.9981	Schaal et al., 2016
N1251	Bivalves	Lyroschizodus subelegans	Lyroschizodus	Changhsingian	1.0792	12.0005	Schaal et al., 2016
N1252	Bivalves	Maitaia hurensis	Maitaia	Changhsingian	1.8261	67.0039	Schaal et al., 2016
N1253	Bivalves	Myalinella acutirostris	Myalinella	Changhsingian	1.3979	24.9977	Schaal et al., 2016
N1254	Bivalves	Myalinella? patriarchalis	Myalinella?	Changhsingian	1.3979	24.9977	Schaal et al., 2016
N1255	Bivalves	Neoschizodus longus	Neoschizodus	Changhsingian	1.23045	17	Huang et al., 2022
N1259	Bivalves	Netschajewia striatulus	Netschajewia	Changhsingian	1.3424	21.9989	Schaal et al., 2016
N1258	Bivalves	Netschajewia jiangsuensis	Netschajewia	Changhsingian	1.0864	12.2011	Schaal et al., 2016
N1257	Bivalves	Netschajewia fenghaiensis	Netschajewia	Changhsingian	0.9191	8.30042	Schaal et al., 2016
N1256	Bivalves	Netschajewia elongata	Netschajewia	Changhsingian	0.8062	6.4003	Schaal et al., 2016
N1414	Bivalves	Nuculopsis wymmensis	Nuculopsis	Changhsingian	1.0934	12.3994	Schaal et al., 2016
N1411	Bivalves	Nuculopsis guangxiensis	Nuculopsis	Changhsingian	0.906335	8.06	Huang et al., 2022
N1413	Bivalves	Nuculopsis ventricosa	Nuculopsis	Changhsingian	0.9031	8.00018	Schaal et al., 2016
N1412	Bivalves	Nuculopsis trivialis	Nuculopsis	Changhsingian	0.7782	6.00067	Schaal et al., 2016
N1260	Bivalves	Orientopecten fenghaiensis	Orientopecten	Changhsingian	1.0414	11.0002	Schaal et al., 2016
N1261	Bivalves	Orientopecten prosoclinus	Orientopecten	Changhsingian	1.0414	11.0002	Schaal et al., 2016
N1262	Bivalves	Palaeanodonta fuyuanensis	Palaeanodonta	Changhsingian	1.59494	39.35	Huang et al., 2022
N1263	Bivalves	Palaeanodonta yunnanensis	Palaeanodonta	Changhsingian	1.18089	15.1667	Huang et al., 2022
N1271	Bivalves	Palaeolima xinminensis	Palaeolima	Changhsingian	1.61278	41	Huang et al., 2022
N1265	Bivalves	Palaeolima dieneri	Palaeolima	Changhsingian	1.29447	19.7	Huang et al., 2022
N1267	Bivalves	Palaeolima fasciculicostata	Palaeolima	Changhsingian	1.25527	18	Huang et al., 2022
N1269	Bivalves	Palaeolima sichuanensis	Palaeolima	Changhsingian	1.16643	14.67	Huang et al., 2022
N1270	Bivalves	Palaeolima xiangnanensis	Palaeolima	Changhsingian	1.0864	12.2011	Schaal et al., 2016
N1268	Bivalves	Palaeolima footei	Palaeolima	Changhsingian	1	10	Schaal et al., 2016
N1266	Bivalves	Palaeolima fangi	Palaeolima	Changhsingian	0.950851	8.93	Huang et al., 2022
N1264	Bivalves	Palaeolima chekiangensis	Palaeolima	Changhsingian	0.8808	7.59976	Schaal et al., 2016
N1418	Bivalves	Palaeoneilo guizhouensis	Palaeoneilo	Changhsingian	1.50515	32	Huang et al., 2022
N1419	Bivalves	Palaeoneilo qinzhouensis	Palaeoneilo	Changhsingian	0.954243	9	Huang et al., 2022
N1272	Bivalves	Palaeosolen? atavus	Palaeosolen?	Changhsingian	1.3617	22.9985	Schaal et al., 2016
N1168	Bivalves	Palantina indica	Palantina	Changhsingian	1.3424	21.9989	Schaal et al., 2016
N1273	Bivalves	Paradoxipecten dalongensis	Paradoxipecten	Changhsingian	1.5119	32.5012	Schaal et al., 2016
N1274	Bivalves	Paradoxipecten jiaheensis	Paradoxipecten	Changhsingian	1.44389	27.79	Huang et al., 2022
N1275	Bivalves	Paradoxipecten latisinus	Paradoxipecten	Changhsingian	1.3284	21.301	Schaal et al., 2016
N1277	Bivalves	Paradoxipecten trigonalis	Paradoxipecten	Changhsingian	1.2989	19.9022	Schaal et al., 2016
N1276	Bivalves	Paradoxipecten longispinus	Paradoxipecten	Changhsingian	1.0719	11.8005	Schaal et al., 2016
N1279	Bivalves	Parallelodon laochangensis	Parallelodon	Changhsingian	1.5119	32.5012	Schaal et al., 2016
N1278	Bivalves	Parallelodon corbina	Parallelodon	Changhsingian	1.3979	24.9977	Schaal et al., 2016
N1280	Bivalves	Paraschizodus rothi	Paraschizodus	Changhsingian	1.0792	12.0005	Schaal et al., 2016
N1281	Bivalves	Permoperna trapezoidalis	Permoperna	Changhsingian	1.24229	17.47	Huang et al., 2022
N1284	Bivalves	Permophorus shuangfengensis	Permophorus	Changhsingian	1.93044	85.2	Huang et al., 2022
N1282	Bivalves	Permophorus imbricatus	Permophorus	Changhsingian	1.6335	43.0031	Schaal et al., 2016
N1285	Bivalves	Permophorus tenuistriatus	Permophorus	Changhsingian	1.5647	36.7029	Schaal et al., 2016
N1283	Bivalves	Permophorus lunulus	Permophorus	Changhsingian	1.0969	12.4997	Schaal et al., 2016
N1286	Bivalves	Pernopecten discos	Pernopecten	Changhsingian	1.45225	28.33	Huang et al., 2022
N1291	Bivalves	Pernopecten symmetricus	Pernopecten	Changhsingian	1.43136	27	Huang et al., 2022
N1292	Bivalves	Pernopecten zhutangensis	Pernopecten	Changhsingian	1.382	24.0991	Schaal et al., 2016
N1289	Bivalves	Pernopecten piriformis	Pernopecten	Changhsingian	1.33586	21.67	Huang et al., 2022
N1288	Bivalves	Pernopecten latangulatus	Pernopecten	Changhsingian	1.3263	21.1982	Schaal et al., 2016
N1287	Bivalves	Pernopecten huayingshanensis	Pernopecten	Changhsingian	1.31366	20.59	Huang et al., 2022
N1290	Bivalves	Pernopecten sichuanensis	Pernopecten	Changhsingian	1.25285	17.9	Huang et al., 2022
N1417	Bivalves	Phestia zhejiangensis	Phestia	Changhsingian	1.1959	15.7	Schaal et al., 2016
N1416	Bivalves	Phestia subacuta	Phestia	Changhsingian	0.9031	8.00018	Schaal et al., 2016
N1415	Bivalves	Phestia hunanensis	Phestia	Changhsingian	0.8451	7.00003	Schaal et al., 2016
N1293	Bivalves	Plagiostoma? inveras	Plagiostoma?	Changhsingian	1.1761	15.0003	Schaal et al., 2016
N1294	Bivalves	Promytilus ensiformis	Promytilus	Changhsingian	1.43886	27.47	Huang et al., 2022
N1296	Bivalves	Pseudomonotis subangulata	Pseudomonotis	Changhsingian	1.31527	20.6667	Huang et al., 2022
N1295	Bivalves	Pseudomonotis speluncaria	Pseudomonotis	Changhsingian	1	10	Schaal et al., 2016
N1297	Bivalves	Pseudopermophorus complanatus	Pseudopermophorus	Changhsingian	1.2788	19.002	Schaal et al., 2016
N1298	Bivalves	Pteria yonganensis	Pteria	Changhsingian	1.20412	16	Huang et al., 2022
N1301	Bivalves	Pyramus silicius	Pyramus	Changhsingian	1.6335	43.0031	Schaal et al., 2016
N1300	Bivalves	Pyramus planus	Pyramus	Changhsingian	1.5551	35.9005	Schaal et al., 2016
N1299	Bivalves	Pyramus grandaeva	Pyramus	Changhsingian	0.699	5.00035	Schaal et al., 2016
N1302	Bivalves	Sanguinolites vetusta	Sanguinolites	Changhsingian	0.8751	7.50067	Schaal et al., 2016
N1304	Bivalves	Schizodus compressus	Schizodus	Changhsingian	1.699	50.0035	Schaal et al., 2016
N1306	Bivalves	Schizodus pinguis	Schizodus	Changhsingian	1.60206	40	Huang et al., 2022
N1305	Bivalves	Schizodus dubiiformis	Schizodus	Changhsingian	1.4624	29.0001	Schaal et al., 2016
N1307	Bivalves	Schizodus schlotheimi	Schizodus	Changhsingian	1.4314	27.0023	Schaal et al., 2016
N1303	Bivalves	Schizodus cardissa	Schizodus	Changhsingian	1.3979	24.9977	Schaal et al., 2016
N1308	Bivalves	Sedgwickia guangdongensis	Sedgwickia	Changhsingian	1.3692	23.3991	Schaal et al., 2016
N1169	Bivalves	Sphaeriola grandaeva	Sphaeriola	Changhsingian	0.9031	8.00018	Schaal et al., 2016
N1310	Bivalves	Streblochondria subgranosus	Streblochondria	Changhsingian	1.7243	53.0029	Schaal et al., 2016
N1309	Bivalves	Streblochondria shouchangensis	Streblochondria	Changhsingian	1.12969	13.48	Huang et al., 2022
N1311	Bivalves	Streblochondria subpusilla	Streblochondria	Changhsingian	0.9031	8.00018	Schaal et al., 2016
N1313	Bivalves	Stutchburia trapezoidalis	Stutchburia	Changhsingian	1.699	50.0035	Schaal et al., 2016
N1312	Bivalves	Stutchburia modioliformis	Stutchburia	Changhsingian	1.04139	11	Huang et al., 2022
N1314	Bivalves	Taimyria ledaeformis	Taimyria	Changhsingian	1.59106	39	Huang et al., 2022
N1315	Bivalves	Taimyria minima	Taimyria	Changhsingian	0.933234	8.575	Huang et al., 2022
N1319	Bivalves	Tambanella gujoensis	Tambanella	Changhsingian	1.2553	18.0011	Schaal et al., 2016
N1322	Bivalves	Tambanella shaodongensis	Tambanella	Changhsingian	1.21192	16.29	Huang et al., 2022
N1316	Bivalves	Tambanella alta	Tambanella	Changhsingian	1.19033	15.5	Huang et al., 2022
N1317	Bivalves	Tambanella guanshanensis	Tambanella	Changhsingian	1.1903	15.4989	Schaal et al., 2016
N1323	Bivalves	Towapteria intermedia	Towapteria	Changhsingian	0.5185	3.29989	Schaal et al., 2016
N1324	Bivalves	Trabeculatia trabeculum	Trabeculatia	Changhsingian	1.8129	64.998	Schaal et al., 2016
N1326	Bivalves	Vacunella rostrata	Vacunella	Changhsingian	1.6758	47.4024	Schaal et al., 2016
N1325	Bivalves	Vacunella curvata	Vacunella	Changhsingian	1.3201	20.8978	Schaal et al., 2016
N1330	Bivalves	Wilkingia hubeiensis	Wilkingia	Changhsingian	1.8169	65.6	Huang et al., 2022
N1328	Bivalves	Wilkingia elegans	Wilkingia	Changhsingian	1.4014	25.2	Huang et al., 2022
N1327	Bivalves	Wilkingia dubia	Wilkingia	Changhsingian	1.3222	20.9991	Schaal et al., 2016
N1329	Bivalves	Wilkingia fengchengensis	Wilkingia	Changhsingian	0.9138	8.19974	Schaal et al., 2016
N1331	Bivalves	Xinanopecten orbicularis	Xinanopecten	Changhsingian	1.3617	22.9985	Schaal et al., 2016
N1332	Bivalves	Yinipecten prosoclinus	Yinipecten	Changhsingian	1.07918	12	Huang et al., 2022
N0156	Brachiopods (calcitic)	Acosarina antesulcata	Acosarina	Changhsingian	1.4771	29.9985	Schaal et al., 2016
N0157	Brachiopods (calcitic)	Acosarina avushensis	Acosarina	Changhsingian	1.3118	20.5022	Schaal et al., 2016
N0160	Brachiopods (calcitic)	Acosarina minuta	Acosarina	Changhsingian	1.26245	18.3	Shi et al., 2016
N0159	Brachiopods (calcitic)	Acosarina dorashamensis	Acosarina	Changhsingian	1.243	17.4985	Schaal et al., 2016
N0161	Brachiopods (calcitic)	Acosarina regularis	Acosarina	Changhsingian	1.15014	14.13	Shi et al., 2016
N0158	Brachiopods (calcitic)	Acosarina circular	Acosarina	Changhsingian	1.09691	12.5	Shi et al., 2016
N0162	Brachiopods (calcitic)	Acosarina strophiria	Acosarina	Changhsingian	1.0607	11.5001	Schaal et al., 2016
N0163	Brachiopods (calcitic)	Alispiriferella lita	Alispiriferella	Changhsingian	1.4014	25.2	Shi et al., 2016
N0164	Brachiopods (calcitic)	Allorhynchus hunanensis	Allorhynchus	Changhsingian	1.1367	13.6994	Schaal et al., 2016
N0165	Brachiopods (calcitic)	Allorhynchus naliensis	Allorhynchus	Changhsingian	1.13354	13.6	Shi et al., 2016
N0170	Brachiopods (calcitic)	Alphaneospirifer ziyunensis	Alphaneospirifer	Changhsingian	1.61595	41.3	Shi et al., 2016
N0166	Brachiopods (calcitic)	Alphaneospirifer anshunensis	Alphaneospirifer	Changhsingian	1.5682	37	Shi et al., 2016
N0169	Brachiopods (calcitic)	Alphaneospirifer twifurcifer	Alphaneospirifer	Changhsingian	1.5441	35.0026	Schaal et al., 2016
N0167	Brachiopods (calcitic)	Alphaneospirifer fasciculata	Alphaneospirifer	Changhsingian	1.36361	23.1	Shi et al., 2016
N0168	Brachiopods (calcitic)	Alphaneospirifer rhombiformis	Alphaneospirifer	Changhsingian	1.2833	19.1999	Schaal et al., 2016
N0172	Brachiopods (calcitic)	Ambikella undulosina	Ambikella	Changhsingian	1.7076	51.0035	Schaal et al., 2016
N0171	Brachiopods (calcitic)	Ambikella himalayanicus	Ambikella	Changhsingian	1.5185	32.9989	Schaal et al., 2016
N0173	Brachiopods (calcitic)	Anchorhynchia grandis	Anchorhynchia	Changhsingian	1.5599	36.2994	Schaal et al., 2016
N0175	Brachiopods (calcitic)	Anchorhynchia sarciniformis	Anchorhynchia	Changhsingian	1.45788	28.7	Shi et al., 2016
N0174	Brachiopods (calcitic)	Anchorhynchia ignobilis	Anchorhynchia	Changhsingian	1.36736	23.3	Shi et al., 2016
N0176	Brachiopods (calcitic)	Anchorhynchia subpentagona	Anchorhynchia	Changhsingian	1.0607	11.5	Shi et al., 2016
N0177	Brachiopods (calcitic)	Anidanthus fusiformis	Anidanthus	Changhsingian	1.5315	34.0017	Schaal et al., 2016
N0180	Brachiopods (calcitic)	Anidanthus sinosus	Anidanthus	Changhsingian	1.4609	28.9	Shi et al., 2016
N0179	Brachiopods (calcitic)	Anidanthus mucronata	Anidanthus	Changhsingian	1.4298	26.903	Schaal et al., 2016
N0178	Brachiopods (calcitic)	Anidanthus interrputus	Anidanthus	Changhsingian	1.15229	14.2	Shi et al., 2016
N0181	Brachiopods (calcitic)	Aperispirifer nelsonensis	Aperispirifer	Changhsingian	1.9542	89.9912	Schaal et al., 2016
N0182	Brachiopods (calcitic)	Araxathyris dilatata	Araxathyris	Changhsingian	1.48287	30.4	Shi et al., 2016
N0183	Brachiopods (calcitic)	Araxathyris felina	Araxathyris	Changhsingian	1.3927	24.7	Shi et al., 2016
N0186	Brachiopods (calcitic)	Araxathyris protea	Araxathyris	Changhsingian	1.38382	24.2	Shi et al., 2016
N0188	Brachiopods (calcitic)	Araxathyris undulata	Araxathyris	Changhsingian	1.2672	18.5012	Schaal et al., 2016
N0185	Brachiopods (calcitic)	Araxathyris lata	Araxathyris	Changhsingian	1.25164	17.85	Shi et al., 2016
N0187	Brachiopods (calcitic)	Araxathyris sinensis	Araxathyris	Changhsingian	1.24304	17.5	Shi et al., 2016
N0184	Brachiopods (calcitic)	Araxathyris guizhouensis	Araxathyris	Changhsingian	1.1959	15.7	Chen et al., 2019
N0189	Brachiopods (calcitic)	Attenuatella mengi	Attenuatella	Changhsingian	1.07918	12	Schaal et al., 2016
N0190	Brachiopods (calcitic)	Attenuatella piyasini	Attenuatella	Changhsingian	0.5798	3.80014	Schaal et al., 2016
N0192	Brachiopods (calcitic)	Betaneospirifer ravaniformis	Betaneospirifer	Changhsingian	2.0828	121.004	Schaal et al., 2016
N0191	Brachiopods (calcitic)	Betaneospirifer ambiensis	Betaneospirifer	Changhsingian	1.7404	55.0047	Schaal et al., 2016
N0193	Brachiopods (calcitic)	Biplatyconcha grandis	Biplatyconcha	Changhsingian	1.8573	71.9946	Schaal et al., 2016
N0194	Brachiopods (calcitic)	Callispirina manangensis	Callispirina	Changhsingian	1.6021	40.0037	Schaal et al., 2016
N0195	Brachiopods (calcitic)	Callispirina ornata	Callispirina	Changhsingian	1.243	17.4985	Schaal et al., 2016
N0199	Brachiopods (calcitic)	Camarophorinella zhongliangshanensis	Camarophorinella	Changhsingian	1.0864	12.2011	Schaal et al., 2016
N0197	Brachiopods (calcitic)	Camarophorinella leveni	Camarophorinella	Changhsingian	1.0755	11.8987	Schaal et al., 2016
N0196	Brachiopods (calcitic)	Camarophorinella huatangensis	Camarophorinella	Changhsingian	1.0414	11.0002	Schaal et al., 2016
N0198	Brachiopods (calcitic)	Camarophorinella xiangnanensis	Camarophorinella	Changhsingian	0.982271	9.6	Shi et al., 2016
N0200	Brachiopods (calcitic)	Camerenteletes enteletoides	Camerenteletes	Changhsingian	1.26717	18.5	Shi et al., 2016
N0201	Brachiopods (calcitic)	Caricula salebrosa	Caricula	Changhsingian	1.0043	10.0995	Schaal et al., 2016
N0202	Brachiopods (calcitic)	Cartorhium twifurcifer	Cartorhium	Changhsingian	1.58206	38.2	Shi et al., 2016
N0203	Brachiopods (calcitic)	Cartorhium xikouensis	Cartorhium	Changhsingian	1.30535	20.2	Shi et al., 2016
N0208	Brachiopods (calcitic)	Cathaysia yongdingensis	Cathaysia	Changhsingian	1.52205	33.27	Shi et al., 2016
N0204	Brachiopods (calcitic)	Cathaysia beifengjingensis	Cathaysia	Changhsingian	1.3802	23.9994	Schaal et al., 2016
N0206	Brachiopods (calcitic)	Cathaysia chonetoides	Cathaysia	Changhsingian	1.37621	23.78	Shi et al., 2016
N0207	Brachiopods (calcitic)	Cathaysia sinuata	Cathaysia	Changhsingian	1.35603	22.7	Shi et al., 2016
N0205	Brachiopods (calcitic)	Cathaysia caucasica	Cathaysia	Changhsingian	1.2068	16.099	Schaal et al., 2016
N0209	Brachiopods (calcitic)	Cathayspirina magna	Cathayspirina	Changhsingian	1.28103	19.1	Shi et al., 2016
N0210	Brachiopods (calcitic)	Caucasoproductus dichotomocostatus	Caucasoproductus	Changhsingian	1.3945	24.8028	Schaal et al., 2016
N0211	Brachiopods (calcitic)	Chenxianoproductus intercedens	Chenxianoproductus	Changhsingian	1.5465	35.1965	Schaal et al., 2016
N0212	Brachiopods (calcitic)	Chenxianoproductus nitens	Chenxianoproductus	Changhsingian	1.3856	24.2996	Schaal et al., 2016
N0213	Brachiopods (calcitic)	Chianella chianensis	Chianella	Changhsingian	1.47129	29.6	Shi et al., 2016
N0214	Brachiopods (calcitic)	Chivatschella orotschensis	Chivatschella	Changhsingian	1.3424	21.9989	Schaal et al., 2016
N0215	Brachiopods (calcitic)	Chonetella nasuta	Chonetella	Changhsingian	1.243	17.4985	Schaal et al., 2016
N0216	Brachiopods (calcitic)	Chonetinella unisulcata	Chonetinella	Changhsingian	1.3222	20.9991	Schaal et al., 2016
N0222	Brachiopods (calcitic)	Cleiothyridina subexpansa	Cleiothyridina	Changhsingian	1.6335	43.0031	Schaal et al., 2016
N0217	Brachiopods (calcitic)	Cleiothyridina accoliformis	Cleiothyridina	Changhsingian	1.6128	41.0015	Schaal et al., 2016
N0221	Brachiopods (calcitic)	Cleiothyridina pijaensis	Cleiothyridina	Changhsingian	1.5682	36.9999	Schaal et al., 2016
N0219	Brachiopods (calcitic)	Cleiothyridina echidniformis	Cleiothyridina	Changhsingian	1.4914	31.0027	Schaal et al., 2016
N0218	Brachiopods (calcitic)	Cleiothyridina ambiguaeformis	Cleiothyridina	Changhsingian	1.0414	11.0002	Schaal et al., 2016
N0220	Brachiopods (calcitic)	Cleiothyridina laqueata	Cleiothyridina	Changhsingian	0.6902	4.90004	Schaal et al., 2016
N0223	Brachiopods (calcitic)	Comelicania haueri	Comelicania	Changhsingian	2.21484	164	Shi et al., 2016
N0224	Brachiopods (calcitic)	Comelicania megalotis	Comelicania	Changhsingian	2.15229	142	Shi et al., 2016
N0225	Brachiopods (calcitic)	Comelicania merlai	Comelicania	Changhsingian	1.89209	78	Shi et al., 2016
N0227	Brachiopods (calcitic)	Comelicothyris recticardinis	Comelicothyris	Changhsingian	1.6435	44.0048	Schaal et al., 2016
N0226	Brachiopods (calcitic)	Comelicothyris laterosulcata	Comelicothyris	Changhsingian	1.5611	36.3999	Schaal et al., 2016
N0228	Brachiopods (calcitic)	Composita mexicana	Composita	Changhsingian	1.433	27.1019	Schaal et al., 2016
N0230	Brachiopods (calcitic)	Compressoproductus pentagonalis	Compressoproductus	Changhsingian	1.5682	37	Shi et al., 2016
N0229	Brachiopods (calcitic)	Compressoproductus mongolicus	Compressoproductus	Changhsingian	1.5629	36.5511	Schaal et al., 2016
N0231	Brachiopods (calcitic)	Compressoproductus planus	Compressoproductus	Changhsingian	1.4624	29.0001	Schaal et al., 2016
N0232	Brachiopods (calcitic)	Comuquia himalayaensis	Comuquia	Changhsingian	1.14613	14	Shi et al., 2016
N0233	Brachiopods (calcitic)	Contraspina purdoni	Contraspina	Changhsingian	1.8633	72.9962	Schaal et al., 2016
N0234	Brachiopods (calcitic)	Coolkilella khangsarensis	Coolkilella	Changhsingian	1.5051	31.9963	Schaal et al., 2016
N0235	Brachiopods (calcitic)	Coolkilella polliciformis	Coolkilella	Changhsingian	1.4472	28.0027	Schaal et al., 2016
N0236	Brachiopods (calcitic)	Costatumulus dongpanensis	Costatumulus	Changhsingian	1.62014	41.7	Shi et al., 2016
N0237	Brachiopods (calcitic)	Costiferina alatus	Costiferina	Changhsingian	1.9542	89.9912	Schaal et al., 2016
N0239	Brachiopods (calcitic)	Costiferina indica	Costiferina	Changhsingian	1.8976	78.9951	Schaal et al., 2016
N0240	Brachiopods (calcitic)	Costiferina subcostata	Costiferina	Changhsingian	1.7324	54.0008	Schaal et al., 2016
N0238	Brachiopods (calcitic)	Costiferina aratus	Costiferina	Changhsingian	1.7235	52.9054	Schaal et al., 2016
N0241	Brachiopods (calcitic)	Crenispirifer alpheus	Crenispirifer	Changhsingian	1.51587	32.8	Shi et al., 2016
N0242	Brachiopods (calcitic)	Crenispirifer dzhulfensis	Crenispirifer	Changhsingian	1.41946	26.27	Shi et al., 2016
N0243	Brachiopods (calcitic)	Crurithyris tschernyschewi	Crurithyris	Changhsingian	1.0531	11.3006	Schaal et al., 2016
N0244	Brachiopods (calcitic)	Cryptospirifer omeishanensis	Cryptospirifer	Changhsingian	2.07809	119.7	Shi et al., 2016
N0245	Brachiopods (calcitic)	Cymoproductus callicostell	Cymoproductus	Changhsingian	1.55388	35.8	Shi et al., 2016
N0246	Brachiopods (calcitic)	Cyrolexis beccojectus	Cyrolexis	Changhsingian	1.22272	16.7	Shi et al., 2016
N0247	Brachiopods (calcitic)	Cyrolexis zhongliangshanensis	Cyrolexis	Changhsingian	1.08636	12.2	Shi et al., 2016
N0253	Brachiopods (calcitic)	Derbyia regularis	Derbyia	Changhsingian	1.8325	67.9986	Schaal et al., 2016
N0248	Brachiopods (calcitic)	Derbyia acutangula	Derbyia	Changhsingian	1.80346	63.6	Shi et al., 2016
N0250	Brachiopods (calcitic)	Derbyia hemisphaerica	Derbyia	Changhsingian	1.7364	54.5004	Schaal et al., 2016
N0255	Brachiopods (calcitic)	Derbyia sulcata	Derbyia	Changhsingian	1.6513	44.8023	Schaal et al., 2016
N0252	Brachiopods (calcitic)	Derbyia pannuciella	Derbyia	Changhsingian	1.6304	42.6973	Schaal et al., 2016
N0251	Brachiopods (calcitic)	Derbyia nigpi	Derbyia	Changhsingian	1.6085	40.5976	Schaal et al., 2016
N0249	Brachiopods (calcitic)	Derbyia guidingensis	Derbyia	Changhsingian	1.5729	37.4024	Schaal et al., 2016
N0254	Brachiopods (calcitic)	Derbyia schellwieni	Derbyia	Changhsingian	1.43136	27	Shi et al., 2016
N0256	Brachiopods (calcitic)	Dielasma sulcatum	Dielasma	Changhsingian	1.37107	23.5	Shi et al., 2016
N0257	Brachiopods (calcitic)	Dielasmina xizangensis	Dielasmina	Changhsingian	1.22531	16.8	Shi et al., 2016
N0258	Brachiopods (calcitic)	Dongpanoproductus elegans	Dongpanoproductus	Changhsingian	1.2945	19.7015	Schaal et al., 2016
N0260	Brachiopods (calcitic)	Echinalosia magnispina	Echinalosia	Changhsingian	1.4771	29.9985	Schaal et al., 2016
N0261	Brachiopods (calcitic)	Echinalosia perforata	Echinalosia	Changhsingian	1.3979	24.9977	Schaal et al., 2016
N0259	Brachiopods (calcitic)	Echinalosia indica	Echinalosia	Changhsingian	1.1903	15.4989	Schaal et al., 2016
N0262	Brachiopods (calcitic)	Echinauriella jisuensiformis	Echinauriella	Changhsingian	1.1004	12.6009	Schaal et al., 2016
N0263	Brachiopods (calcitic)	Echinauris opuntia	Echinauris	Changhsingian	1.4249	26.6011	Schaal et al., 2016
N0264	Brachiopods (calcitic)	Edriosteges medlicottianus	Edriosteges	Changhsingian	1.70501	50.7	Shi et al., 2016
N0265	Brachiopods (calcitic)	Edriosteges tumitus	Edriosteges	Changhsingian	1.62531	42.2	Shi et al., 2016
N0266	Brachiopods (calcitic)	Eliva depressa	Eliva	Changhsingian	1.2553	18.0011	Schaal et al., 2016
N0267	Brachiopods (calcitic)	Enteletella nikschitchi	Enteletella	Changhsingian	1.4698	29.4985	Schaal et al., 2016
N0275	Brachiopods (calcitic)	Enteletes lateroplicatus	Enteletes	Changhsingian	1.59879	39.7	Shi et al., 2016
N0268	Brachiopods (calcitic)	Enteletes acuteplicatus	Enteletes	Changhsingian	1.5185	32.9989	Schaal et al., 2016
N0278	Brachiopods (calcitic)	Enteletes transversus	Enteletes	Changhsingian	1.47712	30	Shi et al., 2016
N0276	Brachiopods (calcitic)	Enteletes meridionalis	Enteletes	Changhsingian	1.4116	25.7988	Schaal et al., 2016
N0272	Brachiopods (calcitic)	Enteletes gibbosus	Enteletes	Changhsingian	1.29885	19.9	Shi et al., 2016
N0269	Brachiopods (calcitic)	Enteletes asymmatrosis	Enteletes	Changhsingian	1.2672	18.5012	Schaal et al., 2016
N0270	Brachiopods (calcitic)	Enteletes bisulcata	Enteletes	Changhsingian	1.2529	17.9019	Schaal et al., 2016
N0277	Brachiopods (calcitic)	Enteletes retardata	Enteletes	Changhsingian	1.21748	16.5	Shi et al., 2016
N0274	Brachiopods (calcitic)	Enteletes kayseri	Enteletes	Changhsingian	1.19866	15.8	Shi et al., 2016
N0273	Brachiopods (calcitic)	Enteletes hemiplicata	Enteletes	Changhsingian	1.179	15.1008	Schaal et al., 2016
N0271	Brachiopods (calcitic)	Enteletes dzhagrensis	Enteletes	Changhsingian	1.08279	12.1	Shi et al., 2016
N0279	Brachiopods (calcitic)	Eolaballa pristina	Eolaballa	Changhsingian	1.3324	21.4981	Schaal et al., 2016
N0280	Brachiopods (calcitic)	Erismatina cooperi	Erismatina	Changhsingian	1.7076	51.0035	Schaal et al., 2016
N0282	Brachiopods (calcitic)	Falafer hunanensis	Falafer	Changhsingian	0.7559	5.70033	Schaal et al., 2016
N0281	Brachiopods (calcitic)	Falafer fusiensis	Falafer	Changhsingian	0.7243	5.30029	Schaal et al., 2016
N0283	Brachiopods (calcitic)	Fanichonetes campigia	Fanichonetes	Changhsingian	1.1614	14.5011	Schaal et al., 2016
N0284	Brachiopods (calcitic)	Filiconcha auricula	Filiconcha	Changhsingian	1.4314	27.0023	Schaal et al., 2016
N0285	Brachiopods (calcitic)	Fostericoncha gigantea	Fostericoncha	Changhsingian	2.0212	105.003	Schaal et al., 2016
N0286	Brachiopods (calcitic)	Fredericksolasma nummulus	Fredericksolasma	Changhsingian	1.46835	29.4	Shi et al., 2016
N0287	Brachiopods (calcitic)	Fredericksolasma sublaevis	Fredericksolasma	Changhsingian	1.04336	11.05	Shi et al., 2016
N0288	Brachiopods (calcitic)	Fusichonetes nayongensis	Fusichonetes	Changhsingian	1.07918	12	Wu et al., 2016
N0290	Brachiopods (calcitic)	Fusiproductus fusiformis	Fusiproductus	Changhsingian	1.41664	26.1	Shi et al., 2016
N0289	Brachiopods (calcitic)	Fusiproductus baoqingensis	Fusiproductus	Changhsingian	1.11394	13	Shi et al., 2016
N0291	Brachiopods (calcitic)	Fusispirifer marcouiformis	Fusispirifer	Changhsingian	2.2923	196.02	Schaal et al., 2016
N0293	Brachiopods (calcitic)	Gefonia plicata	Gefonia	Changhsingian	1.1461	13.9991	Schaal et al., 2016
N0292	Brachiopods (calcitic)	Gefonia licharewi	Gefonia	Changhsingian	1.1206	13.2008	Schaal et al., 2016
N0295	Brachiopods (calcitic)	Gerassimovia pamirica	Gerassimovia	Changhsingian	1.2742	18.8018	Schaal et al., 2016
N0294	Brachiopods (calcitic)	Gerassimovia abalakovi	Gerassimovia	Changhsingian	1.1106	12.9003	Schaal et al., 2016
N0296	Brachiopods (calcitic)	Geyerella distorta	Geyerella	Changhsingian	1.68124	48	Shi et al., 2016
N0297	Brachiopods (calcitic)	Glyptorhynchia lens	Glyptorhynchia	Changhsingian	1.2201	16.5997	Schaal et al., 2016
N0298	Brachiopods (calcitic)	Glyptosteges? percostatus	Glyptosteges?	Changhsingian	1.1761	15.0003	Schaal et al., 2016
N0299	Brachiopods (calcitic)	Gruntallina triangularis	Gruntallina	Changhsingian	1.5866	38.6011	Schaal et al., 2016
N0300	Brachiopods (calcitic)	Gruntea grunti	Gruntea	Changhsingian	1.3731	23.6102	Schaal et al., 2016
N0301	Brachiopods (calcitic)	Gundarolasmina schucherti	Gundarolasmina	Changhsingian	1.2742	18.8018	Schaal et al., 2016
N0302	Brachiopods (calcitic)	Haydenella kiangsiensis	Haydenella	Changhsingian	1.63548	43.2	Shi et al., 2016
N0305	Brachiopods (calcitic)	Haydenella paradoxica	Haydenella	Changhsingian	1.5682	36.9999	Schaal et al., 2016
N0304	Brachiopods (calcitic)	Haydenella nasuta	Haydenella	Changhsingian	1.43136	27	Shi et al., 2016
N0303	Brachiopods (calcitic)	Haydenella minuta	Haydenella	Changhsingian	0.900367	7.95	Shi et al., 2016
N0306	Brachiopods (calcitic)	Hemiptychina sparsiplicata	Hemiptychina	Changhsingian	0.9638	9.20026	Schaal et al., 2016
N0307	Brachiopods (calcitic)	Heterelasmina pygmaea	Heterelasmina	Changhsingian	0.8692	7.39946	Schaal et al., 2016
N0308	Brachiopods (calcitic)	Hoskingia dieneri	Hoskingia	Changhsingian	1.7404	55.0047	Schaal et al., 2016
N0309	Brachiopods (calcitic)	Hoskingia prolonga	Hoskingia	Changhsingian	1.3979	24.9977	Schaal et al., 2016
N0310	Brachiopods (calcitic)	Huatangia sulcatifera	Huatangia	Changhsingian	1.51983	33.1	Shi et al., 2016
N0312	Brachiopods (calcitic)	Hustedia orbicostata	Hustedia	Changhsingian	1.11059	12.9	Shi et al., 2016
N0311	Brachiopods (calcitic)	Hustedia grandicosta	Hustedia	Changhsingian	0.7924	6.20012	Schaal et al., 2016
N0313	Brachiopods (calcitic)	Hybostenoscisma armenica	Hybostenoscisma	Changhsingian	1.2833	19.1999	Schaal et al., 2016
N0314	Brachiopods (calcitic)	Hybostenoscisma bambusoides	Hybostenoscisma	Changhsingian	1.21484	16.4	Shi et al., 2016
N0315	Brachiopods (calcitic)	Incisius huatangensis	Incisius	Changhsingian	1.1038	12.6999	Schaal et al., 2016
N0316	Brachiopods (calcitic)	Janiceps bipartita	Janiceps	Changhsingian	1.683	48.1948	Schaal et al., 2016
N0318	Brachiopods (calcitic)	Janiceps papilio	Janiceps	Changhsingian	1.5843	38.3972	Schaal et al., 2016
N0317	Brachiopods (calcitic)	Janiceps cadorica	Janiceps	Changhsingian	1.5079	32.2033	Schaal et al., 2016
N0319	Brachiopods (calcitic)	Janiceps peracuta	Janiceps	Changhsingian	1.4713	29.6006	Schaal et al., 2016
N0320	Brachiopods (calcitic)	Jilinmartinia lopingensis	Jilinmartinia	Changhsingian	1.27875	19	Shi et al., 2016
N0323	Brachiopods (calcitic)	Juxathyris omeishanensis	Juxathyris	Changhsingian	1.48144	30.3	Shi et al., 2016
N0321	Brachiopods (calcitic)	Juxathyris bisulcata	Juxathyris	Changhsingian	1.44871	28.1	Shi et al., 2016
N0326	Brachiopods (calcitic)	Juxathyris zhijingensis	Juxathyris	Changhsingian	1.44091	27.6	Shi et al., 2016
N0322	Brachiopods (calcitic)	Juxathyris guizhouensis	Juxathyris	Changhsingian	1.4183	26.2	Shi et al., 2016
N0325	Brachiopods (calcitic)	Juxathyris shuizhutangensis	Juxathyris	Changhsingian	1.25527	18	Shi et al., 2016
N0324	Brachiopods (calcitic)	Juxathyris rectimarginalis	Juxathyris	Changhsingian	0.9956	9.8992	Schaal et al., 2016
N0327	Brachiopods (calcitic)	Keyserlingina guizhouensis	Keyserlingina	Changhsingian	1.19173	15.55	Shi et al., 2016
N0329	Brachiopods (calcitic)	Kiangsiella pectiniformis	Kiangsiella	Changhsingian	1.6513	44.8023	Schaal et al., 2016
N0328	Brachiopods (calcitic)	Kiangsiella distortus	Kiangsiella	Changhsingian	1.2553	18.0011	Schaal et al., 2016
N0330	Brachiopods (calcitic)	Kotlaia strophiria	Kotlaia	Changhsingian	1.0607	11.5	Shi et al., 2016
N0332	Brachiopods (calcitic)	Kurtomarginifera spinatus	Kurtomarginifera	Changhsingian	1.36549	23.2	Shi et al., 2016
N0331	Brachiopods (calcitic)	Kurtomarginifera crassocostata	Kurtomarginifera	Changhsingian	1.23045	17	Shi et al., 2016
N0333	Brachiopods (calcitic)	Labaella bajarunassi	Labaella	Changhsingian	1.95521	90.2	Shi et al., 2016
N0335	Brachiopods (calcitic)	Lamnimargus peregrinus	Lamnimargus	Changhsingian	1.57634	37.7	Shi et al., 2016
N0334	Brachiopods (calcitic)	Lamnimargus japonicus	Lamnimargus	Changhsingian	1.53148	34	Shi et al., 2016
N0336	Brachiopods (calcitic)	Lampangella lata	Lampangella	Changhsingian	1.3324	21.4981	Schaal et al., 2016
N0337	Brachiopods (calcitic)	Lazarevonia arcuata	Lazarevonia	Changhsingian	1.3617	22.9985	Schaal et al., 2016
N0344	Brachiopods (calcitic)	Leptodus nobilis	Leptodus	Changhsingian	2.04493	110.9	Shi et al., 2016
N0338	Brachiopods (calcitic)	Leptodus cancriniformis	Leptodus	Changhsingian	1.70757	51	Shi et al., 2016
N0341	Brachiopods (calcitic)	Leptodus elongatus	Leptodus	Changhsingian	1.67486	47.3	Shi et al., 2016
N0342	Brachiopods (calcitic)	Leptodus huangi	Leptodus	Changhsingian	1.6628	46.0045	Schaal et al., 2016
N0343	Brachiopods (calcitic)	Leptodus latiseptella	Leptodus	Changhsingian	1.64542	44.2	Shi et al., 2016
N0340	Brachiopods (calcitic)	Leptodus deminutus	Leptodus	Changhsingian	1.42	26.3027	Schaal et al., 2016
N0345	Brachiopods (calcitic)	Lethamia collina	Lethamia	Changhsingian	1.2788	19.002	Schaal et al., 2016
N0346	Brachiopods (calcitic)	Lialosia? ovata	Lialosia?	Changhsingian	1.6532	44.9987	Schaal et al., 2016
N0347	Brachiopods (calcitic)	Licharewiconcha subsinuatus	Licharewiconcha	Changhsingian	1.7059	50.8042	Schaal et al., 2016
N0348	Brachiopods (calcitic)	Licharewiella magnifica	Licharewiella	Changhsingian	2.16465	146.1	Shi et al., 2016
N0349	Brachiopods (calcitic)	Licharewiella noinhoensis	Licharewiella	Changhsingian	2.09795	125.3	Shi et al., 2016
N0350	Brachiopods (calcitic)	Licharewiella semireticulata	Licharewiella	Changhsingian	1.72428	53	Shi et al., 2016
N0351	Brachiopods (calcitic)	Licharewina josephinae	Licharewina	Changhsingian	1.22401	16.75	Shi et al., 2016
N0352	Brachiopods (calcitic)	Linoproductus crassicostina	Linoproductus	Changhsingian	1.8129	64.998	Schaal et al., 2016
N0353	Brachiopods (calcitic)	Linoproductus tingriensis	Linoproductus	Changhsingian	1.5416	34.8017	Schaal et al., 2016
N0354	Brachiopods (calcitic)	Lissochonetes bipartita	Lissochonetes	Changhsingian	1.2041	15.9993	Schaal et al., 2016
N0356	Brachiopods (calcitic)	Maorielasma campbelli	Maorielasma	Changhsingian	1.415	26.0016	Schaal et al., 2016
N0355	Brachiopods (calcitic)	Maorielasma callosum	Maorielasma	Changhsingian	1.3979	24.9977	Schaal et al., 2016
N0357	Brachiopods (calcitic)	Marginalosia kalikotei	Marginalosia	Changhsingian	1.6812	47.9954	Schaal et al., 2016
N0358	Brachiopods (calcitic)	Marginifera elongata	Marginifera	Changhsingian	1.3294	21.35	Shi et al., 2016
N0361	Brachiopods (calcitic)	Marginifera sexcostata	Marginifera	Changhsingian	1.25042	17.8	Shi et al., 2016
N0360	Brachiopods (calcitic)	Marginifera ornata	Marginifera	Changhsingian	1.2041	15.9993	Schaal et al., 2016
N0359	Brachiopods (calcitic)	Marginifera magniplicata	Marginifera	Changhsingian	1.17609	15	Shi et al., 2016
N0362	Brachiopods (calcitic)	Marinurnula? chivatschense	Marinurnula?	Changhsingian	1.7559	57.0033	Schaal et al., 2016
N0365	Brachiopods (calcitic)	Martinia hunanensis	Martinia	Changhsingian	1.70157	50.3	Shi et al., 2016
N0370	Brachiopods (calcitic)	Martinia triquetra	Martinia	Changhsingian	1.51055	32.4	Shi et al., 2016
N0367	Brachiopods (calcitic)	Martinia periquadrata	Martinia	Changhsingian	1.45025	28.2	Shi et al., 2016
N0368	Brachiopods (calcitic)	Martinia rupicola	Martinia	Changhsingian	1.4346	27.2019	Schaal et al., 2016
N0364	Brachiopods (calcitic)	Martinia elegans	Martinia	Changhsingian	1.43457	27.2	Shi et al., 2016
N0371	Brachiopods (calcitic)	Martinia warthi	Martinia	Changhsingian	1.3032	20.1002	Schaal et al., 2016
N0366	Brachiopods (calcitic)	Martinia martinezi	Martinia	Changhsingian	1.2304	16.9981	Schaal et al., 2016
N0369	Brachiopods (calcitic)	Martinia tongmuqiaoensis	Martinia	Changhsingian	1.2175	16.5006	Schaal et al., 2016
N0363	Brachiopods (calcitic)	Martinia abrupta	Martinia	Changhsingian	1.1644	14.6016	Schaal et al., 2016
N0372	Brachiopods (calcitic)	Martiniopsis inflata	Martiniopsis	Changhsingian	1.6721	47.0002	Schaal et al., 2016
N0373	Brachiopods (calcitic)	Matanoleptodus punctatus	Matanoleptodus	Changhsingian	1.22141	16.65	Shi et al., 2016
N0381	Brachiopods (calcitic)	Meekella kueichowensis	Meekella	Changhsingian	1.8451	70	Shi et al., 2016
N0382	Brachiopods (calcitic)	Meekella langdaiensis	Meekella	Changhsingian	1.7574	57.2005	Schaal et al., 2016
N0385	Brachiopods (calcitic)	Meekella sichuanensis	Meekella	Changhsingian	1.74429	55.5	Shi et al., 2016
N0383	Brachiopods (calcitic)	Meekella perigeyerelloides	Meekella	Changhsingian	1.7388	54.8025	Schaal et al., 2016
N0376	Brachiopods (calcitic)	Meekella beipeiensis	Meekella	Changhsingian	1.73878	54.8	Shi et al., 2016
N0380	Brachiopods (calcitic)	Meekella heterofolda	Meekella	Changhsingian	1.73878	54.8	Shi et al., 2016
N0379	Brachiopods (calcitic)	Meekella dongluoensis	Meekella	Changhsingian	1.7218	52.6987	Schaal et al., 2016
N0384	Brachiopods (calcitic)	Meekella sanheensis	Meekella	Changhsingian	1.69897	50	Shi et al., 2016
N0377	Brachiopods (calcitic)	Meekella chenxianensis	Meekella	Changhsingian	1.68305	48.2	Shi et al., 2016
N0375	Brachiopods (calcitic)	Meekella arakeijani	Meekella	Changhsingian	1.58433	38.4	Shi et al., 2016
N0374	Brachiopods (calcitic)	Meekella abnormalis	Meekella	Changhsingian	1.55871	36.2	Shi et al., 2016
N0378	Brachiopods (calcitic)	Meekella deltoides	Meekella	Changhsingian	1.53908	34.6	Shi et al., 2016
N0386	Brachiopods (calcitic)	Meekellogeyerella meekelloides	Meekellogeyerella	Changhsingian	1.66276	46	Shi et al., 2016
N0388	Brachiopods (calcitic)	Megasteges nepalensis	Megasteges	Changhsingian	1.8388	68.9922	Schaal et al., 2016
N0387	Brachiopods (calcitic)	Megasteges dalhousi	Megasteges	Changhsingian	1.6117	40.8978	Schaal et al., 2016
N0389	Brachiopods (calcitic)	Mimaria lepton	Mimaria	Changhsingian	1.3345	21.6023	Schaal et al., 2016
N0390	Brachiopods (calcitic)	Nambdoania papilionata	Nambdoania	Changhsingian	1.6628	46.0045	Schaal et al., 2016
N0399	Brachiopods (calcitic)	Neochonetes transversa	Neochonetes	Changhsingian	1.27646	18.9	Chen et al., 2019
N0397	Brachiopods (calcitic)	Neochonetes strophomenoi	Neochonetes	Changhsingian	1.25212	17.87	Shi et al., 2016
N0396	Brachiopods (calcitic)	Neochonetes semicircularis	Neochonetes	Changhsingian	1.23045	17	Shi et al., 2016
N0400	Brachiopods (calcitic)	Neochonetes zhongyingensi	Neochonetes	Changhsingian	1.1959	15.7	Shi et al., 2016
N0395	Brachiopods (calcitic)	Neochonetes linshuiensis	Neochonetes	Changhsingian	1.1726	14.8799	Schaal et al., 2016
N0398	Brachiopods (calcitic)	Neochonetes substropho	Neochonetes	Changhsingian	1.1682	14.73	Shi et al., 2016
N0393	Brachiopods (calcitic)	Neochonetes geniculatus	Neochonetes	Changhsingian	1.08279	12.1	Shi et al., 2016
N0391	Brachiopods (calcitic)	Neochonetes archboldi	Neochonetes	Changhsingian	1.0569	11.4	Shi et al., 2016
N0392	Brachiopods (calcitic)	Neochonetes cursothornia	Neochonetes	Changhsingian	0.9685	9.30037	Schaal et al., 2016
N0394	Brachiopods (calcitic)	Neochonetes liaoi	Neochonetes	Changhsingian	0.94939	8.9	Chen et al., 2019
N0401	Brachiopods (calcitic)	Neoplicatifera huangi	Neoplicatifera	Changhsingian	1.37107	23.5	Shi et al., 2016
N0402	Brachiopods (calcitic)	Neorichthofenia mabutii	Neorichthofenia	Changhsingian	1.3181	20.8018	Schaal et al., 2016
N0404	Brachiopods (calcitic)	Neospirifer kubeiensis	Neospirifer	Changhsingian	2.0469	111.404	Schaal et al., 2016
N0403	Brachiopods (calcitic)	Neospirifer arthurtonensis	Neospirifer	Changhsingian	1.1903	15.4989	Schaal et al., 2016
N0405	Brachiopods (calcitic)	Nikitinia licharewi	Nikitinia	Changhsingian	1.2648	18.3992	Schaal et al., 2016
N0406	Brachiopods (calcitic)	Nisalaria inflata	Nisalaria	Changhsingian	1.5051	31.9963	Schaal et al., 2016
N0407	Brachiopods (calcitic)	Notospirifer excelsus	Notospirifer	Changhsingian	1.4983	31.4992	Schaal et al., 2016
N0408	Brachiopods (calcitic)	Notospirifer microspinosus	Notospirifer	Changhsingian	1.0414	11.0002	Schaal et al., 2016
N0409	Brachiopods (calcitic)	Notothyrina pontica	Notothyrina	Changhsingian	1.0569	11.3999	Schaal et al., 2016
N0413	Brachiopods (calcitic)	Notothyris pseudodjoulfensis	Notothyris	Changhsingian	1.143	13.8995	Schaal et al., 2016
N0410	Brachiopods (calcitic)	Notothyris bifoldes	Notothyris	Changhsingian	1.13354	13.6	Shi et al., 2016
N0412	Brachiopods (calcitic)	Notothyris djoulfensis	Notothyris	Changhsingian	1.0414	11.0002	Schaal et al., 2016
N0411	Brachiopods (calcitic)	Notothyris crassa	Notothyris	Changhsingian	0.9243	8.4004	Schaal et al., 2016
N0419	Brachiopods (calcitic)	Oldhamina squamosa	Oldhamina	Changhsingian	2.05096	112.45	Shi et al., 2016
N0416	Brachiopods (calcitic)	Oldhamina grandis	Oldhamina	Changhsingian	1.81823	65.8	Shi et al., 2016
N0415	Brachiopods (calcitic)	Oldhamina decipiens	Oldhamina	Changhsingian	1.79796	62.8	Shi et al., 2016
N0414	Brachiopods (calcitic)	Oldhamina anshunensis	Oldhamina	Changhsingian	1.76492	58.2	Shi et al., 2016
N0420	Brachiopods (calcitic)	Oldhamina subsquamosa	Oldhamina	Changhsingian	1.60746	40.5	Shi et al., 2016
N0417	Brachiopods (calcitic)	Oldhamina interrupta	Oldhamina	Changhsingian	1.5682	37	Chen et al., 2019
N0418	Brachiopods (calcitic)	Oldhamina ovata	Oldhamina	Changhsingian	1.31806	20.8	Shi et al., 2016
N0421	Brachiopods (calcitic)	Omanilasma husseinii	Omanilasma	Changhsingian	1.1673	14.6994	Schaal et al., 2016
N0422	Brachiopods (calcitic)	Ombonia capilla	Ombonia	Changhsingian	1.692	49.204	Schaal et al., 2016
N0423	Brachiopods (calcitic)	Ombonia tirolensis	Ombonia	Changhsingian	1.41581	26.05	Shi et al., 2016
N0428	Brachiopods (calcitic)	Orbicoelia speciosa	Orbicoelia	Changhsingian	1.30103	20	Shi et al., 2016
N0424	Brachiopods (calcitic)	Orbicoelia cordata	Orbicoelia	Changhsingian	1.2553	18.0011	Schaal et al., 2016
N0427	Brachiopods (calcitic)	Orbicoelia pusilla	Orbicoelia	Changhsingian	1.16732	14.7	Shi et al., 2016
N0425	Brachiopods (calcitic)	Orbicoelia dolomitensis	Orbicoelia	Changhsingian	1.06108	11.51	Shi et al., 2016
N0429	Brachiopods (calcitic)	Orbicoelia tschernyschewi	Orbicoelia	Changhsingian	1.05308	11.3	Shi et al., 2016
N0426	Brachiopods (calcitic)	Orbicoelia flabelliformis	Orbicoelia	Changhsingian	1	10	Schaal et al., 2016
N0430	Brachiopods (calcitic)	Orthotetes bisulcatus	Orthotetes	Changhsingian	1.5315	34.0017	Schaal et al., 2016
N0437	Brachiopods (calcitic)	Orthothetina persica	Orthothetina	Changhsingian	1.75358	56.7	Shi et al., 2016
N0433	Brachiopods (calcitic)	Orthothetina eusarkos	Orthothetina	Changhsingian	1.74819	56	Shi et al., 2016
N0441	Brachiopods (calcitic)	Orthothetina shuangtangensis	Orthothetina	Changhsingian	1.63144	42.8	Shi et al., 2016
N0431	Brachiopods (calcitic)	Orthothetina ellipsoides	Orthothetina	Changhsingian	1.59106	39	Shi et al., 2016
N0440	Brachiopods (calcitic)	Orthothetina ruber	Orthothetina	Changhsingian	1.54158	34.8	Shi et al., 2016
N0435	Brachiopods (calcitic)	Orthothetina frechi	Orthothetina	Changhsingian	1.5302	33.9	Shi et al., 2016
N0432	Brachiopods (calcitic)	Orthothetina elongata	Orthothetina	Changhsingian	1.46982	29.5	Shi et al., 2016
N0438	Brachiopods (calcitic)	Orthothetina rara	Orthothetina	Changhsingian	1.4698	29.4985	Schaal et al., 2016
N0436	Brachiopods (calcitic)	Orthothetina ladina	Orthothetina	Changhsingian	1.4346	27.2019	Schaal et al., 2016
N0442	Brachiopods (calcitic)	Orthothetina triangularis	Orthothetina	Changhsingian	1.35218	22.5	Shi et al., 2016
N0434	Brachiopods (calcitic)	Orthothetina exquisita	Orthothetina	Changhsingian	1.2856	19.3019	Schaal et al., 2016
N0439	Brachiopods (calcitic)	Orthothetina regularis	Orthothetina	Changhsingian	1.28556	19.3	Shi et al., 2016
N0443	Brachiopods (calcitic)	Orthotichia derbyi	Orthotichia	Changhsingian	1.4314	27.0023	Schaal et al., 2016
N0444	Brachiopods (calcitic)	Orthotichia parva	Orthotichia	Changhsingian	0.7782	6.00067	Schaal et al., 2016
N0445	Brachiopods (calcitic)	Parachonetella zhongyingensis	Parachonetella	Changhsingian	1.08884	12.27	Shi et al., 2016
N0446	Brachiopods (calcitic)	Paracrurithyris pigmaea	Paracrurithyris	Changhsingian	0.90309	8	Shi et al., 2016
N0447	Brachiopods (calcitic)	Paragypmochonetes parvulus	Paragypmochonetes	Changhsingian	0.986772	9.7	Shi et al., 2016
N0448	Brachiopods (calcitic)	Paramesolobus lissarensis	Paramesolobus	Changhsingian	1.1673	14.6994	Schaal et al., 2016
N0449	Brachiopods (calcitic)	Paraspiriferina multiplicata	Paraspiriferina	Changhsingian	1.55388	35.8	Shi et al., 2016
N0450	Brachiopods (calcitic)	Parvichonetes igrimiusensis	Parvichonetes	Changhsingian	0.801404	6.33	Shi et al., 2016
N0456	Brachiopods (calcitic)	Paryphella orbicularis	Paryphella	Changhsingian	1.316	20.7014	Schaal et al., 2016
N0451	Brachiopods (calcitic)	Paryphella acutula	Paryphella	Changhsingian	1.24551	17.6	Chen et al., 2019
N0458	Brachiopods (calcitic)	Paryphella sulcatifera	Paryphella	Changhsingian	1.18752	15.4	Shi et al., 2016
N0452	Brachiopods (calcitic)	Paryphella corculum	Paryphella	Changhsingian	1.1271	13.4	Shi et al., 2016
N0453	Brachiopods (calcitic)	Paryphella elegantula	Paryphella	Changhsingian	1.11394	13	Chen et al., 2019
N0459	Brachiopods (calcitic)	Paryphella transversa	Paryphella	Changhsingian	1.10721	12.8	Shi et al., 2016
N0457	Brachiopods (calcitic)	Paryphella sinuata	Paryphella	Changhsingian	1.0607	11.5	Chen et al., 2019
N0454	Brachiopods (calcitic)	Paryphella majiashanensis	Paryphella	Changhsingian	0.986772	9.7	Chen et al., 2019
N0455	Brachiopods (calcitic)	Paryphella minuta	Paryphella	Changhsingian	0.924279	8.4	Chen et al., 2019
N0460	Brachiopods (calcitic)	Peltichia kwangtungensis	Peltichia	Changhsingian	1.77815	60	Shi et al., 2016
N0466	Brachiopods (calcitic)	Peltichia zigzag	Peltichia	Changhsingian	1.72916	53.6	Shi et al., 2016
N0462	Brachiopods (calcitic)	Peltichia sinensis	Peltichia	Changhsingian	1.6721	47	Shi et al., 2016
N0463	Brachiopods (calcitic)	Peltichia subtriangularis	Peltichia	Changhsingian	1.67025	46.8	Shi et al., 2016
N0461	Brachiopods (calcitic)	Peltichia ruzhencevi	Peltichia	Changhsingian	1.6684	46.6015	Schaal et al., 2016
N0464	Brachiopods (calcitic)	Peltichia transversa	Peltichia	Changhsingian	1.6395	43.6014	Schaal et al., 2016
N0465	Brachiopods (calcitic)	Peltichia transversus	Peltichia	Changhsingian	1.63649	43.3	Shi et al., 2016
N0469	Brachiopods (calcitic)	Perigeyerella costellata	Perigeyerella	Changhsingian	1.71181	51.5	Shi et al., 2016
N0468	Brachiopods (calcitic)	Perigeyerella chenxianensis	Perigeyerella	Changhsingian	1.67943	47.8	Shi et al., 2016
N0470	Brachiopods (calcitic)	Perigeyerella fastigiata	Perigeyerella	Changhsingian	1.67761	47.6	Shi et al., 2016
N0471	Brachiopods (calcitic)	Perigeyerella guangxiensis	Perigeyerella	Changhsingian	1.6138	41.096	Schaal et al., 2016
N0467	Brachiopods (calcitic)	Perigeyerella altilosina	Perigeyerella	Changhsingian	1.5888	38.7972	Schaal et al., 2016
N0472	Brachiopods (calcitic)	Perigeyerella obesa	Perigeyerella	Changhsingian	1.5563	36	Shi et al., 2016
N0476	Brachiopods (calcitic)	Permophricodothyris inaequilateralis	Permophricodothyris	Changhsingian	1.8222	66.4049	Schaal et al., 2016
N0477	Brachiopods (calcitic)	Permophricodothyris iranica	Permophricodothyris	Changhsingian	1.79727	62.7	Shi et al., 2016
N0479	Brachiopods (calcitic)	Permophricodothyris ovata	Permophricodothyris	Changhsingian	1.79029	61.7	Shi et al., 2016
N0480	Brachiopods (calcitic)	Permophricodothyris postgrandis	Permophricodothyris	Changhsingian	1.7782	60.0067	Schaal et al., 2016
N0473	Brachiopods (calcitic)	Permophricodothyris calori	Permophricodothyris	Changhsingian	1.6435	44.0048	Schaal et al., 2016
N0478	Brachiopods (calcitic)	Permophricodothyris nodosa	Permophricodothyris	Changhsingian	1.64147	43.8	Shi et al., 2016
N0474	Brachiopods (calcitic)	Permophricodothyris grandis	Permophricodothyris	Changhsingian	1.64048	43.7	Shi et al., 2016
N0482	Brachiopods (calcitic)	Permophricodothyris waageni	Permophricodothyris	Changhsingian	1.56229	36.5	Shi et al., 2016
N0481	Brachiopods (calcitic)	Permophricodothyris squamularoides	Permophricodothyris	Changhsingian	1.4713	29.6006	Schaal et al., 2016
N0475	Brachiopods (calcitic)	Permophricodothyris guizhouensis	Permophricodothyris	Changhsingian	1.1614	14.5011	Schaal et al., 2016
N0483	Brachiopods (calcitic)	Phricodothyris asiatica	Phricodothyris	Changhsingian	1.35218	22.5	Shi et al., 2016
N0484	Brachiopods (calcitic)	Platycancrinella grandauris	Platycancrinella	Changhsingian	1.6532	44.9987	Schaal et al., 2016
N0485	Brachiopods (calcitic)	Plekonella multicostata	Plekonella	Changhsingian	1.2148	16.3983	Schaal et al., 2016
N0487	Brachiopods (calcitic)	Pondospirifer magnificus	Pondospirifer	Changhsingian	2.1072	127.997	Schaal et al., 2016
N0486	Brachiopods (calcitic)	Pondospirifer crassiconcha	Pondospirifer	Changhsingian	1.8976	78.9951	Schaal et al., 2016
N0491	Brachiopods (calcitic)	Prelissorhynchia pseudoutah	Prelissorhynchia	Changhsingian	1.19033	15.5	Shi et al., 2016
N0494	Brachiopods (calcitic)	Prelissorhynchia triplicatioid	Prelissorhynchia	Changhsingian	1.1271	13.4	Shi et al., 2016
N0493	Brachiopods (calcitic)	Prelissorhynchia tetraplicata	Prelissorhynchia	Changhsingian	1.0253	10.5999	Schaal et al., 2016
N0488	Brachiopods (calcitic)	Prelissorhynchia antearcus	Prelissorhynchia	Changhsingian	1.01284	10.3	Shi et al., 2016
N0492	Brachiopods (calcitic)	Prelissorhynchia subrotunda	Prelissorhynchia	Changhsingian	0.944483	8.8	Shi et al., 2016
N0490	Brachiopods (calcitic)	Prelissorhynchia plena	Prelissorhynchia	Changhsingian	0.929419	8.5	Shi et al., 2016
N0489	Brachiopods (calcitic)	Prelissorhynchia monoplicata	Prelissorhynchia	Changhsingian	0.9191	8.30042	Schaal et al., 2016
N0500	Brachiopods (calcitic)	Pseudolabaia tumita	Pseudolabaia	Changhsingian	1.5315	34.0017	Schaal et al., 2016
N0495	Brachiopods (calcitic)	Pseudolabaia costalliformis	Pseudolabaia	Changhsingian	1.4456	27.8997	Schaal et al., 2016
N0496	Brachiopods (calcitic)	Pseudolabaia difforma	Pseudolabaia	Changhsingian	1.4314	27.0023	Schaal et al., 2016
N0499	Brachiopods (calcitic)	Pseudolabaia praepinguis	Pseudolabaia	Changhsingian	1.3424	21.9989	Schaal et al., 2016
N0498	Brachiopods (calcitic)	Pseudolabaia ovalis	Pseudolabaia	Changhsingian	1.3404	21.8978	Schaal et al., 2016
N0497	Brachiopods (calcitic)	Pseudolabaia exilis	Pseudolabaia	Changhsingian	1.243	17.4985	Schaal et al., 2016
N0501	Brachiopods (calcitic)	Pseudostreptorhynchus deflecta	Pseudostreptorhynchus	Changhsingian	1.35793	22.8	Shi et al., 2016
N0503	Brachiopods (calcitic)	Pteroplecta sulcata	Pteroplecta	Changhsingian	1.8692	73.9946	Schaal et al., 2016
N0502	Brachiopods (calcitic)	Pteroplecta laminatus	Pteroplecta	Changhsingian	1.7993	62.9941	Schaal et al., 2016
N0504	Brachiopods (calcitic)	Punctospirifer guangyuanensis	Punctospirifer	Changhsingian	1.49136	31	Shi et al., 2016
N0508	Brachiopods (calcitic)	Qinglongia gigantea	Qinglongia	Changhsingian	1.60206	40	Shi et al., 2016
N0505	Brachiopods (calcitic)	Qinglongia costalliformis	Qinglongia	Changhsingian	1.4456	27.9	Shi et al., 2016
N0506	Brachiopods (calcitic)	Qinglongia difforma	Qinglongia	Changhsingian	1.43136	27	Shi et al., 2016
N0510	Brachiopods (calcitic)	Qinglongia praepinguis	Qinglongia	Changhsingian	1.34242	22	Shi et al., 2016
N0509	Brachiopods (calcitic)	Qinglongia ovalis	Qinglongia	Changhsingian	1.34044	21.9	Shi et al., 2016
N0507	Brachiopods (calcitic)	Qinglongia exilis	Qinglongia	Changhsingian	1.24304	17.5	Shi et al., 2016
N0511	Brachiopods (calcitic)	Qinglongia zhongyingensis	Qinglongia	Changhsingian	1.21484	16.4	Shi et al., 2016
N0512	Brachiopods (calcitic)	Quadrospira tibetensis	Quadrospira	Changhsingian	1.9385	86.7961	Schaal et al., 2016
N0513	Brachiopods (calcitic)	Quinquenella glabra	Quinquenella	Changhsingian	1.0607	11.5001	Schaal et al., 2016
N0515	Brachiopods (calcitic)	Rectambitus subpentangulata	Rectambitus	Changhsingian	1.55267	35.7	Shi et al., 2016
N0514	Brachiopods (calcitic)	Rectambitus spondomarginata	Rectambitus	Changhsingian	1.44404	27.8	Shi et al., 2016
N0516	Brachiopods (calcitic)	Rectambitus subpentangulatus	Rectambitus	Changhsingian	1.4249	26.6011	Schaal et al., 2016
N0517	Brachiopods (calcitic)	Reticulariina montana	Reticulariina	Changhsingian	1.3424	21.9989	Schaal et al., 2016
N0518	Brachiopods (calcitic)	Retimarginifera xizangensis	Retimarginifera	Changhsingian	1.3997	25.1015	Schaal et al., 2016
N0520	Brachiopods (calcitic)	Rhipidomella hessensis	Rhipidomella	Changhsingian	1.3927	24.7002	Schaal et al., 2016
N0519	Brachiopods (calcitic)	Rhipidomella caucasica	Rhipidomella	Changhsingian	1.3243	21.1009	Schaal et al., 2016
N0521	Brachiopods (calcitic)	Rhipidomella subcircularis	Rhipidomella	Changhsingian	1.27875	19	Shi et al., 2016
N0524	Brachiopods (calcitic)	Richthofenia tilita	Richthofenia	Changhsingian	1.7466	55.7956	Schaal et al., 2016
N0522	Brachiopods (calcitic)	Richthofenia caucasica	Richthofenia	Changhsingian	1.699	50.0035	Schaal et al., 2016
N0523	Brachiopods (calcitic)	Richthofenia guangdeensis	Richthofenia	Changhsingian	1.5302	33.9	Schaal et al., 2016
N0525	Brachiopods (calcitic)	Rostranteris ptychiventria	Rostranteris	Changhsingian	1.233	17.1	Schaal et al., 2016
N0526	Brachiopods (calcitic)	Rostranteris simplex	Rostranteris	Changhsingian	0.7709	5.90065	Schaal et al., 2016
N0527	Brachiopods (calcitic)	Rugaria nisalensis	Rugaria	Changhsingian	1.243	17.4985	Schaal et al., 2016
N0528	Brachiopods (calcitic)	Rugivestis gangqiaoensis	Rugivestis	Changhsingian	1.20683	16.1	Shi et al., 2016
N0529	Brachiopods (calcitic)	Saeptathaerus latus	Saeptathaerus	Changhsingian	1.9777	94.9948	Schaal et al., 2016
N0530	Brachiopods (calcitic)	Sarytchevinella djulfensis	Sarytchevinella	Changhsingian	1.55023	35.5	Shi et al., 2016
N0531	Brachiopods (calcitic)	Sarytchevinella tenuissima	Sarytchevinella	Changhsingian	1.4771	29.9985	Schaal et al., 2016
N0532	Brachiopods (calcitic)	Scacchinella licharewi	Scacchinella	Changhsingian	1.55871	36.2	Shi et al., 2016
N0533	Brachiopods (calcitic)	Scacchinella yakowlewi	Scacchinella	Changhsingian	1.4914	31.0027	Schaal et al., 2016
N0534	Brachiopods (calcitic)	Schuchertella fushuiensis	Schuchertella	Changhsingian	1.617	41.4	Schaal et al., 2016
N0535	Brachiopods (calcitic)	Schuchertella semiplanum	Schuchertella	Changhsingian	1.5752	37.6011	Schaal et al., 2016
N0536	Brachiopods (calcitic)	Septospirigerella felinella	Septospirigerella	Changhsingian	1.1761	15.0003	Schaal et al., 2016
N0537	Brachiopods (calcitic)	Sichuanothyris dapaichongensis	Sichuanothyris	Changhsingian	1.1959	15.7	Schaal et al., 2016
N0538	Brachiopods (calcitic)	Spinomarginifera alpha	Spinomarginifera	Changhsingian	1.72181	52.7	Shi et al., 2016
N0539	Brachiopods (calcitic)	Spinomarginifera chenyaoyenensis	Spinomarginifera	Changhsingian	1.62221	41.9	Schaal et al., 2016
N0546	Brachiopods (calcitic)	Spinomarginifera kueichowensis	Spinomarginifera	Changhsingian	1.58883	38.8	Chen et al., 2019
N0545	Brachiopods (calcitic)	Spinomarginifera jiaozishanensis	Spinomarginifera	Changhsingian	1.54777	35.3	Shi et al., 2016
N0544	Brachiopods (calcitic)	Spinomarginifera janus	Spinomarginifera	Changhsingian	1.50515	32	Shi et al., 2016
N0553	Brachiopods (calcitic)	Spinomarginifera spinosocostata	Spinomarginifera	Changhsingian	1.49554	31.3	Shi et al., 2016
N0543	Brachiopods (calcitic)	Spinomarginifera iranica	Spinomarginifera	Changhsingian	1.38382	24.2	Shi et al., 2016
N0551	Brachiopods (calcitic)	Spinomarginifera sichuanensis	Spinomarginifera	Changhsingian	1.3483	22.2998	Schaal et al., 2016
N0547	Brachiopods (calcitic)	Spinomarginifera lopingensis	Spinomarginifera	Changhsingian	1.33646	21.7	Shi et al., 2016
N0541	Brachiopods (calcitic)	Spinomarginifera helica	Spinomarginifera	Changhsingian	1.27184	18.7	Shi et al., 2016
N0540	Brachiopods (calcitic)	Spinomarginifera ciliata	Spinomarginifera	Changhsingian	1.25527	18	Shi et al., 2016
N0552	Brachiopods (calcitic)	Spinomarginifera sintanensis	Spinomarginifera	Changhsingian	1.22789	16.9	Chen et al., 2019
N0548	Brachiopods (calcitic)	Spinomarginifera plana	Spinomarginifera	Changhsingian	1.2041	15.9993	Schaal et al., 2016
N0554	Brachiopods (calcitic)	Spinomarginifera sulcata	Spinomarginifera	Changhsingian	1.19033	15.5	Shi et al., 2016
N0542	Brachiopods (calcitic)	Spinomarginifera intercedens	Spinomarginifera	Changhsingian	1.1732	14.9005	Schaal et al., 2016
N0549	Brachiopods (calcitic)	Spinomarginifera pygmaea	Spinomarginifera	Changhsingian	1.11893	13.15	Shi et al., 2016
N0550	Brachiopods (calcitic)	Spinomarginifera semicircridge	Spinomarginifera	Changhsingian	0.7634	5.79963	Schaal et al., 2016
N0555	Brachiopods (calcitic)	Spinomartinia spinosa	Spinomartinia	Changhsingian	1.7745	59.4977	Schaal et al., 2016
N0556	Brachiopods (calcitic)	Spiriferella nepalensis	Spiriferella	Changhsingian	1.8325	67.9986	Schaal et al., 2016
N0558	Brachiopods (calcitic)	Spiriferella sinica	Spiriferella	Changhsingian	1.6532	44.9987	Schaal et al., 2016
N0557	Brachiopods (calcitic)	Spiriferella persaranae	Spiriferella	Changhsingian	1.46538	29.2	Shi et al., 2016
N0559	Brachiopods (calcitic)	Spiriferellina vercherei	Spiriferellina	Changhsingian	1.6532	44.9987	Schaal et al., 2016
N0560	Brachiopods (calcitic)	Spirigerella fusiformis	Spirigerella	Changhsingian	1.4843	30.5	Schaal et al., 2016
N0561	Brachiopods (calcitic)	Spirigerella media	Spirigerella	Changhsingian	1.4314	27.0023	Schaal et al., 2016
N0563	Brachiopods (calcitic)	Spirigerella subtriangularis	Spirigerella	Changhsingian	1.233	17.1	Shi et al., 2016
N0562	Brachiopods (calcitic)	Spirigerella simplex	Spirigerella	Changhsingian	1.2122	16.3005	Schaal et al., 2016
N0564	Brachiopods (calcitic)	Spirigerella teseroi	Spirigerella	Changhsingian	1.02816	10.67	Shi et al., 2016
N0567	Brachiopods (calcitic)	Squamularia inaequiateralis	Squamularia	Changhsingian	1.84136	69.4	Shi et al., 2016
N0568	Brachiopods (calcitic)	Squamularia postgrandis	Squamularia	Changhsingian	1.77815	60	Shi et al., 2016
N0565	Brachiopods (calcitic)	Squamularia calori	Squamularia	Changhsingian	1.58883	38.8	Shi et al., 2016
N0566	Brachiopods (calcitic)	Squamularia formilla	Squamularia	Changhsingian	1.2672	18.5012	Schaal et al., 2016
N0569	Brachiopods (calcitic)	Stenoscisma mutabilis	Stenoscisma	Changhsingian	1.10721	12.8	Shi et al., 2016
N0570	Brachiopods (calcitic)	Stepanoviella paracurvata	Stepanoviella	Changhsingian	1.5105	32.3966	Schaal et al., 2016
N0576	Brachiopods (calcitic)	Streptorhynchus tibetanus	Streptorhynchus	Changhsingian	1.7853	60.9958	Schaal et al., 2016
N0575	Brachiopods (calcitic)	Streptorhynchus plata	Streptorhynchus	Changhsingian	1.6021	40.0037	Schaal et al., 2016
N0572	Brachiopods (calcitic)	Streptorhynchus ovata	Streptorhynchus	Changhsingian	1.5185	32.9989	Schaal et al., 2016
N0571	Brachiopods (calcitic)	Streptorhynchus longyangensis	Streptorhynchus	Changhsingian	1.39794	25	Shi et al., 2016
N0573	Brachiopods (calcitic)	Streptorhynchus pelargonatus	Streptorhynchus	Changhsingian	1.15534	14.3	Shi et al., 2016
N0574	Brachiopods (calcitic)	Streptorhynchus pendulus	Streptorhynchus	Changhsingian	1.08279	12.1	Shi et al., 2016
N0577	Brachiopods (calcitic)	Strophalosia gerardi	Strophalosia	Changhsingian	1.301	19.9986	Schaal et al., 2016
N0578	Brachiopods (calcitic)	Strophalosia? vollossovitschi	Strophalosia?	Changhsingian	1.5465	35.1965	Schaal et al., 2016
N0579	Brachiopods (calcitic)	Strophalosiina chenxianensis	Strophalosiina	Changhsingian	1.3385	21.8022	Schaal et al., 2016
N0580	Brachiopods (calcitic)	Strophalosiina multicostata	Strophalosiina	Changhsingian	1.2553	18.0011	Schaal et al., 2016
N0581	Brachiopods (calcitic)	Subtilichonetes pamiricus	Subtilichonetes	Changhsingian	1.12548	13.35	Shi et al., 2016
N0583	Brachiopods (calcitic)	Sulcirugaria transversa	Sulcirugaria	Changhsingian	1.3979	24.9977	Schaal et al., 2016
N0582	Brachiopods (calcitic)	Sulcirugaria subquadrata	Sulcirugaria	Changhsingian	1.1761	15.0003	Schaal et al., 2016
N0584	Brachiopods (calcitic)	Syrella plodowskii	Syrella	Changhsingian	1.6021	40.0037	Schaal et al., 2016
N0586	Brachiopods (calcitic)	Tarimathyris discusella	Tarimathyris	Changhsingian	1.26007	18.2	Shi et al., 2016
N0587	Brachiopods (calcitic)	Tarimathyris ovaloides	Tarimathyris	Changhsingian	1.25527	18	Shi et al., 2016
N0585	Brachiopods (calcitic)	Tarimathyris beipeiensis	Tarimathyris	Changhsingian	1.233	17.1002	Schaal et al., 2016
N0588	Brachiopods (calcitic)	Tautosia elegans	Tautosia	Changhsingian	1.0682	11.7004	Schaal et al., 2016
N0589	Brachiopods (calcitic)	Tectarea robinsoni	Tectarea	Changhsingian	1.243	17.4985	Schaal et al., 2016
N0592	Brachiopods (calcitic)	Terebratuloidea pengshuiensis	Terebratuloidea	Changhsingian	1.57864	37.9	Shi et al., 2016
N0590	Brachiopods (calcitic)	Terebratuloidea depressa	Terebratuloidea	Changhsingian	1.2529	17.9019	Schaal et al., 2016
N0591	Brachiopods (calcitic)	Terebratuloidea minor aculeata	Terebratuloidea	Changhsingian	1.23805	17.3	Shi et al., 2016
N0593	Brachiopods (calcitic)	Terrakea verecundum	Terrakea	Changhsingian	1.4624	29.0001	Schaal et al., 2016
N0603	Brachiopods (calcitic)	Tethyochonetes wongiana	Tethyochonetes	Changhsingian	1.28217	19.15	Shi et al., 2016
N0602	Brachiopods (calcitic)	Tethyochonetes striata	Tethyochonetes	Changhsingian	1.25212	17.87	Shi et al., 2016
N0601	Brachiopods (calcitic)	Tethyochonetes soochowensis	Tethyochonetes	Changhsingian	1.24378	17.53	Shi et al., 2016
N0596	Brachiopods (calcitic)	Tethyochonetes guizhouensis	Tethyochonetes	Changhsingian	1.09342	12.4	Shi et al., 2016
N0594	Brachiopods (calcitic)	Tethyochonetes chaoi	Tethyochonetes	Changhsingian	1.07482	11.88	Shi et al., 2016
N0599	Brachiopods (calcitic)	Tethyochonetes quadrata	Tethyochonetes	Changhsingian	1.05994	11.48	Shi et al., 2016
N0597	Brachiopods (calcitic)	Tethyochonetes longtanensis	Tethyochonetes	Changhsingian	1.02979	10.71	Shi et al., 2016
N0595	Brachiopods (calcitic)	Tethyochonetes cheni	Tethyochonetes	Changhsingian	1.01284	10.3	Shi et al., 2016
N0600	Brachiopods (calcitic)	Tethyochonetes sheni	Tethyochonetes	Changhsingian	1.0086	10.2	Shi et al., 2016
N0598	Brachiopods (calcitic)	Tethyochonetes pigmaea	Tethyochonetes	Changhsingian	0.954243	9	Shi et al., 2016
N0604	Brachiopods (calcitic)	Tethysiella urushtensis	Tethysiella	Changhsingian	1.4048	25.398	Schaal et al., 2016
N0605	Brachiopods (calcitic)	Titanothyris semiplicata	Titanothyris	Changhsingian	2.04139	110	Shi et al., 2016
N0606	Brachiopods (calcitic)	Titanothyris striatus	Titanothyris	Changhsingian	2.03663	108.8	Shi et al., 2016
N0607	Brachiopods (calcitic)	Tomiopsis parallela	Tomiopsis	Changhsingian	1.716	51.9996	Schaal et al., 2016
N0611	Brachiopods (calcitic)	Tongzithyris sichuanensis	Tongzithyris	Changhsingian	1.75967	57.5	Shi et al., 2016
N0610	Brachiopods (calcitic)	Tongzithyris extensa	Tongzithyris	Changhsingian	1.7101	51.2979	Schaal et al., 2016
N0608	Brachiopods (calcitic)	Tongzithyris anshunensis	Tongzithyris	Changhsingian	1.62634	42.3	Shi et al., 2016
N0609	Brachiopods (calcitic)	Tongzithyris episulcata	Tongzithyris	Changhsingian	1.60746	40.5	Shi et al., 2016
N0612	Brachiopods (calcitic)	Transcaucasathyris araxensis	Transcaucasathyris	Changhsingian	1.26717	18.5	Shi et al., 2016
N0613	Brachiopods (calcitic)	Transcaucasathyris kandevani	Transcaucasathyris	Changhsingian	1.13513	13.65	Shi et al., 2016
N0614	Brachiopods (calcitic)	Transcaucasathyris minor	Transcaucasathyris	Changhsingian	1.06446	11.6	Shi et al., 2016
N0615	Brachiopods (calcitic)	Transennatia gratiosa	Transennatia	Changhsingian	1.54531	35.1	Shi et al., 2016
N0616	Brachiopods (calcitic)	Transennatia margaritatus	Transennatia	Changhsingian	1.53782	34.5	Shi et al., 2016
N0618	Brachiopods (calcitic)	Transennatia termiorum	Transennatia	Changhsingian	1.2625	18.3021	Schaal et al., 2016
N0617	Brachiopods (calcitic)	Transennatia pitakpaivani	Transennatia	Changhsingian	1.1761	15.0003	Schaal et al., 2016
N0620	Brachiopods (calcitic)	Tropidelasma elongata	Tropidelasma	Changhsingian	1.6902	49.0004	Schaal et al., 2016
N0622	Brachiopods (calcitic)	Tropidelasma zhongliangshanensis	Tropidelasma	Changhsingian	1.5563	36	Shi et al., 2016
N0621	Brachiopods (calcitic)	Tropidelasma triangularis	Tropidelasma	Changhsingian	1.54654	35.2	Shi et al., 2016
N0619	Brachiopods (calcitic)	Tropidelasma daijiagouensis	Tropidelasma	Changhsingian	1.54407	35	Shi et al., 2016
N0624	Brachiopods (calcitic)	Tschernyschewia pseudoirginae	Tschernyschewia	Changhsingian	1.73239	54	Shi et al., 2016
N0625	Brachiopods (calcitic)	Tschernyschewia pseudoutah	Tschernyschewia	Changhsingian	1.7007	50.2	Shi et al., 2016
N0623	Brachiopods (calcitic)	Tschernyschewia geniculata	Tschernyschewia	Changhsingian	1.52634	33.6	Shi et al., 2016
N0626	Brachiopods (calcitic)	Tschernyschewia sinensis	Tschernyschewia	Changhsingian	1.4786	30.1023	Schaal et al., 2016
N0627	Brachiopods (calcitic)	Tschernyschewia typica	Tschernyschewia	Changhsingian	1.36736	23.3	Shi et al., 2016
N0628	Brachiopods (calcitic)	Tyloplecta yangtzeensis	Tyloplecta	Changhsingian	1.85003	70.8	Shi et al., 2016
N0633	Brachiopods (calcitic)	Uncinunellina timorensis	Uncinunellina	Changhsingian	1.3945	24.8028	Schaal et al., 2016
N0631	Brachiopods (calcitic)	Uncinunellina multicostifera	Uncinunellina	Changhsingian	1.36173	23	Shi et al., 2016
N0630	Brachiopods (calcitic)	Uncinunellina jabiensis	Uncinunellina	Changhsingian	1.30103	20	Shi et al., 2016
N0632	Brachiopods (calcitic)	Uncinunellina tenuis	Uncinunellina	Changhsingian	1.1461	13.9991	Schaal et al., 2016
N0629	Brachiopods (calcitic)	Uncinunellina exilis	Uncinunellina	Changhsingian	1.06446	11.6	Shi et al., 2016
N0634	Brachiopods (calcitic)	Waagenites aviculus	Waagenites	Changhsingian	0.9294	8.49963	Schaal et al., 2016
N0635	Brachiopods (calcitic)	Waagenoconcha wardlawi	Waagenoconcha	Changhsingian	1.8573	71.9946	Schaal et al., 2016
N0636	Brachiopods (calcitic)	Wellerella arthaberi	Wellerella	Changhsingian	0.9731	9.3994	Schaal et al., 2016
N0637	Brachiopods (calcitic)	Wellerellina chongqingensis	Wellerellina	Changhsingian	1.0086	10.2	Shi et al., 2016
N0640	Brachiopods (calcitic)	Wellerellina triplicata	Wellerellina	Changhsingian	1.0086	10.2	Schaal et al., 2016
N0639	Brachiopods (calcitic)	Wellerellina opima	Wellerellina	Changhsingian	0.9031	8.00018	Schaal et al., 2016
N0638	Brachiopods (calcitic)	Wellerellina extensa	Wellerellina	Changhsingian	0.8865	7.70016	Schaal et al., 2016
N0641	Brachiopods (calcitic)	Whitspakia biplex	Whitspakia	Changhsingian	1.55388	35.8	Shi et al., 2016
N0642	Brachiopods (calcitic)	Whitspakia breviplicatum	Whitspakia	Changhsingian	1.3979	24.9977	Schaal et al., 2016
N0643	Brachiopods (calcitic)	Wyndhamia gijigensis	Wyndhamia	Changhsingian	1.6561	45.3002	Schaal et al., 2016
N0644	Brachiopods (calcitic)	Zhongliangshania zhongliangshanensis	Zhongliangshania	Changhsingian	1.0414	11.0002	Schaal et al., 2016
N0645	Brachiopods (phosphatic)	Lunoglossa cymostriata	Lunoglossa	Changhsingian	1.1055	12.7497	Schaal et al., 2016
N0646	Brachiopods (phosphatic)	Lunoglossa puqiensis	Lunoglossa	Changhsingian	0.9868	9.70063	Schaal et al., 2016
N0648	Brachiopods (phosphatic)	Orbiculoidea nucleola	Orbiculoidea	Changhsingian	1.2068	16.099	Schaal et al., 2016
N0647	Brachiopods (phosphatic)	Orbiculoidea clintonensis	Orbiculoidea	Changhsingian	0.8325	6.79986	Schaal et al., 2016
N1428	Conodonts	Hindeodus typicalis	Hindeodus	Changhsingian	-0.0954	0.802786	Schaal et al., 2016
N1422	Conodonts	Hindeodus eurypyge	Hindeodus	Changhsingian	-0.1064	0.782708	Schaal et al., 2016
N1425	Conodonts	Hindeodus latidentatus	Hindeodus	Changhsingian	-0.2347	0.582505	Schaal et al., 2016
N1423	Conodonts	Hindeodus inflatus	Hindeodus	Changhsingian	-0.2726	0.533826	Schaal et al., 2016
N1427	Conodonts	Hindeodus praeparvus	Hindeodus	Changhsingian	-0.3432	0.453733	Schaal et al., 2016
N1426	Conodonts	Hindeodus pisai	Hindeodus	Changhsingian	-0.4086	0.390301	Schaal et al., 2016
N1421	Conodonts	Hindeodus changxingensis	Hindeodus	Changhsingian	-0.4304	0.371193	Schaal et al., 2016
N1424	Conodonts	Hindeodus julfensis	Hindeodus	Changhsingian	-0.4719	0.337365	Schaal et al., 2016
N1429	Conodonts	Iranognathus tarazi	Iranognathus	Changhsingian	-0.2501	0.562212	Schaal et al., 2016
N1430	Conodonts	Merrillina ultima	Merrillina	Changhsingian	-0.4672	0.341036	Schaal et al., 2016
N1431	Conodonts	Mesogondolella hendersoni	Mesogondolella	Changhsingian	0.045323	1.11	Yuan et al., 2018
N1438	Conodonts	Neogondolella deflecta	Neogondolella	Changhsingian	0.1168	1.30858	Schaal et al., 2016
N1458	Conodonts	Neogondolella tulongensis	Neogondolella	Changhsingian	0.1124	1.29539	Schaal et al., 2016
N1459	Conodonts	Neogondolella wangi	Neogondolella	Changhsingian	0.0782	1.19729	Schaal et al., 2016
N1452	Conodonts	Neogondolella predeflecta	Neogondolella	Changhsingian	0.0668	1.16627	Schaal et al., 2016
N1447	Conodonts	Neogondolella orientalis	Neogondolella	Changhsingian	0.0366	1.08793	Schaal et al., 2016
N1451	Conodonts	Neogondolella prechangxingensis	Neogondolella	Changhsingian	0.0357	1.08568	Schaal et al., 2016
N1463	Conodonts	Neogondolella zhejiangensis	Neogondolella	Changhsingian	0.0266	1.06316	Schaal et al., 2016
N1456	Conodonts	Neogondolella subcarinata	Neogondolella	Changhsingian	0.0248	1.05877	Schaal et al., 2016
N1441	Conodonts	Neogondolella jolfensis	Neogondolella	Changhsingian	0.0024	1.00554	Schaal et al., 2016
N1445	Conodonts	Neogondolella nodosa	Neogondolella	Changhsingian	-0.0019	0.995635	Schaal et al., 2016
N1450	Conodonts	Neogondolella postwangi	Neogondolella	Changhsingian	-0.0062	0.985825	Schaal et al., 2016
N1461	Conodonts	Neogondolella yini	Neogondolella	Changhsingian	-0.0075	0.982879	Schaal et al., 2016
N1433	Conodonts	Neogondolella bachmanni	Neogondolella	Changhsingian	-0.0173	0.960948	Schaal et al., 2016
N1435	Conodonts	Neogondolella changxingensis	Neogondolella	Changhsingian	-0.0177288	0.96	Metcalfe and Crowley, 2020
N1437	Conodonts	Neogondolella changxingensis yini	Neogondolella	Changhsingian	-0.0186	0.958076	Schaal et al., 2016
N1444	Conodonts	Neogondolella meishanensis zhangi	Neogondolella	Changhsingian	-0.0311	0.930894	Schaal et al., 2016
N1439	Conodonts	Neogondolella dongpanensis	Neogondolella	Changhsingian	-0.0314	0.930251	Schaal et al., 2016
N1448	Conodonts	Neogondolella parasubcarinata	Neogondolella	Changhsingian	-0.0362	0.920026	Schaal et al., 2016
N1432	Conodonts	Neogondolella abadehensis	Neogondolella	Changhsingian	-0.0454	0.900741	Schaal et al., 2016
N1436	Conodonts	Neogondolella changxingensis changxingensis	Neogondolella	Changhsingian	-0.0465	0.898463	Schaal et al., 2016
N1449	Conodonts	Neogondolella planata	Neogondolella	Changhsingian	-0.0509	0.889406	Schaal et al., 2016
N1442	Conodonts	Neogondolella meishanensis	Neogondolella	Changhsingian	-0.0596	0.871766	Schaal et al., 2016
N1440	Conodonts	Neogondolella hauschkei	Neogondolella	Changhsingian	-0.1064	0.782708	Schaal et al., 2016
N1460	Conodonts	Neogondolella xiangxiensis	Neogondolella	Changhsingian	-0.107	0.781628	Schaal et al., 2016
N1446	Conodonts	Neogondolella orchardi	Neogondolella	Changhsingian	-0.1168	0.764188	Schaal et al., 2016
N1434	Conodonts	Neogondolella carinata	Neogondolella	Changhsingian	-0.124939	0.75	Metcalfe and Crowley, 2020
N1443	Conodonts	Neogondolella meishanensis meishanensis	Neogondolella	Changhsingian	-0.1467	0.713346	Schaal et al., 2016
N1457	Conodonts	Neogondolella taylorae	Neogondolella	Changhsingian	-0.1485	0.710395	Schaal et al., 2016
N1462	Conodonts	Neogondolella zhangi	Neogondolella	Changhsingian	-0.254	0.557186	Schaal et al., 2016
N1455	Conodonts	Neogondolella sp. aff. longicuspidata	Neogondolella	Changhsingian	-0.2586	0.551315	Schaal et al., 2016
N1454	Conodonts	Neogondolella sosioensis	Neogondolella	Changhsingian	-0.2787	0.526381	Schaal et al., 2016
N1453	Conodonts	Neogondolella procerocarinata	Neogondolella	Changhsingian	-0.3968	0.401051	Schaal et al., 2016
N1464	Conodonts	Wardlawella movschovitschi	Wardlawella	Changhsingian	-0.4084	0.390481	Schaal et al., 2016
N1526	Fish	A. colcanapi	A.	Changhsingian	2.30103	200	Romano et al., 2016
N1522	Fish	Changxingia	Changxingia	Changhsingian	2.47712	300	Romano et al., 2016
N1523	Fish	Saurichthys	Saurichthys	Changhsingian	2.9345	860	Romano et al., 2016
N1524	Fish	Sinoplatysomus	Sinoplatysomus	Changhsingian	2.04139	110	Romano et al., 2016
N1525	Fish	Youngichthys	Youngichthys	Changhsingian	2	100	Romano et al., 2016
N0003	Foraminifera	Abadehella iwaiensis	Abadehella	Changhsingian	0.255273	1.8	Kobayashi-1997
N0002	Foraminifera	Abadehella grandis	Abadehella	Changhsingian	0.198657	1.58	Pronina-Nestell-2001
N0001	Foraminifera	Abadehella coniformis	Abadehella	Changhsingian	0.103804	1.27	Lys-1980
N0004	Foraminifera	Aeolisaccus dunningtoni	Aeolisaccus	Changhsingian	-0.3238	0.47446	Schaal et al., 2016
N0007	Foraminifera	Agathammina pusilla	Agathammina	Changhsingian	0.403121	2.53	Erlangen-1987
N0006	Foraminifera	Agathammina psebaensis	Agathammina	Changhsingian	0.2667	1.84799	Schaal et al., 2016
N0005	Foraminifera	Agathammina ovata	Agathammina	Changhsingian	-0.221849	0.6	Gaillot-2007
N0008	Foraminifera	Ammodiscus bellus	Ammodiscus	Changhsingian	-0.408935	0.39	Song et al., 2009
N0009	Foraminifera	Ammovertella inversus	Ammovertella	Changhsingian	-0.7533	0.176482	Schaal et al., 2016
N0010	Foraminifera	Baisalina pulchra	Baisalina	Changhsingian	0.167317	1.47	Lys-1980
N0011	Foraminifera	Bradyina major	Bradyina	Changhsingian	0.0899051	1.23	Lys-1980
N0012	Foraminifera	Calcitornella	Calcitornella	Changhsingian	0.139879	1.38	Song et al., 2009
N0013	Foraminifera	Calvezina ottomana	Calvezina	Changhsingian	0.230449	1.7	Song et al., 2009
N0014	Foraminifera	Chalaroschwagerina vulgaris	Chalaroschwagerina	Changhsingian	0.7466	5.57956	Schaal et al., 2016
N0015	Foraminifera	Charliella altineri	Charliella	Changhsingian	-0.161151	0.69	Gaillot-2007
N0020	Foraminifera	Climacammina valvulinoides	Climacammina	Changhsingian	0.687529	4.87	Kobayashi-1997
N0019	Foraminifera	Climacammina tenuis	Climacammina	Changhsingian	0.363612	2.31	Gaillot-2009-华南
N0017	Foraminifera	Climacammina moelleri	Climacammina	Changhsingian	0.350248	2.24	Song et al., 2009
N0018	Foraminifera	Climacammina sphaeric	Climacammina	Changhsingian	0.176091	1.5	Lys-1980
N0016	Foraminifera	Climacammina grandis	Climacammina	Changhsingian	-0.0132283	0.97	Gaillot-2007
N0021	Foraminifera	Codonofusiella extensa	Codonofusiella	Changhsingian	0.25042	1.78	Lys-1980
N0026	Foraminifera	Colaniella parva	Colaniella	Changhsingian	0.30103	2	Kobayashi-2002
N0024	Foraminifera	Colaniella media	Colaniella	Changhsingian	0.252	1.78649	Schaal et al., 2016
N0022	Foraminifera	Colaniella cylindrica	Colaniella	Changhsingian	0.152288	1.42	Song et al., 2009
N0025	Foraminifera	Colaniella nana	Colaniella	Changhsingian	0.103804	1.27	Lys-1980
N0023	Foraminifera	Colaniella leei	Colaniella	Changhsingian	0.0899051	1.23	Lys-1980
N0027	Foraminifera	Colaniella pulchra	Colaniella	Changhsingian	0.0791812	1.2	Kobayashi-1997
N0028	Foraminifera	Cribrogenerina sumatrana	Cribrogenerina	Changhsingian	0.653213	4.5	Kobayashi-1997
N0029	Foraminifera	Cryptomorphina limonitica	Cryptomorphina	Changhsingian	-0.356547	0.44	Groves et al., 2007
N0031	Foraminifera	Cryptoseptida kanyoensis	Cryptoseptida	Changhsingian	0.276462	1.89	Kobayashi-1997
N0030	Foraminifera	Cryptoseptida anatoliensis	Cryptoseptida	Changhsingian	-0.154902	0.7	Groves et al., 2007
N0032	Foraminifera	Dagmarita chanakchiensis	Dagmarita	Changhsingian	-0.1511	0.706155	Schaal et al., 2016
N0034	Foraminifera	Deckerella sp	Deckerella	Changhsingian	0.424882	2.66	Song et al., 2009
N0033	Foraminifera	Deckerella aff. composita	Deckerella	Changhsingian	0.287802	1.94	Schaal et al., 2016
N0035	Foraminifera	Dilatofusulina orthogonios	Dilatofusulina	Changhsingian	0.451786	2.83	Wang-2009
N0036	Foraminifera	Diplosphaerina inaequalis	Diplosphaerina	Changhsingian	-0.522879	0.3	Song et al., 2009
N0037	Foraminifera	Earlandia dunningtoni	Earlandia	Changhsingian	-0.346787	0.45	Krainer-2011-奥地利南部
N0039	Foraminifera	Frondina permica	Frondina	Changhsingian	0.071882	1.18	Song et al., 2009
N0038	Foraminifera	Frondina paraconica	Frondina	Changhsingian	-0.261	0.548277	Schaal et al., 2016
N0043	Foraminifera	Geinitzina postcarbonica	Geinitzina	Changhsingian	0.20412	1.6	Erlangen-1987
N0040	Foraminifera	Geinitzina	Geinitzina	Changhsingian	0.0176	1.04136	Schaal et al., 2016
N0042	Foraminifera	Geinitzina gigantea	Geinitzina	Changhsingian	-0.142668	0.72	Pronina-Nestell-2001
N0041	Foraminifera	Geinitzina caucasica	Geinitzina	Changhsingian	-0.200659	0.63	Pronina-Nestell-2001
N0046	Foraminifera	Geinitzina tcherdynzevi	Geinitzina	Changhsingian	-0.229148	0.59	Pronina-Nestell-2001
N0044	Foraminifera	Geinitzina spandeli dolomitica	Geinitzina	Changhsingian	-0.30103	0.5	Groves et al., 2007
N0047	Foraminifera	Geinitzina uralica	Geinitzina	Changhsingian	-0.337242	0.46	Pronina-Nestell-2001
N0045	Foraminifera	Geinitzina taurica	Geinitzina	Changhsingian	-0.508638	0.31	Groves et al., 2007
N0049	Foraminifera	Globivalvulina graeca	Globivalvulina	Changhsingian	0.198657	1.58	Erlangen-1987
N0050	Foraminifera	Globivalvulina vonderschmitti	Globivalvulina	Changhsingian	0.0606978	1.15	Erlangen-1987
N0048	Foraminifera	Globivalvulina bulloides	Globivalvulina	Changhsingian	-0.221849	0.6	Song et al., 2009
N0051	Foraminifera	Glomomidiella nestellorum	Glomomidiella	Changhsingian	-0.0457575	0.9	Song et al., 2009
N0052	Foraminifera	Glomospira tenuifistula	Glomospira	Changhsingian	-0.2518	0.560015	Schaal et al., 2016
N0053	Foraminifera	Graecodiscus kotlyarae	Graecodiscus	Changhsingian	-0.0532	0.884708	Schaal et al., 2016
N0055	Foraminifera	Hemigordius longus	Hemigordius	Changhsingian	-0.455932	0.35	Song et al., 2009
N0054	Foraminifera	Hemigordius discoides	Hemigordius	Changhsingian	-0.4898	0.323743	Schaal et al., 2016
N0056	Foraminifera	Howchinella costulata	Howchinella	Changhsingian	-0.0457575	0.9	Song et al., 2009
N0058	Foraminifera	Ichthyofrondina palmata	Ichthyofrondina	Changhsingian	-0.431798	0.37	Song et al., 2009
N0057	Foraminifera	Ichthyofrondina latilimbata	Ichthyofrondina	Changhsingian	-0.463	0.34435	Schaal et al., 2016
N0059	Foraminifera	Kamurana sp.	Kamurana	Changhsingian	0.30103	2	Kobayashi-2002
N0062	Foraminifera	Langella ocarina	Langella	Changhsingian	0.0863598	1.22	Erlangen-1987
N0060	Foraminifera	Langella cukurkoyi	Langella	Changhsingian	0.00860017	1.02	Erlangen-1987
N0061	Foraminifera	Langella malalabensis	Langella	Changhsingian	-0.0177288	0.96	Pronina-Nestell-2001
N0063	Foraminifera	Lasiodiscus insecta	Lasiodiscus	Changhsingian	-0.3882	0.409072	Schaal et al., 2016
N0064	Foraminifera	Lingulina tumida	Lingulina	Changhsingian	-0.1082	0.779471	Schaal et al., 2016
N0065	Foraminifera	Lunucammina sp.	Lunucammina	Changhsingian	-0.1523	0.704206	Schaal et al., 2016
N0066	Foraminifera	Lunucammina palmata	Lunucammina	Changhsingian	-0.251812	0.56	Kobayashi-1997
N0068	Foraminifera	Midiella karinae	Midiella	Changhsingian	-0.147	0.712853	Schaal et al., 2016
N0067	Foraminifera	Midiella bronnimanni	Midiella	Changhsingian	-0.30103	0.5	Pronina-Nestell-2001
N0069	Foraminifera	Multidiscus sp.	Multidiscus	Changhsingian	-0.0315171	0.93	Haghighat-2020
N0072	Foraminifera	Nankinella minor	Nankinella	Changhsingian	0.526339	3.36	Song et al., 2009
N0071	Foraminifera	Nankinella inflata	Nankinella	Changhsingian	0.503791	3.19	Gaillot-2009-华南
N0073	Foraminifera	Nankinella sp.	Nankinella	Changhsingian	0.2077	1.61324	Schaal et al., 2016
N0070	Foraminifera	Nankinella cf. meridionalis	Nankinella	Changhsingian	0.176091	1.5	Kobayashi-2002
N0074	Foraminifera	Nanlingella simplex	Nanlingella	Changhsingian	-0.327902	0.47	Kobayashi-1997
N0075	Foraminifera	Neodiscus grandis	Neodiscus	Changhsingian	0.1365	1.3693	Schaal et al., 2016
N0077	Foraminifera	Neodiscus plectogyraeformis	Neodiscus	Changhsingian	-0.167491	0.68	Song et al., 2009
N0076	Foraminifera	Neodiscus milliloides	Neodiscus	Changhsingian	-0.387216	0.41	Gaillot-2007
N0079	Foraminifera	Neoendothyra permica	Neoendothyra	Changhsingian	-0.0122	0.972299	Schaal et al., 2016
N0078	Foraminifera	Neoendothyra eostaffelloides	Neoendothyra	Changhsingian	-0.0757207	0.84	Pronina-Nestell-2001
N0080	Foraminifera	Neoendothyra reicheli	Neoendothyra	Changhsingian	-0.283997	0.52	Song et al., 2009
N0081	Foraminifera	Neomillerella mirabilis	Neomillerella	Changhsingian	0.146128	1.4	Gaillot-2007
N0084	Foraminifera	Nodosaria longissima	Nodosaria	Changhsingian	0.0031	1.00716	Schaal et al., 2016
N0085	Foraminifera	Nodosaria skyphica	Nodosaria	Changhsingian	-0.29243	0.51	Groves et al., 2005
N0082	Foraminifera	Nodosaria elabugae	Nodosaria	Changhsingian	-0.522879	0.3	Groves et al., 2007
N0083	Foraminifera	Nodosaria expolita	Nodosaria	Changhsingian	-0.619789	0.24	Groves et al., 2007
N0089	Foraminifera	Nodosinelloides sagitta	Nodosinelloides	Changhsingian	0.00860017	1.02	Groves et al., 2005
N0087	Foraminifera	Nodosinelloides cf. camerata	Nodosinelloides	Changhsingian	-0.00877392	0.98	Groves et al., 2007
N0088	Foraminifera	Nodosinelloides mirabilis	Nodosinelloides	Changhsingian	-0.0491	0.8931	Schaal et al., 2016
N0086	Foraminifera	Nodosinelloides aequiampla	Nodosinelloides	Changhsingian	-0.236572	0.58	Song et al., 2009
N0093	Foraminifera	Pachyphloia robusta	Pachyphloia	Changhsingian	0.238046	1.73	Pronina-Nestell-2001
N0095	Foraminifera	Pachyphloia solida	Pachyphloia	Changhsingian	0.220108	1.66	Kobayashi-1997
N0091	Foraminifera	Pachyphloia iranica	Pachyphloia	Changhsingian	0.209515	1.62	Lys-1980
N0090	Foraminifera	Pachyphloia sp.	Pachyphloia	Changhsingian	0.1928	1.55883	Schaal et al., 2016
N0094	Foraminifera	Pachyphloia schwageri	Pachyphloia	Changhsingian	0	1	Song et al., 2009
N0092	Foraminifera	Pachyphloia ovata	Pachyphloia	Changhsingian	-0.0757207	0.84	Kobayashi-1997
N0096	Foraminifera	Pachyphloides inflatus	Pachyphloides	Changhsingian	-0.4308	0.370851	Schaal et al., 2016
N0097	Foraminifera	Palaeotextularia sp.	Palaeotextularia	Changhsingian	0.0791812	1.2	Song et al., 2009
N0099	Foraminifera	Paleofusulina sinensis	Paleofusulina	Changhsingian	0.350248	2.24	Kobayashi-1997
N0098	Foraminifera	Paleofusulina nana	Paleofusulina	Changhsingian	0.32838	2.13	Pronina-Nestell-2001
N0100	Foraminifera	Paradoxiella skinneri	Paradoxiella	Changhsingian	0.636488	4.33	Lys-1980
N0102	Foraminifera	Paraglobivalvulina piyasini	Paraglobivalvulina	Changhsingian	0.491362	3.1	Song et al., 2009
N0101	Foraminifera	Paraglobivalvulina mira	Paraglobivalvulina	Changhsingian	0.450249	2.82	Gaillot-2007
N0103	Foraminifera	Paraglobivalvulinoides piyasini	Paraglobivalvulinoides	Changhsingian	0.511883	3.25	Kobayashi-1997
N0104	Foraminifera	Paraglobivalvulinoides septulifer	Paraglobivalvulinoides	Changhsingian	0.477121	3	Gaillot-2009-华南
N0105	Foraminifera	Parananlingella labensis	Parananlingella	Changhsingian	0.357935	2.28	Pronina-Nestell-2001
N0106	Foraminifera	Parareichelina reticulata	Parareichelina	Changhsingian	0.465383	2.92	Pronina-Nestell-2001
N0107	Foraminifera	Parareichelina sp.	Parareichelina	Changhsingian	0.230449	1.7	Song et al., 2009
N0108	Foraminifera	Parareichelina tenuissima	Parareichelina	Changhsingian	-0.229148	0.59	Pronina-Nestell-2001
N0109	Foraminifera	Paremiratella robusta	Paremiratella	Changhsingian	0.0791812	1.2	Gaillot-2007
N0110	Foraminifera	Partisania typica	Partisania	Changhsingian	-0.042	0.907821	Schaal et al., 2016
N0111	Foraminifera	Pisolina excessa	Pisolina	Changhsingian	0.544068	3.5	Song et al., 2009
N0112	Foraminifera	Polarisella sagitta	Polarisella	Changhsingian	-0.3404	0.456667	Schaal et al., 2016
N0114	Foraminifera	Postendothyra scabra	Postendothyra	Changhsingian	-0.124939	0.75	Song et al., 2009
N0113	Foraminifera	Postendothyra guangxiensis	Postendothyra	Changhsingian	-0.259637	0.55	Song et al., 2009
N0115	Foraminifera	Postendothyra tenuis	Postendothyra	Changhsingian	-0.2735	0.532721	Schaal et al., 2016
N0116	Foraminifera	Protonodosaria sp.	Protonodosaria	Changhsingian	0.0216	1.05099	Schaal et al., 2016
N0117	Foraminifera	Pseudocolaniella longa	Pseudocolaniella	Changhsingian	-0.248	0.564937	Schaal et al., 2016
N0118	Foraminifera	Pseudolangella dorashamensis	Pseudolangella	Changhsingian	-0.267606	0.54	Groves et al., 2007
N0119	Foraminifera	Pseudolangella fragilis	Pseudolangella	Changhsingian	-0.2961	0.505708	Schaal et al., 2016
N0120	Foraminifera	Pseudomideilla labensis	Pseudomideilla	Changhsingian	-0.167491	0.68	Pronina-Nestell-2001
N0121	Foraminifera	Pseudoschwagerina sp.	Pseudoschwagerina	Changhsingian	0.6307	4.27268	Schaal et al., 2016
N0122	Foraminifera	Pseudotristix solida	Pseudotristix	Changhsingian	-0.187087	0.65	Gaillot-2007
N0123	Foraminifera	Pseudotristix tcherdynzevi	Pseudotristix	Changhsingian	-0.39794	0.4	Groves-2005
N0124	Foraminifera	Rectoglandulina semiglobosa	Rectoglandulina	Changhsingian	-0.4359	0.366522	Schaal et al., 2016
N0126	Foraminifera	Reichelina cribroseptata	Reichelina	Changhsingian	0.15	1.41254	Schaal et al., 2016
N0128	Foraminifera	Reichelina pulchra	Reichelina	Changhsingian	-0.0177288	0.96	Song et al., 2009
N0127	Foraminifera	Reichelina media	Reichelina	Changhsingian	-0.0362122	0.92	Pronina-Nestell-2001
N0125	Foraminifera	Reichelina changhsingensis	Reichelina	Changhsingian	-0.124939	0.75	Kobayashi-2002
N0131	Foraminifera	Robuloides orientalis	Robuloides	Changhsingian	0.230449	1.7	Pronina-Nestell-2001
N0130	Foraminifera	Robuloides lens	Robuloides	Changhsingian	-0.09691	0.8	Kobayashi-1997
N0129	Foraminifera	Robuloides gibbus	Robuloides	Changhsingian	-0.376751	0.42	Pronina-Nestell-2001
N0132	Foraminifera	Sengoerina argandi	Sengoerina	Changhsingian	-0.431798	0.37	Song et al., 2009
N0133	Foraminifera	Staffella sp.	Staffella	Changhsingian	0.1299	1.34865	Schaal et al., 2016
N0134	Foraminifera	Tetrataxis sp.	Tetrataxis	Changhsingian	0.2578	1.81051	Schaal et al., 2016
N0135	Foraminifera	Tetrataxis lata	Tetrataxis	Changhsingian	0.0569049	1.14	Gaillot-2009-华南
N0137	Foraminifera	Tetrataxis planolocula	Tetrataxis	Changhsingian	-0.119186	0.76	Song et al., 2009
N0136	Foraminifera	Tetrataxis lichuanensis	Tetrataxis	Changhsingian	-0.173925	0.67	Pronina-Nestell-2001
N0138	Foraminifera	Veervilleina bradyi	Veervilleina	Changhsingian	-0.275	0.530884	Schaal et al., 2016
N0695	Gastropods	Aclisina multicarinata	Aclisina	Changhsingian	-0.0915	0.810028	Schaal et al., 2016
N0696	Gastropods	Acteonina solida	Acteonina	Changhsingian	0.2788	1.9002	Schaal et al., 2016
N0697	Gastropods	Aiptospira acutangula	Aiptospira	Changhsingian	1.4728	29.703	Schaal et al., 2016
N0698	Gastropods	Ananias campbelli	Ananias	Changhsingian	1.4314	27.0023	Schaal et al., 2016
N0699	Gastropods	Anomphalus studiosus	Anomphalus	Changhsingian	-0.0605	0.869961	Schaal et al., 2016
N0700	Gastropods	Apachella	Apachella	Changhsingian	0.59	3.89045	Schaal et al., 2016
N0701	Gastropods	Araeonema	Araeonema	Changhsingian	-0.3736	0.423058	Schaal et al., 2016
N0702	Gastropods	Baylea heterocarinata	Baylea	Changhsingian	1.3522	22.5009	Schaal et al., 2016
N0703	Gastropods	Bellerophon impressus	Bellerophon	Changhsingian	1.8129	64.998	Schaal et al., 2016
N0704	Gastropods	Bicarinella bicarinata	Bicarinella	Changhsingian	1	10	Schaal et al., 2016
N0705	Gastropods	Bucanopsis	Bucanopsis	Changhsingian	0.5875	3.86812	Schaal et al., 2016
N0706	Gastropods	Callistadia punjabica	Callistadia	Changhsingian	1.0607	11.5001	Schaal et al., 2016
N0707	Gastropods	Callitomaria stanislavi	Callitomaria	Changhsingian	1.4502	28.1968	Schaal et al., 2016
N0708	Gastropods	Cerithioides	Cerithioides	Changhsingian	1.1768	15.0245	Schaal et al., 2016
N0709	Gastropods	Collabrina lunulata	Collabrina	Changhsingian	1.4771	29.9985	Schaal et al., 2016
N0710	Gastropods	Cyclozyga	Cyclozyga	Changhsingian	0.7677	5.85733	Schaal et al., 2016
N0711	Gastropods	Cylindritopsis altica	Cylindritopsis	Changhsingian	1.5038	31.9007	Schaal et al., 2016
N0712	Gastropods	Dicosmos	Dicosmos	Changhsingian	1.3111	20.4692	Schaal et al., 2016
N0713	Gastropods	Dictyotomaria transcostata	Dictyotomaria	Changhsingian	1.1303	13.499	Schaal et al., 2016
N0714	Gastropods	Donaldina trimorpha	Donaldina	Changhsingian	1.4314	27.0023	Schaal et al., 2016
N0715	Gastropods	Donaldospira	Donaldospira	Changhsingian	0.8665	7.3536	Schaal et al., 2016
N0716	Gastropods	Erwinispira jucunda	Erwinispira	Changhsingian	0.0334	1.07994	Schaal et al., 2016
N0717	Gastropods	Euomphalus uedi	Euomphalus	Changhsingian	1.3222	20.9991	Schaal et al., 2016
N0718	Gastropods	Euphemites rariliratus	Euphemites	Changhsingian	1.3962	24.9	Schaal et al., 2016
N0719	Gastropods	Euphemitopsis circumcostatus	Euphemitopsis	Changhsingian	1.1303	13.499	Schaal et al., 2016
N0721	Gastropods	Extendilabrum strictomarginis	Extendilabrum	Changhsingian	1.4579	28.7012	Schaal et al., 2016
N0720	Gastropods	Extendilabrum	Extendilabrum	Changhsingian	1.3532	22.5528	Schaal et al., 2016
N0722	Gastropods	Girtyspira delicata	Girtyspira	Changhsingian	0.0492	1.11995	Schaal et al., 2016
N0723	Gastropods	Glabrocingulum	Glabrocingulum	Changhsingian	0.7907	6.1759	Schaal et al., 2016
N0724	Gastropods	Glyptospira pinna	Glyptospira	Changhsingian	0.0899	1.22999	Schaal et al., 2016
N0725	Gastropods	Goniasma fusuiensis	Goniasma	Changhsingian	1.42	26.3027	Schaal et al., 2016
N0726	Gastropods	Guizhouspira sequens	Guizhouspira	Changhsingian	1.0414	11.0002	Schaal et al., 2016
N0727	Gastropods	Heshanietta bacca	Heshanietta	Changhsingian	-0.0605	0.869961	Schaal et al., 2016
N0728	Gastropods	Holopea? teres	Holopea?	Changhsingian	-0.1739	0.670039	Schaal et al., 2016
N0729	Gastropods	Hyphantozyga	Hyphantozyga	Changhsingian	0.5588	3.62076	Schaal et al., 2016
N0730	Gastropods	Jedria	Jedria	Changhsingian	1.4322	27.052	Schaal et al., 2016
N0731	Gastropods	Kokenospira? guizhouensis	Kokenospira?	Changhsingian	0.7324	5.40008	Schaal et al., 2016
N0732	Gastropods	Labridens	Labridens	Changhsingian	0.8	6.30957	Schaal et al., 2016
N0733	Gastropods	Laxella micra	Laxella	Changhsingian	-0.4089	0.390032	Schaal et al., 2016
N0734	Gastropods	Leptomphalus pusillus	Leptomphalus	Changhsingian	0.9031	8.00018	Schaal et al., 2016
N0735	Gastropods	Leptoptygma	Leptoptygma	Changhsingian	0.428	2.67917	Schaal et al., 2016
N0736	Gastropods	Luoguella elegantula	Luoguella	Changhsingian	-0.1367	0.729962	Schaal et al., 2016
N0737	Gastropods	Luoguispira micra	Luoguispira	Changhsingian	-0.0458	0.899912	Schaal et al., 2016
N0738	Gastropods	Margarita prisca	Margarita	Changhsingian	0.7782	6.00067	Schaal et al., 2016
N0739	Gastropods	Meekospira? solenisciforma	Meekospira?	Changhsingian	-0.0915	0.810028	Schaal et al., 2016
N0740	Gastropods	Microlampra orcula	Microlampra	Changhsingian	0.0969	1.24997	Schaal et al., 2016
N0741	Gastropods	Microptychis charma	Microptychis	Changhsingian	0.3324	2.14981	Schaal et al., 2016
N0742	Gastropods	Mourlonia toyomensis	Mourlonia	Changhsingian	1.2945	19.7015	Schaal et al., 2016
N0743	Gastropods	Murchisonia? conjugens	Murchisonia?	Changhsingian	1.7482	56.0015	Schaal et al., 2016
N0744	Gastropods	Naticasinus sinus	Naticasinus	Changhsingian	-0.1739	0.670039	Schaal et al., 2016
N0745	Gastropods	Naticopsis quangxiensis	Naticopsis	Changhsingian	1.6532	44.9987	Schaal et al., 2016
N0746	Gastropods	Ninglangella ninglangella	Ninglangella	Changhsingian	0	1	Schaal et al., 2016
N0747	Gastropods	Orthonema panxianensis	Orthonema	Changhsingian	0.6232	4.19952	Schaal et al., 2016
N0748	Gastropods	Palaeostylus	Palaeostylus	Changhsingian	1.1522	14.1971	Schaal et al., 2016
N0750	Gastropods	Peruvispira volupta	Peruvispira	Changhsingian	1	10	Schaal et al., 2016
N0749	Gastropods	Peruvispira umariensis	Peruvispira	Changhsingian	0.9777	9.49948	Schaal et al., 2016
N0751	Gastropods	Phasianella arenicola	Phasianella	Changhsingian	0.699	5.00035	Schaal et al., 2016
N0752	Gastropods	Platyzona dongluoensis	Platyzona	Changhsingian	0.8451	7.00003	Schaal et al., 2016
N0694	Gastropods	Pleurotomaria durga	Pleurotomaria	Changhsingian	0.9294	8.49963	Schaal et al., 2016
N0753	Gastropods	Plicatus scalaris	Plicatus	Changhsingian	-0.1549	0.700003	Schaal et al., 2016
N0754	Gastropods	Plocezyga varica	Plocezyga	Changhsingian	0.6532	4.49987	Schaal et al., 2016
N0755	Gastropods	Porcellia magninodosa	Porcellia	Changhsingian	0.8751	7.50067	Schaal et al., 2016
N0756	Gastropods	Propupaspira eleganta	Propupaspira	Changhsingian	0.1761	1.50003	Schaal et al., 2016
N0757	Gastropods	Protostylus exiguus	Protostylus	Changhsingian	0.8325	6.79986	Schaal et al., 2016
N0758	Gastropods	Pseudozygopleura micra	Pseudozygopleura	Changhsingian	0.0645	1.16011	Schaal et al., 2016
N0759	Gastropods	Ptychobellerophon	Ptychobellerophon	Changhsingian	0.753	5.66239	Schaal et al., 2016
N0760	Gastropods	Ptychosphaera? amplifalcata	Ptychosphaera?	Changhsingian	1.1931	15.5991	Schaal et al., 2016
N0761	Gastropods	Retispira matanensis	Retispira	Changhsingian	1.1703	14.8013	Schaal et al., 2016
N0762	Gastropods	Rhaphistomella	Rhaphistomella	Changhsingian	0.6769	4.75226	Schaal et al., 2016
N0763	Gastropods	Royalella heshanensis	Royalella	Changhsingian	0.2253	1.67996	Schaal et al., 2016
N0764	Gastropods	Singulitubus obliquus	Singulitubus	Changhsingian	1.143	13.8995	Schaal et al., 2016
N0765	Gastropods	Soleniscus avellanoides	Soleniscus	Changhsingian	1.5911	39.0032	Schaal et al., 2016
N0766	Gastropods	Stachella bifrons	Stachella	Changhsingian	1.4314	27.0023	Schaal et al., 2016
N0767	Gastropods	Straparella rotella	Straparella	Changhsingian	-0.1805	0.659933	Schaal et al., 2016
N0768	Gastropods	Streptacis permiana	Streptacis	Changhsingian	0.716	5.19996	Schaal et al., 2016
N0769	Gastropods	Strobeus dongluoensis	Strobeus	Changhsingian	1.1523	14.2004	Schaal et al., 2016
N0770	Gastropods	Stuoraxis minutus	Stuoraxis	Changhsingian	-0.0605	0.869961	Schaal et al., 2016
N0771	Gastropods	Tetratubispira mira	Tetratubispira	Changhsingian	1.3502	22.3975	Schaal et al., 2016
N0772	Gastropods	Trachydomia minuta	Trachydomia	Changhsingian	0.4249	2.66011	Schaal et al., 2016
N0773	Gastropods	Vernelia	Vernelia	Changhsingian	0.8323	6.79673	Schaal et al., 2016
N0774	Gastropods	Warthia brevizonata	Warthia	Changhsingian	1.3598	22.8981	Schaal et al., 2016
N0775	Gastropods	Worthenia corrugata	Worthenia	Changhsingian	1.3444	22.1004	Schaal et al., 2016
N0776	Gastropods	Zhonghuaspira gibbicircelloides	Zhonghuaspira	Changhsingian	1.2455	17.5995	Schaal et al., 2016
N0825	Nautiloids	Aulagonoceras plicatum	Aulagonoceras	Changhsingian	1.51983	33.1	Miao et al., 2021
N0828	Nautiloids	Clavinautilus compressus	Clavinautilus	Changhsingian	1.6415	43.8026	Schaal et al., 2016
N0831	Nautiloids	Domatoceras guangxiense	Domatoceras	Changhsingian	1.6085	40.5976	Schaal et al., 2016
N0837	Nautiloids	Gujiaonautilus longliensis	Gujiaonautilus	Changhsingian	1.99432	98.7	Miao et al., 2021
N0844	Nautiloids	Liroceras lichuanense	Liroceras	Changhsingian	2.03302	107.9	Miao et al., 2021
N0846	Nautiloids	Liroceras orientale	Liroceras	Changhsingian	1.9248	84.1	Miao et al., 2021
N0845	Nautiloids	Liroceras meishanense	Liroceras	Changhsingian	1.8388	68.9922	Schaal et al., 2016
N0847	Nautiloids	Lirometacoceras guizhouense	Lirometacoceras	Changhsingian	2	100	Schaal et al., 2016
N0852	Nautiloids	Lopingoceras lopingense	Lopingoceras	Changhsingian	2.2856	193.019	Schaal et al., 2016
N0851	Nautiloids	Lopingoceras guangdeense	Lopingoceras	Changhsingian	1.7627	57.9029	Schaal et al., 2016
N0858	Nautiloids	Neostenopoceras qingzhenense	Neostenopoceras	Changhsingian	1.8804	75.9277	Schaal et al., 2016
N0860	Nautiloids	Neotainoceras zhaoi	Neotainoceras	Changhsingian	1.902	79.8	Miao et al., 2021
N0859	Nautiloids	Neotainoceras pachydiscum	Neotainoceras	Changhsingian	1.673	47.0977	Schaal et al., 2016
N0861	Nautiloids	Nodopleuroceras gujiaoense	Nodopleuroceras	Changhsingian	1.8488	70.6	Miao et al., 2021
N0862	Nautiloids	Parametacoceras changxingense	Parametacoceras	Changhsingian	2.1303	134.99	Schaal et al., 2016
N0863	Nautiloids	Paratainonautilus dushanensis	Paratainonautilus	Changhsingian	1.8981	79.0861	Schaal et al., 2016
N0875	Nautiloids	Pleuronautilus zhongyingensis	Pleuronautilus	Changhsingian	1.90687	80.7	Miao et al., 2021
N0876	Nautiloids	Pselioceras convolutus	Pselioceras	Changhsingian	2.1761	150.003	Schaal et al., 2016
N0895	Nautiloids	Syringonautilus vagus	Syringonautilus	Changhsingian	1.8388	68.9922	Schaal et al., 2016
N0896	Nautiloids	Tainionautilus wynnei	Tainionautilus	Changhsingian	1.7482	56.0015	Schaal et al., 2016
N0897	Nautiloids	Tainoceras guizhouense	Tainoceras	Changhsingian	1.94939	89	Miao et al., 2021
N0909	Nautiloids	Temnocheilus multituberculatum	Temnocheilus	Changhsingian	2.1461	139.991	Schaal et al., 2016
N1070	Ostracods	Acratia qinglongensis	Acratia	Changhsingian	-0.19382	0.64	Forel et al., 2015
N1071	Ostracods	Acratia zhongyingensis	Acratia	Changhsingian	-0.2007	0.629941	Schaal et al., 2016
N1073	Ostracods	Arqoviella khartamensis	Arqoviella	Changhsingian	0.0107	1.02494	Schaal et al., 2016
N1074	Ostracods	Arqoviella permiana	Arqoviella	Changhsingian	-0.1024	0.789951	Schaal et al., 2016
N1072	Ostracods	Arqoviella arabica	Arqoviella	Changhsingian	-0.1278	0.745075	Schaal et al., 2016
N1076	Ostracods	Bairdia cheni	Bairdia	Changhsingian	0.0645	1.16011	Schaal et al., 2016
N1080	Ostracods	Bairdia kershawi	Bairdia	Changhsingian	0.017	1.03992	Schaal et al., 2016
N1081	Ostracods	Bairdia ortiseiensis	Bairdia	Changhsingian	-0.02	0.954993	Schaal et al., 2016
N1075	Ostracods	Bairdia armenica	Bairdia	Changhsingian	-0.0315	0.930037	Schaal et al., 2016
N1079	Ostracods	Bairdia intermedia	Bairdia	Changhsingian	-0.0458	0.899912	Schaal et al., 2016
N1083	Ostracods	Bairdia subcontracta	Bairdia	Changhsingian	-0.058	0.874984	Schaal et al., 2016
N1085	Ostracods	Bairdia wailiensis	Bairdia	Changhsingian	-0.0835461	0.825	Forel et al., 2015
N1084	Ostracods	Bairdia urodeloformis	Bairdia	Changhsingian	-0.100727	0.793	Forel et al., 2015
N1077	Ostracods	Bairdia galei	Bairdia	Changhsingian	-0.1135	0.770016	Schaal et al., 2016
N1082	Ostracods	Bairdia pseudoobuncus	Bairdia	Changhsingian	-0.1367	0.729962	Schaal et al., 2016
N1086	Ostracods	Bairdia wangi	Bairdia	Changhsingian	-0.248	0.564937	Schaal et al., 2016
N1078	Ostracods	Bairdia heshanensis	Bairdia	Changhsingian	-0.2757	0.530029	Schaal et al., 2016
N1089	Ostracods	Bairdiacypris longirobusta	Bairdiacypris	Changhsingian	-0.0482	0.894953	Schaal et al., 2016
N1087	Ostracods	Bairdiacypris caeca	Bairdiacypris	Changhsingian	-0.0605	0.869961	Schaal et al., 2016
N1090	Ostracods	Bairdiacypris wangi	Bairdiacypris	Changhsingian	-0.0969	0.800018	Schaal et al., 2016
N1088	Ostracods	Bairdiacypris changxingensis	Bairdiacypris	Changhsingian	-0.2147	0.609958	Schaal et al., 2016
N1092	Ostracods	Basslerella superarella	Basslerella	Changhsingian	-0.321482	0.477	Forel et al., 2015
N1091	Ostracods	Basslerella obesa	Basslerella	Changhsingian	-0.4034	0.395003	Schaal et al., 2016
N1093	Ostracods	Callicythere mazurensis	Callicythere	Changhsingian	-0.2366	0.579963	Schaal et al., 2016
N1095	Ostracods	Cavellina bellerophonella	Cavellina	Changhsingian	-0.1079	0.78001	Schaal et al., 2016
N1097	Ostracods	Cavellina rotunda	Cavellina	Changhsingian	-0.1612	0.689922	Schaal et al., 2016
N1098	Ostracods	Cavellina visnyoensis	Cavellina	Changhsingian	-0.2076	0.620012	Schaal et al., 2016
N1094	Ostracods	Cavellina alpina	Cavellina	Changhsingian	-0.2596	0.550047	Schaal et al., 2016
N1096	Ostracods	Cavellina nesenensis	Cavellina	Changhsingian	-0.267606	0.54	Forel et al., 2015
N1099	Ostracods	Changhsingian	Changhsingian	Changhsingian	-0.135489	0.732	Forel et al., 2015
N1100	Ostracods	Cryptobairdia postilonga	Cryptobairdia	Changhsingian	-0.2924	0.510035	Schaal et al., 2016
N1101	Ostracods	Cyathus caperata	Cyathus	Changhsingian	-0.19382	0.64	Forel et al., 2015
N1102	Ostracods	Cyathus elliptica	Cyathus	Changhsingian	-0.216811	0.607	Forel et al., 2015
N1105	Ostracods	Fabalicypris subgeinitziana	Fabalicypris	Changhsingian	-0.0315	0.930037	Schaal et al., 2016
N1103	Ostracods	Fabalicypris obuncus	Fabalicypris	Changhsingian	-0.0362	0.920026	Schaal et al., 2016
N1104	Ostracods	Fabalicypris parva	Fabalicypris	Changhsingian	-0.0861861	0.82	Forel et al., 2015
N1106	Ostracods	Fabalicypris visnyoensis	Fabalicypris	Changhsingian	-0.2798	0.525049	Schaal et al., 2016
N1107	Ostracods	Glyptopleurina pasinii	Glyptopleurina	Changhsingian	-0.2676	0.540008	Schaal et al., 2016
N1108	Ostracods	Healdia incognita	Healdia	Changhsingian	-0.0315	0.930037	Schaal et al., 2016
N1109	Ostracods	Healdianella doraschamensis	Healdianella	Changhsingian	-0.0177	0.960064	Schaal et al., 2016
N1110	Ostracods	Healdianella splendida	Healdianella	Changhsingian	-0.0223	0.949948	Schaal et al., 2016
N1111	Ostracods	Hollinella herrickana	Hollinella	Changhsingian	0.0792	1.20005	Schaal et al., 2016
N1113	Ostracods	Kempfia tergilata	Kempfia	Changhsingian	-0.1024	0.789951	Schaal et al., 2016
N1112	Ostracods	Kempfia qinglaii	Kempfia	Changhsingian	-0.1135	0.770016	Schaal et al., 2016
N1114	Ostracods	Kirkbya buekkensis	Kirkbya	Changhsingian	-0.0862	0.819974	Schaal et al., 2016
N1115	Ostracods	Knightina bullaensis	Knightina	Changhsingian	0.0906107	1.232	Forel et al., 2015
N1117	Ostracods	Knoxiella oblonga	Knoxiella	Changhsingian	-0.0655	0.860003	Schaal et al., 2016
N1116	Ostracods	Knoxiella infirma	Knoxiella	Changhsingian	-0.1427	0.719946	Schaal et al., 2016
N1118	Ostracods	Knoxiella ventrospinosa	Knoxiella	Changhsingian	-0.1938	0.64003	Schaal et al., 2016
N1122	Ostracods	Microcheilinella rectodorsata	Microcheilinella	Changhsingian	-0.221126	0.601	Forel et al., 2015
N1119	Ostracods	Microcheilinella alborzella	Microcheilinella	Changhsingian	-0.296709	0.505	Forel et al., 2015
N1120	Ostracods	Microcheilinella lata	Microcheilinella	Changhsingian	-0.3098	0.490004	Schaal et al., 2016
N1121	Ostracods	Microcheilinella perexilis	Microcheilinella	Changhsingian	-0.3372	0.460045	Schaal et al., 2016
N1123	Ostracods	Neoulrichia pulchra	Neoulrichia	Changhsingian	-0.4437	0.359998	Schaal et al., 2016
N1124	Ostracods	Parabythocythere? chongpani	Parabythocythere?	Changhsingian	-0.1739	0.670039	Schaal et al., 2016
N1125	Ostracods	Paracypris gaetanii	Paracypris	Changhsingian	-0.356547	0.44	Forel et al., 2015
N1126	Ostracods	Parahollinella visnyoensis	Parahollinella	Changhsingian	-0.0856568	0.821	Forel et al., 2015
N1127	Ostracods	Paramacrocypris schallreuteri	Paramacrocypris	Changhsingian	-0.0155	0.964939	Schaal et al., 2016
N1128	Ostracods	Paraparchites chenshii	Paraparchites	Changhsingian	0.10721	1.28	Forel et al., 2015
N1130	Ostracods	Petasobairdia subnantongensis	Petasobairdia	Changhsingian	-0.167491	0.68	Forel et al., 2015
N1129	Ostracods	Petasobairdia nantongensis	Petasobairdia	Changhsingian	-0.2518	0.560015	Schaal et al., 2016
N1131	Ostracods	Pseudoacanthoscapha striatula	Pseudoacanthoscapha	Changhsingian	-0.0835	0.825087	Schaal et al., 2016
N1133	Ostracods	Samarella victori	Samarella	Changhsingian	-0.0204516	0.954	Forel et al., 2015
N1132	Ostracods	Samarella meishanella	Samarella	Changhsingian	-0.241088	0.574	Forel et al., 2015
N1134	Ostracods	Sargentina postacuta	Sargentina	Changhsingian	-0.0996	0.79506	Schaal et al., 2016
N1135	Ostracods	Sargentina transita	Sargentina	Changhsingian	-0.1192	0.759976	Schaal et al., 2016
N1136	Ostracods	Shleesha pinguis	Shleesha	Changhsingian	-0.2041	0.625029	Schaal et al., 2016
N1137	Ostracods	Sulcella suprapermiana	Sulcella	Changhsingian	-0.2596	0.550047	Schaal et al., 2016
N0920	Ammonoids	Ambites ferruginus	Ambites	Induan	2.0145	103.395	Schaal et al., 2016
N0926	Ammonoids	Ambites superior	Ambites	Induan	2.00988	102.3	Ware et al., 2018a
N0918	Ammonoids	Ambites bojeseni	Ambites	Induan	1.93902	86.9	Ware et al., 2018b
N0919	Ammonoids	Ambites discus	Ambites	Induan	1.902	79.8	Ware et al., 2018a
N0916	Ammonoids	Ambites atavus	Ambites	Induan	1.8848	76.7	Ware et al., 2018a
N0922	Ammonoids	Ambites lilangensis	Ambites	Induan	1.87795	75.5	Ware et al., 2018b
N0923	Ammonoids	Ambites nyingmai	Ambites	Induan	1.73878	54.8	Ware et al., 2018b
N0921	Ammonoids	Ambites fuliginatus	Ambites	Induan	1.6532	44.9987	Schaal et al., 2016
N0924	Ammonoids	Ambites radiatus	Ambites	Induan	1.62014	41.7	Ware et al., 2018a
N0925	Ammonoids	Ambites subradiatus	Ambites	Induan	1.60423	40.2	Ware et al., 2018a
N0927	Ammonoids	Ambites tenuis	Ambites	Induan	1.60097	39.9	Ware et al., 2018a
N0928	Ammonoids	Ambites wissneri	Ambites	Induan	1.5955	39.4003	Schaal et al., 2016
N0917	Ammonoids	Ambites bjerageri	Ambites	Induan	1.55871	36.2	Ware et al., 2018a
N0929	Ammonoids	Ambitoides fulginatus	Ambitoides	Induan	1.5185	32.9989	Schaal et al., 2016
N0930	Ammonoids	Ambitoides orientalis	Ambitoides	Induan	1.0899	12.2999	Schaal et al., 2016
N0932	Ammonoids	Anahedenstroemia Himalayica	Anahedenstroemia	Induan	1.6335	43.0031	Schaal et al., 2016
N0931	Ammonoids	Anahedenstroemia Evoluta	Anahedenstroemia	Induan	1.6096	40.7005	Schaal et al., 2016
N0933	Ammonoids	Anotoceras nala	Anotoceras	Induan	1.3766	23.8013	Schaal et al., 2016
N0938	Ammonoids	Bukkenites sakesariensis	Bukkenites	Induan	1.99123	98	Ware et al., 2018a
N0939	Ammonoids	Bukkenites strigatus	Bukkenites	Induan	1.8921	78.001	Schaal et al., 2016
N0936	Ammonoids	Bukkenites nanus	Bukkenites	Induan	1.8751	75.0067	Schaal et al., 2016
N0937	Ammonoids	Bukkenites nitidus	Bukkenites	Induan	1.8739	74.7997	Schaal et al., 2016
N0935	Ammonoids	Bukkenites macilentus	Bukkenites	Induan	1.5922	39.1021	Schaal et al., 2016
N0934	Ammonoids	Bukkenites incisus	Bukkenites	Induan	1.5428	34.898	Schaal et al., 2016
N0941	Ammonoids	Clypeoceras largisellatum	Clypeoceras	Induan	1.7701	58.8979	Schaal et al., 2016
N0942	Ammonoids	Clypeoceras spitiense	Clypeoceras	Induan	1.7443	55.5009	Schaal et al., 2016
N0940	Ammonoids	Clypeoceras ensanum	Clypeoceras	Induan	1.4362	27.3023	Schaal et al., 2016
N0943	Ammonoids	Clypites typicus	Clypites	Induan	1.91908	83	Ware et al., 2018a
N0944	Ammonoids	Discophiceras wordiei	Discophiceras	Induan	1.7084	51.0975	Schaal et al., 2016
N0946	Ammonoids	Dunedinites Pinguis	Dunedinites	Induan	1.7177	52.2035	Schaal et al., 2016
N0945	Ammonoids	Dunedinites magnumbilicatus	Dunedinites	Induan	1.4814	30.297	Schaal et al., 2016
N0947	Ammonoids	Episageceras latidorsatum	Episageceras	Induan	1.9791	95.3016	Schaal et al., 2016
N0950	Ammonoids	Flemingites reticulatus	Flemingites	Induan	1.85	70.7946	Schaal et al., 2016
N0949	Ammonoids	Flemingites lidacensis	Flemingites	Induan	1.7482	56.0015	Schaal et al., 2016
N0951	Ammonoids	Flemingites timorensis	Flemingites	Induan	1.6712	46.9029	Schaal et al., 2016
N0948	Ammonoids	Flemingites compressus	Flemingites	Induan	1.6503	44.6992	Schaal et al., 2016
N0952	Ammonoids	Ghazalaites roohii	Ghazalaites	Induan	1.74429	55.5	Ware et al., 2018a
N0953	Ammonoids	Glyptophiceras kashmiricum	Glyptophiceras	Induan	1.8129	64.998	Schaal et al., 2016
N0955	Ammonoids	Glyptophiceras pascoei	Glyptophiceras	Induan	1.5911	39.0032	Schaal et al., 2016
N0954	Ammonoids	Glyptophiceras ophioides	Glyptophiceras	Induan	1.567	36.8978	Schaal et al., 2016
N0956	Ammonoids	Grypoceras aemulans	Grypoceras	Induan	1.9395	86.9961	Schaal et al., 2016
N0957	Ammonoids	Grypoceras bidorsatoides	Grypoceras	Induan	1.567	36.8978	Schaal et al., 2016
N0969	Ammonoids	Gyronites subdharmus	Gyronites	Induan	1.9294	84.9963	Schaal et al., 2016
N0964	Ammonoids	Gyronites planissimus	Gyronites	Induan	1.9154	82.3	Schaal et al., 2016
N0962	Ammonoids	Gyronites frequens	Gyronites	Induan	1.85126	71	Ware et al., 2018b
N0967	Ammonoids	Gyronites schwanderi	Gyronites	Induan	1.85003	70.8	Ware et al., 2018a
N0965	Ammonoids	Gyronites plicosus	Gyronites	Induan	1.68305	48.2	Ware et al., 2018a
N0961	Ammonoids	Gyronites dubius	Gyronites	Induan	1.65128	44.8	Ware et al., 2018a
N0968	Ammonoids	Gyronites sitala	Gyronites	Induan	1.6149	41.2	Ware et al., 2018a
N0963	Ammonoids	Gyronites levilatus	Gyronites	Induan	1.61384	41.1	Ware et al., 2018b
N0966	Ammonoids	Gyronites rigidus	Gyronites	Induan	1.27875	19	Ware et al., 2018a
N0960	Ammonoids	Gyronites bullatus	Gyronites	Induan	1.02531	10.6	Ware et al., 2018b
N0970	Ammonoids	Gyrophiceras subplicatum	Gyrophiceras	Induan	2.0212	105.003	Schaal et al., 2016
N0971	Ammonoids	Gyrophiceras veriforme	Gyrophiceras	Induan	1.8195	65.9933	Schaal et al., 2016
N0972	Ammonoids	Heibergites heibergensis	Heibergites	Induan	1.4594	28.8005	Schaal et al., 2016
N0973	Ammonoids	Hypophiceras gracile	Hypophiceras	Induan	1.4265	26.6993	Schaal et al., 2016
N0974	Ammonoids	Jieshaniceras guizhouense	Jieshaniceras	Induan	2.08027	120.3	Dai et al., 2019
N0975	Ammonoids	Kingites davidsonianus	Kingites	Induan	1.97313	94	Ware et al., 2018a
N0976	Ammonoids	Kingites discoidalis	Kingites	Induan	1.9699	93.3039	Schaal et al., 2016
N0977	Ammonoids	Kingites korni	Kingites	Induan	1.78604	61.1	Ware et al., 2018a
N0978	Ammonoids	Kingites thulensis	Kingites	Induan	1.6454	44.1977	Schaal et al., 2016
N0979	Ammonoids	Koiloceras sahibi	Koiloceras	Induan	1.60531	40.3	Ware et al., 2018a
N0984	Ammonoids	Koninckites occlusus	Koninckites	Induan	2.0792	120.005	Schaal et al., 2016
N0986	Ammonoids	Koninckites vetustus	Koninckites	Induan	2.02938	107	Ware et al., 2018a
N0983	Ammonoids	Koninckites khoorensis	Koninckites	Induan	1.97313	94	Ware et al., 2018a
N0981	Ammonoids	Koninckites davidsonianus	Koninckites	Induan	1.9294	84.9963	Schaal et al., 2016
N0987	Ammonoids	Koninckites yanjiaensis	Koninckites	Induan	1.7672	58.5059	Schaal et al., 2016
N0980	Ammonoids	Koninckites apertus	Koninckites	Induan	1.7016	50.3037	Schaal et al., 2016
N0982	Ammonoids	Koninckites dimidiatus	Koninckites	Induan	1.6902	49.0004	Schaal et al., 2016
N0985	Ammonoids	Koninckites timorensis	Koninckites	Induan	1.6335	43.0031	Schaal et al., 2016
N0989	Ammonoids	Kymatites yanjiaensis	Kymatites	Induan	2.0128	102.991	Schaal et al., 2016
N0988	Ammonoids	Kymatites typus	Kymatites	Induan	1.7235	52.9054	Schaal et al., 2016
N0990	Ammonoids	Meekophiceras columbianum	Meekophiceras	Induan	2.2405	173.98	Schaal et al., 2016
N0991	Ammonoids	Meekophiceras franklini	Meekophiceras	Induan	1.4822	30.3529	Schaal et al., 2016
N0992	Ammonoids	Menuthionautilus korzchi	Menuthionautilus	Induan	2	100	Schaal et al., 2016
N0993	Ammonoids	Metotoceras dieneri	Metotoceras	Induan	1.9243	84.004	Schaal et al., 2016
N0997	Ammonoids	Mullericeras shigetai	Mullericeras	Induan	1.89487	78.5	Ware et al., 2018a
N0996	Ammonoids	Mullericeras niazii	Mullericeras	Induan	1.80414	63.7	Ware et al., 2018b
N0998	Ammonoids	Mullericeras spitiense	Mullericeras	Induan	1.75435	56.8	Ware et al., 2018b
N0994	Ammonoids	Mullericeras gujiaoensis	Mullericeras	Induan	1.68574	48.5	Dai et al., 2019
N0995	Ammonoids	Mullericeras indusensis	Mullericeras	Induan	1.64345	44	Ware et al., 2018a
N1003	Ammonoids	Ophiceras ptychodes	Ophiceras	Induan	2.3464	222.024	Schaal et al., 2016
N1004	Ammonoids	Ophiceras sakuntala	Ophiceras	Induan	2.2014	159.001	Schaal et al., 2016
N1002	Ammonoids	Ophiceras greenlandicum	Ophiceras	Induan	1.9355	86.1986	Schaal et al., 2016
N0999	Ammonoids	Ophiceras commune	Ophiceras	Induan	1.9345	86.0003	Schaal et al., 2016
N1001	Ammonoids	Ophiceras gibbosum	Ophiceras	Induan	1.7782	60.0067	Schaal et al., 2016
N1000	Ammonoids	Ophiceras demissum	Ophiceras	Induan	1.4771	29.9985	Schaal et al., 2016
N1005	Ammonoids	Ophiceras subsakuntala	Ophiceras	Induan	1.4314	27.0023	Schaal et al., 2016
N1006	Ammonoids	Ophimullericeras paullae	Ophimullericeras	Induan	1.81624	65.5	Jenks et al., 2021
N1007	Ammonoids	Otoceras boreale	Otoceras	Induan	1.9395	86.9961	Schaal et al., 2016
N1011	Ammonoids	Otoceras woodwardi	Otoceras	Induan	1.7782	60.0067	Schaal et al., 2016
N1010	Ammonoids	Otoceras undatum	Otoceras	Induan	1.7482	56.0015	Schaal et al., 2016
N1009	Ammonoids	Otoceras gracile	Otoceras	Induan	1.699	50.0035	Schaal et al., 2016
N1008	Ammonoids	Otoceras concavum	Otoceras	Induan	1.4522	28.327	Schaal et al., 2016
N1012	Ammonoids	Pachyproptychites otoceratoides	Pachyproptychites	Induan	1.7404	55.0047	Schaal et al., 2016
N1013	Ammonoids	Parahedemstroemia kiparisovae	Parahedemstroemia	Induan	1.716	51.9996	Schaal et al., 2016
N1019	Ammonoids	Paranorites pulchrus	Paranorites	Induan	2.3522	225.009	Schaal et al., 2016
N1021	Ammonoids	Paranorites vercheri	Paranorites	Induan	2.301	199.986	Schaal et al., 2016
N1015	Ammonoids	Paranorites ambiensis	Paranorites	Induan	1.9542	89.9912	Schaal et al., 2016
N1018	Ammonoids	Paranorites praestans	Paranorites	Induan	1.7634	57.9963	Schaal et al., 2016
N1017	Ammonoids	Paranorites inflatus	Paranorites	Induan	1.7235	52.9054	Schaal et al., 2016
N1016	Ammonoids	Paranorites hydaspis	Paranorites	Induan	1.7084	51.0975	Schaal et al., 2016
N1014	Ammonoids	Paranorites aequalis	Paranorites	Induan	1.6232	41.9952	Schaal et al., 2016
N1020	Ammonoids	Paranorites varians	Paranorites	Induan	1.5682	36.9999	Schaal et al., 2016
N1022	Ammonoids	Paraspidites proecursor	Paraspidites	Induan	2.3979	249.977	Schaal et al., 2016
N1023	Ammonoids	Pashtunites kraffti	Pashtunites	Induan	1.71767	52.2	Ware et al., 2018a
N1024	Ammonoids	Pleurambites frechi	Pleurambites	Induan	1.8976	78.9951	Schaal et al., 2016
N1026	Ammonoids	Pleurogyronites mulleri	Pleurogyronites	Induan	1.7243	53.0029	Schaal et al., 2016
N1025	Ammonoids	Pleurogyronites kraffti	Pleurogyronites	Induan	1.6902	49.0004	Schaal et al., 2016
N1029	Ammonoids	Prionolobus konincki	Prionolobus	Induan	2.2553	180.011	Schaal et al., 2016
N1034	Ammonoids	Prionolobus welteri	Prionolobus	Induan	1.8985	79.1589	Schaal et al., 2016
N1031	Ammonoids	Prionolobus orbis	Prionolobus	Induan	1.8692	73.9946	Schaal et al., 2016
N1028	Ammonoids	Prionolobus impressus	Prionolobus	Induan	1.8451	70.0003	Schaal et al., 2016
N1027	Ammonoids	Prionolobus hanieli	Prionolobus	Induan	1.7076	51.0035	Schaal et al., 2016
N1032	Ammonoids	Prionolobus rotundatus	Prionolobus	Induan	1.6335	43.0031	Schaal et al., 2016
N1030	Ammonoids	Prionolobus lilangensis	Prionolobus	Induan	1.3784	23.9001	Schaal et al., 2016
N1033	Ammonoids	Prionolobus wanneri	Prionolobus	Induan	1.3222	20.9991	Schaal et al., 2016
N1039	Ammonoids	Proptychites markhami	Proptychites	Induan	2.3979	249.977	Schaal et al., 2016
N0913	Ammonoids	Proptychites lawrencianus	Proptychites	Induan	2.24551	176	Ware et al., 2018a
N0912	Ammonoids	Proptychites ammonoides	Proptychites	Induan	2.12905	134.6	Ware et al., 2018b
N1035	Ammonoids	Proptychites alterammonoides	Proptychites	Induan	2.1139	129.987	Schaal et al., 2016
N1038	Ammonoids	Proptychites latifuimbriatus	Proptychites	Induan	1.9777	94.9948	Schaal et al., 2016
N0914	Ammonoids	Proptychites oldhamianus	Proptychites	Induan	1.93752	86.6	Ware et al., 2018a
N1036	Ammonoids	Proptychites candidus	Proptychites	Induan	1.866	73.4514	Schaal et al., 2016
N1037	Ammonoids	Proptychites kummeli	Proptychites	Induan	1.8388	68.9922	Schaal et al., 2016
N0915	Ammonoids	Proptychites wargalensis	Proptychites	Induan	1.72754	53.4	Ware et al., 2018a
N1040	Ammonoids	Pseudoproptychites hiemalis	Pseudoproptychites	Induan	1.8675	73.7055	Schaal et al., 2016
N1042	Ammonoids	Pseudosageceras simplelobatum	Pseudosageceras	Induan	2.01536	103.6	Ware et al., 2018a
N1041	Ammonoids	Pseudosageceras multilobatum	Pseudosageceras	Induan	1.8722	74.5075	Schaal et al., 2016
N1043	Ammonoids	Pseudovishnuites guidingensis	Pseudovishnuites	Induan	1.8397	69.1353	Schaal et al., 2016
N1044	Ammonoids	Radioceras truncatum	Radioceras	Induan	1.63849	43.5	Ware et al., 2018b
N1045	Ammonoids	Subacerites friski	Subacerites	Induan	1.60638	40.4	Ware et al., 2018a
N1046	Ammonoids	Tellerites	Tellerites	Induan	1.8142	65.1929	Schaal et al., 2016
N1047	Ammonoids	Tompophiceras extremum	Tompophiceras	Induan	1.8261	67.0039	Schaal et al., 2016
N1048	Ammonoids	Ussuridiscus ensanus	Ussuridiscus	Induan	1.77232	59.2	Ware et al., 2018a
N1051	Ammonoids	Ussuridiscus varaha	Ussuridiscus	Induan	1.65514	45.2	Ware et al., 2018a
N1050	Ammonoids	Ussuridiscus varaha	Ussuridiscus	Induan	1.6232	41.9952	Schaal et al., 2016
N1049	Ammonoids	Ussuridiscus ornatus	Ussuridiscus	Induan	1.60959	40.7	Ware et al., 2018a
N1052	Ammonoids	Ussuridiscus ventriosus	Ussuridiscus	Induan	1.5955	39.4	Ware et al., 2018a
N1053	Ammonoids	Ussuriflemingites abrekensis	Ussuriflemingites	Induan	1.8325	67.9986	Schaal et al., 2016
N1054	Ammonoids	Vavilovites meridialis	Vavilovites	Induan	2.20683	161	Ware et al., 2018b
N1056	Ammonoids	Vavilovites sverdrupi	Vavilovites	Induan	1.7604	57.597	Schaal et al., 2016
N1055	Ammonoids	Vavilovites obtusus	Vavilovites	Induan	1.7372	54.6009	Schaal et al., 2016
N1059	Ammonoids	Vishnuites wenjiangsiensis	Vishnuites	Induan	2.2041	159.993	Schaal et al., 2016
N1057	Ammonoids	Vishnuites kummeli	Vishnuites	Induan	2.0414	110.002	Schaal et al., 2016
N1058	Ammonoids	Vishnuites pralambha	Vishnuites	Induan	1.92221	83.6	Dai et al., 2019
N1060	Ammonoids	Vishnuites yangziensis	Vishnuites	Induan	1.7404	55.0047	Schaal et al., 2016
N1061	Ammonoids	Wasatchites tridentinus	Wasatchites	Induan	1.8401	69.199	Schaal et al., 2016
N1064	Ammonoids	Wordieoceras wordiei	Wordieoceras	Induan	2.1614	145.011	Schaal et al., 2016
N1062	Ammonoids	Wordieoceras guizhouensis	Wordieoceras	Induan	1.9243	84.004	Schaal et al., 2016
N1063	Ammonoids	Wordieoceras mullenae	Wordieoceras	Induan	1.68034	47.9	Jenks et al., 2021
N1065	Ammonoids	Wyomingites scapulatus	Wyomingites	Induan	2.1173	131.009	Schaal et al., 2016
N1066	Ammonoids	Xenodiscoides calnani	Xenodiscoides	Induan	2.1072	127.997	Schaal et al., 2016
N1067	Ammonoids	Xenodiscoides hollandi	Xenodiscoides	Induan	1.6021	40.0037	Schaal et al., 2016
N1333	Bivalves	Astartella stefaniae	Astartella	Induan	0.833147	6.81	Huang et al., 2022
N1335	Bivalves	Bakevellia costata	Bakevellia	Induan	1.15776	14.38	Huang et al., 2022
N1336	Bivalves	Bakevellia exporrecta	Bakevellia	Induan	1.0569	11.4	Foster et al., 2018
N1337	Bivalves	Bakevellia goldfussi	Bakevellia	Induan	1.03743	10.9	Huang et al., 2022
N1334	Bivalves	Bakevellia ceratophaga	Bakevellia	Induan	1.02938	10.7	Foster et al., 2018
N1338	Bivalves	Bakevellia subquadrata	Bakevellia	Induan	1.01703	10.4	Huang et al., 2022
N1341	Bivalves	Claraia aurita	Claraia	Induan	1.77159	59.1	Foster et al., 2020
N1346	Bivalves	Claraia bioni	Claraia	Induan	1.76492	58.2	Huang et al., 2022
N1371	Bivalves	Claraia stachei	Claraia	Induan	1.75051	56.3	Huang et al., 2022
N1343	Bivalves	Claraia aurita venusta	Claraia	Induan	1.70757	51	Huang et al., 2022
N1370	Bivalves	Claraia songpanensis magnus	Claraia	Induan	1.6721	47	Huang et al., 2022
N1364	Bivalves	Claraia longyanensis	Claraia	Induan	1.66276	46	Huang et al., 2022
N1348	Bivalves	Claraia clarai	Claraia	Induan	1.65321	45	Foster et al., 2020
N1368	Bivalves	Claraia parazhenanica	Claraia	Induan	1.61384	41.1	Huang et al., 2022
N1356	Bivalves	Claraia guizhouensis pennigera	Claraia	Induan	1.61278	41	Huang et al., 2022
N1352	Bivalves	Claraia fenghaiensis	Claraia	Induan	1.60206	40	Huang et al., 2022
N1369	Bivalves	Claraia radialis	Claraia	Induan	1.60206	40	Huang et al., 2022
N1361	Bivalves	Claraia jinjilingensis	Claraia	Induan	1.58995	38.9	Huang et al., 2022
N1339	Bivalves	Claraia anulata	Claraia	Induan	1.58883	38.8	Huang et al., 2022
N1357	Bivalves	Claraia hubeiensis	Claraia	Induan	1.57978	38	Huang et al., 2022
N1353	Bivalves	Claraia fukianensis	Claraia	Induan	1.57287	37.4	Huang et al., 2022
N1344	Bivalves	Claraia aurita yonganensis	Claraia	Induan	1.57054	37.2	Huang et al., 2022
N1355	Bivalves	Claraia guizhouensis	Claraia	Induan	1.5682	37	Huang et al., 2022
N1347	Bivalves	Claraia clarae desquamata	Claraia	Induan	1.56229	36.5	Huang et al., 2022
N1349	Bivalves	Claraia concentrica	Claraia	Induan	1.55509	35.9	Huang et al., 2022
N1367	Bivalves	Claraia paradoxica	Claraia	Induan	1.54654	35.2	Huang et al., 2022
N1354	Bivalves	Claraia griesbachi	Claraia	Induan	1.54407	35	Huang et al., 2022
N1359	Bivalves	Claraia intermedia multistriata	Claraia	Induan	1.52284	33.33	Huang et al., 2022
N1358	Bivalves	Claraia hunanica	Claraia	Induan	1.47712	30	Huang et al., 2022
N1351	Bivalves	Claraia dieneri	Claraia	Induan	1.46538	29.2	Huang et al., 2022
N1372	Bivalves	Claraia wangi	Claraia	Induan	1.4624	29	Huang et al., 2022
N1373	Bivalves	Claraia zhenanica	Claraia	Induan	1.41162	25.8	Huang et al., 2022
N1350	Bivalves	Claraia concentrica obscura	Claraia	Induan	1.39794	25	Huang et al., 2022
N1360	Bivalves	Claraia jiangyouensis	Claraia	Induan	1.36736	23.3	Huang et al., 2022
N1342	Bivalves	Claraia aurita ovata	Claraia	Induan	1.35793	22.8	Huang et al., 2022
N1362	Bivalves	Claraia kiparisovae	Claraia	Induan	1.31387	20.6	Huang et al., 2022
N1345	Bivalves	Claraia bicostata	Claraia	Induan	1.2833	19.2	Huang et al., 2022
N1366	Bivalves	Claraia painkhandana	Claraia	Induan	1.24229	17.47	Huang et al., 2022
N1363	Bivalves	Claraia liuqiaoensis	Claraia	Induan	1.23805	17.3	Foster et al., 2018
N1340	Bivalves	Claraia aurantiformis	Claraia	Induan	1.21219	16.3	Huang et al., 2022
N1365	Bivalves	Claraia orbicularis	Claraia	Induan	0.875061	7.5	Huang et al., 2022
N1374	Bivalves	Crittendenia paikhandana	Crittendenia	Induan	1.2625	18.3021	Schaal et al., 2016
N1375	Bivalves	Entolioides utahensis	Entolioides	Induan	1.7404	55.0047	Schaal et al., 2016
N1376	Bivalves	Eumorphotis shajingengi	Eumorphoptis	Induan	1.33445	21.6	Foster et al., 2018
N1379	Bivalves	Eumorphotis multiformis	Eumorphotis	Induan	1.574	37.4973	Schaal et al., 2016
N1378	Bivalves	Eumorphotis inaequicostata	Eumorphotis	Induan	1.40824	25.6	Huang et al., 2022
N1381	Bivalves	Eumorphotis venetiana	Eumorphotis	Induan	1.33244	21.5	Huang et al., 2022
N1380	Bivalves	Eumorphotis telleri	Eumorphotis	Induan	0.954243	9	Huang et al., 2022
N1377	Bivalves	Eumorphotis hinnitidea	Eumorphotis	Induan	0.716003	5.2	Huang et al., 2022
N1382	Bivalves	Heminajas primitiva	Heminajas	Induan	1.46687	29.3	Huang et al., 2022
N1385	Bivalves	Leptochondria virgalensis	Leptochondria	Induan	1.43136	27	Huang et al., 2022
N1384	Bivalves	Leptochondria minima	Leptochondria	Induan	0.8573	7.19946	Schaal et al., 2016
N1383	Bivalves	Leptochondria albertii	Leptochondria	Induan	0.748188	5.6	Huang et al., 2022
N1386	Bivalves	Leviconcha ovata	Leviconcha	Induan	1.17609	15	Huang et al., 2022
N1388	Bivalves	Leviconcha shuanghuensis	Leviconcha	Induan	0.892095	7.8	Huang et al., 2022
N1387	Bivalves	Leviconcha praeorbicularis	Leviconcha	Induan	0.869232	7.4	Huang et al., 2022
N1389	Bivalves	Myalinella newelli	Myalinella	Induan	1.02938	10.7	Foster et al., 2018
N1390	Bivalves	Myalinella postcarbonica	Myalinella	Induan	0.908485	8.1	Foster et al., 2018
N1391	Bivalves	Neoschizodus laevigatus	Neoschizodus	Induan	1.248	17.7011	Schaal et al., 2016
N1393	Bivalves	Neoschizodus ovatus	Neoschizodus	Induan	1.1461	13.9991	Schaal et al., 2016
N1392	Bivalves	Neoschizodus orbicularis	Neoschizodus	Induan	1.11727	13.1	Huang et al., 2022
N1420	Bivalves	Palaeoneilo qinzhouensis	Palaeoneilo	Induan	0.9542	8.99912	Schaal et al., 2016
N1394	Bivalves	Permophorus bregeri	Permophorus	Induan	1.08279	12.1	Huang et al., 2022
N1395	Bivalves	Pernopecten dictyoformis	Pernopecten	Induan	1.05308	11.3	Huang et al., 2022
N1396	Bivalves	Posidonia paradoxa	Posidonia	Induan	1.11394	13	Huang et al., 2022
N1398	Bivalves	Promyalina putiatinensis	Promyalina	Induan	1.3962	24.9	Schaal et al., 2016
N1399	Bivalves	Promyalina schamarae	Promyalina	Induan	1.3945	24.8028	Schaal et al., 2016
N1397	Bivalves	Promyalina problematica	Promyalina	Induan	1.17609	15	Huang et al., 2022
N1400	Bivalves	Promyalina spathi	Promyalina	Induan	0.954243	9	Huang et al., 2022
N1401	Bivalves	Pseudocorbula irreguralis	Pseudocorbula	Induan	1.36549	23.2	Huang et al., 2022
N1404	Bivalves	Pteria ussurica	Pteria	Induan	1.1959	15.7	Schaal et al., 2016
N1405	Bivalves	Pteria ussurica variabilis	Pteria	Induan	1.14613	14	Huang et al., 2022
N1403	Bivalves	Pteria obliqua	Pteria	Induan	1.10037	12.6	Huang et al., 2022
N1402	Bivalves	Pteria guanlingensis	Pteria	Induan	0.859739	7.24	Huang et al., 2022
N1406	Bivalves	Scythentolium scutigerulus	Scythentolium	Induan	1.2783	18.98	Huang et al., 2022
N1407	Bivalves	Towapteria scythica	Towapteria	Induan	0.919078	8.3	Foster et al., 2018
N1408	Bivalves	Triaphorus multiformis	Triaphorus	Induan	1.1931	15.5991	Schaal et al., 2016
N1409	Bivalves	Unionites canalensis	Unionites	Induan	1.5145	32.6964	Schaal et al., 2016
N1410	Bivalves	Unionites fassaensis	Unionites	Induan	1.4624	29	Foster et al., 2020
N0649	Brachiopods (calcitic)	Abrekia sulcata	Abrekia	Induan	0.8751	7.50067	Schaal et al., 2016
N0650	Brachiopods (calcitic)	Acosarina strophiria	Acosarina	Induan	1.301	19.9986	Schaal et al., 2016
N0651	Brachiopods (calcitic)	Chianella chianensis	Chianella	Induan	1.29	19.4984	Schaal et al., 2016
N0653	Brachiopods (calcitic)	Crurithyris sp.	Crurithyris	Induan	0.991226	9.8	Chen et al., 2019
N0652	Brachiopods (calcitic)	Crurithyris pusilla	Crurithyris	Induan	0.755875	5.7	Chen et al., 2019
N0654	Brachiopods (calcitic)	Haydenella buravasi	Haydenella	Induan	1.3945	24.8028	Schaal et al., 2016
N0655	Brachiopods (calcitic)	Hustedia orbicostata	Hustedia	Induan	0.9912	9.79941	Schaal et al., 2016
N0656	Brachiopods (calcitic)	Laevorhynchia tenuis	Laevorhynchia	Induan	0.6532	4.49987	Schaal et al., 2016
N0657	Brachiopods (calcitic)	Lampangella lata	Lampangella	Induan	1.281	19.0985	Schaal et al., 2016
N0658	Brachiopods (calcitic)	Lichuanorelloide lichuanensis	Lichuanorelloide	Induan	0.94939	8.9	Chen et al., 2019
N0659	Brachiopods (calcitic)	Lissorhynchia sp.	Lissorhynchia	Induan	0.982271	9.6	Chen et al., 2019
N0660	Brachiopods (calcitic)	Martinia pentagonalis	Martinia	Induan	1.4362	27.3023	Schaal et al., 2016
N0661	Brachiopods (calcitic)	Meishanorhynchia meishanensis	Meishanorhynchia	Induan	0.8976	7.89951	Schaal et al., 2016
N0662	Brachiopods (calcitic)	Neochonetes sp.	Neochonetes	Induan	0.763428	5.8	Chen et al., 2019
N0663	Brachiopods (calcitic)	Orbicoelia speciosa	Orbicoelia	Induan	1.1732	14.9005	Schaal et al., 2016
N0664	Brachiopods (calcitic)	Paracrurithyris pigmaea	Paracrurithyris	Induan	1.2695	18.5994	Schaal et al., 2016
N0666	Brachiopods (calcitic)	Paryphella nasuta	Paryphella	Induan	1.20412	16	Chen et al., 2019
N0667	Brachiopods (calcitic)	Paryphella orbicularis	Paryphella	Induan	1.09342	12.4	Chen et al., 2019
N0669	Brachiopods (calcitic)	Paryphella transversa	Paryphella	Induan	1.07918	12	Chen et al., 2019
N0670	Brachiopods (calcitic)	Paryphella triquetra	Paryphella	Induan	0.880814	7.6	Chen et al., 2019
N0665	Brachiopods (calcitic)	Paryphella cf. transversa	Paryphella	Induan	0.851258	7.1	Chen et al., 2019
N0668	Brachiopods (calcitic)	Paryphella sinuata	Paryphella	Induan	0.832509	6.8	Chen et al., 2019
N0671	Brachiopods (calcitic)	Periallus woodsidensis	Periallus	Induan	0.8573	7.19946	Schaal et al., 2016
N0672	Brachiopods (calcitic)	Prelissorhynchia pseudoutah	Prelissorhynchia	Induan	1.1673	14.6994	Schaal et al., 2016
N0674	Brachiopods (calcitic)	Spinomarginifera kueichowensis	Spinomarginifera	Induan	1.3838	24.1991	Schaal et al., 2016
N0673	Brachiopods (calcitic)	Spinomarginifera chenyaoyenensis	Spinomarginifera	Induan	1.1072	12.7997	Schaal et al., 2016
N0675	Brachiopods (calcitic)	Terebratuloidea davidsoni	Terebratuloidea	Induan	1.3598	22.8981	Schaal et al., 2016
N0680	Brachiopods (calcitic)	Tethyochonetes soochowensis	Tethyochonetes	Induan	1.12385	13.3	Chen et al., 2019
N0678	Brachiopods (calcitic)	Tethyochonetes longtanensis	Tethyochonetes	Induan	1.1072	12.7997	Schaal et al., 2016
N0677	Brachiopods (calcitic)	Tethyochonetes liaoi	Tethyochonetes	Induan	1.0453	11.0994	Schaal et al., 2016
N0676	Brachiopods (calcitic)	Tethyochonetes chaoi	Tethyochonetes	Induan	0.991226	9.8	Chen et al., 2019
N0679	Brachiopods (calcitic)	Tethyochonetes quadrata	Tethyochonetes	Induan	0.9542	8.99912	Schaal et al., 2016
N0682	Brachiopods (calcitic)	Uncinunellina sp.	Uncinunellina	Induan	0.929419	8.5	Chen et al., 2019
N0686	Brachiopods (phosphatic)	Lingularia fuyuanensis	Lingularia	Induan	1.1173	13.1009	Schaal et al., 2016
N0684	Brachiopods (phosphatic)	Lingularia borealis	Lingularia	Induan	1	10	Schaal et al., 2016
N0689	Brachiopods (phosphatic)	Lingularia tenuissima	Lingularia	Induan	0.623249	4.2	Chen et al., 2019
N0685	Brachiopods (phosphatic)	Lingularia cf. smirnovae	Lingularia	Induan	0.579784	3.8	Chen et al., 2019
N0683	Brachiopods (phosphatic)	Lingularia acutangula	Lingularia	Induan	0.5441	3.50026	Schaal et al., 2016
N0687	Brachiopods (phosphatic)	Lingularia subcircularis	Lingularia	Induan	0.477121	3	Chen et al., 2019
N0688	Brachiopods (phosphatic)	Lingularia subelliptica	Lingularia	Induan	0.462398	2.9	Chen et al., 2019
N0690	Brachiopods (phosphatic)	Orbiculoidea elegans	Orbiculoidea	Induan	1.2455	17.5995	Schaal et al., 2016
N0691	Brachiopods (phosphatic)	Sinoglottidia archboldi	Sinoglottidia	Induan	0.778151	6	Chen et al., 2019
N0692	Brachiopods (phosphatic)	Sinolingularia huananensis	Sinolingularia	Induan	1.0043	10.0995	Schaal et al., 2016
N0693	Brachiopods (phosphatic)	Sinolingularia yini	Sinolingularia	Induan	0.9138	8.19974	Schaal et al., 2016
N1466	Conodonts	Borinella nepalensis	Borinella	Induan	-0.0251	0.943844	Schaal et al., 2016
N1467	Conodonts	Borinella sweeti	Borinella	Induan	-0.0375	0.917276	Schaal et al., 2016
N1465	Conodonts	Borinella chowadensis	Borinella	Induan	-0.1051	0.785055	Schaal et al., 2016
N1468	Conodonts	Borinella? Megacuspa	Borinella?	Induan	-0.2573	0.552968	Orchard et al., 2007
N1473	Conodonts	Clarkina panjali	Clarkina	Induan	-0.0555173	0.88	Brosse et al., 2017
N1470	Conodonts	Clarkina krystyni	Clarkina	Induan	-0.0604807	0.87	Brosse et al., 2017
N1472	Conodonts	Clarkina nevadensis	Clarkina	Induan	-0.0655015	0.86	Orchard and Krystyn, 1998
N1471	Conodonts	Clarkina nassichuki	Clarkina	Induan	-0.0705811	0.85	Brosse et al., 2017
N1469	Conodonts	Clarkina orchardi	Clarkina	Induan	-0.09691	0.8	Yuan et al., 2018
N1486	Conodonts	Hindeodus typicalis	Hindeodus	Induan	-0.0541	0.882877	Schaal et al., 2016
N1480	Conodonts	Hindeodus parvus	Hindeodus	Induan	-0.0794	0.832914	Schaal et al., 2016
N1483	Conodonts	Hindeodus pisai	Hindeodus	Induan	-0.124939	0.75	Yang et al., 2019
N1485	Conodonts	Hindeodus praeparvus	Hindeodus	Induan	-0.124939	0.75	Bai et al., 2017
N1477	Conodonts	Hindeodus inflatus	Hindeodus	Induan	-0.161151	0.69	Wardlaw et al., 2015
N1476	Conodonts	Hindeodus eurypyge	Hindeodus	Induan	-0.167491	0.68	Brosse et al., 2017
N1484	Conodonts	Hindeodus postparvus	Hindeodus	Induan	-0.19382	0.64	Jiang et al., 2014
N1478	Conodonts	Hindeodus latidentatus	Hindeodus	Induan	-0.221849	0.6	Wardlaw et al., 2015
N1474	Conodonts	Hindeodus bicuspidatus	Hindeodus	Induan	-0.229148	0.59	Brosse et al., 2017
N1479	Conodonts	Hindeodus minutus	Hindeodus	Induan	-0.2897	0.513216	Schaal et al., 2016
N1482	Conodonts	Hindeodus parvus parvus	Hindeodus	Induan	-0.30103	0.5	Wardlaw et al., 2015
N1475	Conodonts	Hindeodus changxingensis	Hindeodus	Induan	-0.3485	0.448229	Schaal et al., 2016
N1481	Conodonts	Hindeodus parvus erectus	Hindeodus	Induan	-0.3557	0.440859	Schaal et al., 2016
N1489	Conodonts	Isarcicella lobata	Isarcicella	Induan	-0.0757207	0.84	Jiang et al., 2014
N1488	Conodonts	Isarcicella isarcica	Isarcicella	Induan	-0.142668	0.72	Jiang et al., 2014
N1491	Conodonts	Isarcicella staeschei	Isarcicella	Induan	-0.1553	0.699359	Schaal et al., 2016
N1490	Conodonts	Isarcicella peculiaris	Isarcicella	Induan	-0.1988	0.632703	Schaal et al., 2016
N1487	Conodonts	Isarcicella inflata	Isarcicella	Induan	-0.2804	0.524324	Schaal et al., 2016
N1492	Conodonts	Isarcicella turgida	Isarcicella	Induan	-0.283997	0.52	Jiang et al., 2014
N1493	Conodonts	Merrillina ultima	Merrillina	Induan	-0.107905	0.78	Wardlaw et al., 2015
N1494	Conodonts	Mesogondolella sheni	Mesogondolella	Induan	-0.0555173	0.88	Yuan et al., 2018
N1510	Conodonts	Neogondolella tulongensis	Neogondolella	Induan	0.149219	1.41	Orchard and Krystyn, 1998
N1495	Conodonts	Neogondolella carinata	Neogondolella	Induan	0.1104	1.28944	Schaal et al., 2016
N1498	Conodonts	Neogondolella deflecta	Neogondolella	Induan	0.0188	1.04424	Schaal et al., 2016
N1509	Conodonts	Neogondolella taylorae	Neogondolella	Induan	-0.00436481	0.99	Orchard and Krystyn, 1998
N1500	Conodonts	Neogondolella griesbachensis	Neogondolella	Induan	-0.0409586	0.91	Brosse et al., 2017
N1508	Conodonts	Neogondolella planata	Neogondolella	Induan	-0.0409586	0.91	Jiang et al., 2014
N1511	Conodonts	Neogondolella zhejiangensis	Neogondolella	Induan	-0.0757207	0.84	Orchard and Krystyn, 1998
N1502	Conodonts	Neogondolella kazi	Neogondolella	Induan	-0.0861861	0.82	Orchard and Krystyn, 1998
N1504	Conodonts	Neogondolella meishanensis	Neogondolella	Induan	-0.107905	0.78	Orchard and Krystyn, 1998
N1496	Conodonts	Neogondolella carinata subcarinata	Neogondolella	Induan	-0.1144	0.768422	Schaal et al., 2016
N1503	Conodonts	Neogondolella lehrmanni	Neogondolella	Induan	-0.1402	0.724102	Schaal et al., 2016
N1506	Conodonts	Neogondolella mongeri	Neogondolella	Induan	-0.1547	0.700326	Schaal et al., 2016
N1499	Conodonts	Neogondolella discreta	Neogondolella	Induan	-0.1621	0.688494	Schaal et al., 2016
N1497	Conodonts	Neogondolella changxingensis	Neogondolella	Induan	-0.173925	0.67	Brosse et al., 2017
N1505	Conodonts	Neogondolella mombergensis	Neogondolella	Induan	-0.2234	0.597861	Schaal et al., 2016
N1501	Conodonts	Neogondolella hauschkei	Neogondolella	Induan	-0.2298	0.589115	Schaal et al., 2016
N1507	Conodonts	Neogondolella orientalis	Neogondolella	Induan	-0.2937	0.508511	Schaal et al., 2016
N1516	Conodonts	Neospathodus labiatus	Neospathodus	Induan	0.0075	1.01742	Schaal et al., 2016
N1517	Conodonts	Neospathodus novaehollandiae	Neospathodus	Induan	0.0042	1.00972	Schaal et al., 2016
N1513	Conodonts	Neospathodus chii	Neospathodus	Induan	-0.0809219	0.83	Zhao et al., 2013
N1514	Conodonts	Neospathodus cristagalli	Neospathodus	Induan	-0.124939	0.75	Brosse et al., 2017
N1518	Conodonts	Neospathodus pakistanensis	Neospathodus	Induan	-0.1779	0.663896	Schaal et al., 2016
N1515	Conodonts	Neospathodus dieneri	Neospathodus	Induan	-0.221849	0.6	Zhao et al., 2013
N1512	Conodonts	Neospathodus chaohuensis	Neospathodus	Induan	-0.283997	0.52	Maekawa et al., 2016
N1519	Conodonts	Neospathodus peculiaris	Neospathodus	Induan	-0.486	0.326588	Schaal et al., 2016
N1520	Conodonts	Platyvillosus costatus	Platyvillosus	Induan	-0.3335	0.463981	Schaal et al., 2016
N1521	Conodonts	Sweetospathodus kummeli	Sweetospathodus	Induan	-0.09691	0.8	Brosse et al., 2017
N1528	Fish	Ambodipia	Ambodipia	Induan	2.60206	400	Romano et al., 2016
N1562	Fish	Ardoreosomus	Ardoreosomus	Induan	2.39794	250	Roamno et al., 2019
N1527	Fish	Australosomus	Australosomus	Induan	2.49136	310	Romano et al., 2016
N1531	Fish	Birgeria	Birgeria	Induan	2.96848	930	Romano et al., 2016
N1549	Fish	Bobasatrania	Bobasatrania	Induan	2.17609	150	Romano et al., 2016
N1554	Fish	Boreosomus	Boreosomus	Induan	2.38021	240	Romano et al., 2016
N1553	Fish	Broughia	Broughia	Induan	2.30103	200	Romano et al., 2016
N1563	Fish	Candelarialepis	Candelarialepis	Induan	2.43136	270	Roamno et al., 2019
N1532	Fish	Ecrinesomus	Ecrinesomus	Induan	2.39794	250	Romano et al., 2016
N1533	Fish	Haywardia	Haywardia	Induan	1.81291	65	Romano et al., 2016
N1555	Fish	Helmolepis	Helmolepis	Induan	1.87506	75	Romano et al., 2016
N1534	Fish	Helmolepis	Helmolepis	Induan	1.72428	53	Romano et al., 2016
N1535	Fish	Icarealcyon	Icarealcyon	Induan	2.47712	300	Romano et al., 2016
N1536	Fish	Jacobulus	Jacobulus	Induan	2	100	Romano et al., 2016
N1556	Fish	Laugia	Laugia	Induan	2.25527	180	Romano et al., 2016
N1537	Fish	Lehmanotus	Lehmanotus	Induan	2	100	Romano et al., 2016
N1557	Fish	Ospia	Ospia	Induan	2.30103	200	Romano et al., 2016
N1539	Fish	Parasemionotus	Parasemionotus	Induan	2.04139	110	Romano et al., 2016
N1550	Fish	Perleidus	Perleidus	Induan	2.19033	155	Romano et al., 2016
N1541	Fish	Piveteauia	Piveteauia	Induan	2.14613	140	Romano et al., 2016
N1542	Fish	Plesioperleidus	Plesioperleidus	Induan	1.97772	95	Romano et al., 2016
N1558	Fish	Pteronisculus	Pteronisculus	Induan	2.60206	400	Romano et al., 2016
N1543	Fish	Rhabdoderma	Rhabdoderma	Induan	2.25527	180	Romano et al., 2016
N1560	Fish	Sassenia	Sassenia	Induan	2.47712	300	Romano et al., 2016
N1545	Fish	Saurichthys	Saurichthys	Induan	2.90309	800	Romano et al., 2016
N1544	Fish	Stensioenotus	Stensioenotus	Induan	2.20412	160	Romano et al., 2016
N1546	Fish	Thomasinotus	Thomasinotus	Induan	2.07918	120	Romano et al., 2016
N1547	Fish	Watsonulus	Watsonulus	Induan	2.20412	160	Romano et al., 2016
N1548	Fish	Whiteia	Whiteia	Induan	2.38021	240	Romano et al., 2016
N0139	Foraminifera	Cyclogyra mahajeri	Cyclogyra	Induan	-0.677781	0.21	Oraveczne et al., 1987
N0140	Foraminifera	Diplosphaerina inaequalis	Diplosphaerina	Induan	-0.945	0.113501	Schaal et al., 2016
N0141	Foraminifera	Earlandia sp.	Earlandia	Induan	-0.130768	0.74	Song et al., 2016
N0142	Foraminifera	Frondina permica	Frondina	Induan	-0.612	0.244343	Schaal et al., 2016
N0143	Foraminifera	Gandinella silensis	Gandinella	Induan	-0.7009	0.199113	Schaal et al., 2016
N0144	Foraminifera	Geinitzina araxensis	Geinitzina	Induan	-0.6024	0.249804	Schaal et al., 2016
N0146	Foraminifera	Globivalvulina lukachiensis	Globivalvulina	Induan	-0.508638	0.31	Song et al., 2016
N0145	Foraminifera	Globivalvulina bulloides	Globivalvulina	Induan	-0.7135	0.193419	Schaal et al., 2016
N0147	Foraminifera	Glomospira regularis	Glomospira	Induan	-0.527	0.297167	Schaal et al., 2016
N0148	Foraminifera	Hemigordius longus	Hemigordius	Induan	-0.657577	0.22	Song et al., 2009
N0149	Foraminifera	Ichthyofrondina palmata	Ichthyofrondina	Induan	-0.7963	0.159845	Schaal et al., 2016
N0150	Foraminifera	Nodosaria expolita	Nodosaria	Induan	-0.677781	0.21	Song et al., 2009
N0153	Foraminifera	Nodosinelloides netschajewi	Nodosinelloides	Induan	-0.537602	0.29	Song et al., 2007
N0152	Foraminifera	Nodosinelloides netschajewi	Nodosinelloides	Induan	-0.5502	0.281709	Schaal et al., 2016
N0151	Foraminifera	Nodosinelloides aequiampla	Nodosinelloides	Induan	-0.677781	0.21	Song et al., 2007
N0154	Foraminifera	Postcladella kalhori	Postcladella	Induan	-0.39794	0.4	Krainer et al., 2011
N0155	Foraminifera	Robuloides lens	Robuloides	Induan	-0.744727	0.18	Groves-2007
N0777	Gastropods	Abrekopsis depresispirus	Abrekopsis	Induan	0.9509	8.931	Schaal et al., 2016
N0778	Gastropods	Ananias sp.	Ananias	Induan	0.521	3.31894	Schaal et al., 2016
N0779	Gastropods	Bellerophon abrekensis	Bellerophon	Induan	1.248	17.7011	Schaal et al., 2016
N0780	Gastropods	Chartronella maedai	Chartronella	Induan	0.8241	6.6696	Schaal et al., 2016
N0781	Gastropods	Coelostylina	Coelostylina	Induan	0.705	5.06991	Schaal et al., 2016
N0782	Gastropods	Cossmannina alfischeri	Cossmannina	Induan	0.662758	4.6	Foster et al., 2018
N0785	Gastropods	Dicellonema panxianensis	Dicellonema	Induan	0.977724	9.5	Kaim et al., 2010
N0784	Gastropods	Dicellonema granaticarinata	Dicellonema	Induan	0.944483	8.8	Kaim et al., 2010
N0783	Gastropods	Dicellonema abrekensis	Dicellonema	Induan	0.863323	7.3	Foster et al., 2018
N0786	Gastropods	Eucochlis obliquecostata	Eucochlis	Induan	0.643453	4.4	Foster et al., 2018
N0787	Gastropods	Euphemites	Euphemites	Induan	0.6282	4.24815	Schaal et al., 2016
N0788	Gastropods	Glabrocingulum sp.	Glabrocingulum	Induan	0.612784	4.1	Foster et al., 2018
N0789	Gastropods	Jiangxispira yangouensis	Jiangxispira	Induan	0.1761	1.50003	Schaal et al., 2016
N0790	Gastropods	Lepidotrochus	Lepidotrochus	Induan	0.4742	2.97989	Schaal et al., 2016
N0791	Gastropods	Microconchus aberrans	Microconchus	Induan	0.255273	1.8	Foster et al., 2018
N0793	Gastropods	Naticopsis arctica	Naticopsis	Induan	1.4624	29	Brayard et al., 2015
N0792	Gastropods	Naticopsis	Naticopsis	Induan	1.164	14.5881	Schaal et al., 2016
N0794	Gastropods	Natiria	Natiria	Induan	1.2319	17.0569	Schaal et al., 2016
N0795	Gastropods	Omphaloptycha hormolira	Omphaloptycha	Induan	1.1847	15.3003	Schaal et al., 2016
N0796	Gastropods	Palaeonarica guangxinensis	Palaeonarica	Induan	0.838849	6.9	Kaim et al., 2010
N0797	Gastropods	Polygyrina zhongzhaiensis	Polygyrina	Induan	0.8129	6.4998	Schaal et al., 2016
N0798	Gastropods	Retispira asiatica	Retispira	Induan	0.7559	5.70033	Schaal et al., 2016
N0799	Gastropods	Stachella granaticarinata	Stachella	Induan	0.9445	8.80035	Schaal et al., 2016
N0800	Gastropods	Streptacis	Streptacis	Induan	-0.2326	0.585329	Schaal et al., 2016
N0801	Gastropods	Strobeus	Strobeus	Induan	0.422	2.64241	Schaal et al., 2016
N0802	Gastropods	Trachybembix	Trachybembix	Induan	0.7267	5.32967	Schaal et al., 2016
N0803	Gastropods	Vernelia samae	Vernelia	Induan	0.662758	4.6	Foster et al., 2018
N0804	Gastropods	Wannerispira shangganensis	Wannerispira	Induan	1.0013	10.03	Kaim et al., 2010
N0805	Gastropods	Warthia borealis	Warthia	Induan	1.25527	18	Kaim et al., 2010
N0807	Gastropods	Warthia zakharovi	Warthia	Induan	1.1614	14.5011	Schaal et al., 2016
N0806	Gastropods	Warthia vaceki	Warthia	Induan	0.643453	4.4	Foster et al., 2018
N0958	Nautiloids	Gyronautilus popovi	Gyronautilus	Induan	2.0969	124.997	Schaal et al., 2016
N0959	Nautiloids	Gyronautilus praevolutus	Gyronautilus	Induan	1.8388	68.9922	Schaal et al., 2016
N1068	Nautiloids	Xiaohenautilus abrekensis	Xiaohenautilus	Induan	1.8899	77.6068	Schaal et al., 2016
N1069	Nautiloids	Xiaohenautilus mulleni	Xiaohenautilus	Induan	1.77597	59.7	Jenks et al., 2021
N1138	Ostracods	Acratia changxingensis	Acratia	Induan	-0.184422	0.654	Qiu et al., 2019
N1140	Ostracods	Bairdia subsymmetrica	Bairdia	Induan	-0.129596	0.742	Qiu et al., 2019
N1139	Ostracods	Bairdia meishanensis	Bairdia	Induan	-0.2255	0.594977	Schaal et al., 2016
N1142	Ostracods	Bairdia wailiensis	Bairdia	Induan	-0.2596	0.550047	Schaal et al., 2016
N1141	Ostracods	Bairdia urodeloformis	Bairdia	Induan	-0.3716	0.425011	Schaal et al., 2016
N1145	Ostracods	Bairdiacypris ottomanensis	Bairdiacypris	Induan	-0.1707	0.674994	Schaal et al., 2016
N1143	Ostracods	Bairdiacypris anisica	Bairdiacypris	Induan	-0.177832	0.664	Qiu et al., 2019
N1144	Ostracods	Bairdiacypris combeae	Bairdiacypris	Induan	-0.236572	0.58	Qiu et al., 2019
N1146	Ostracods	Basslerella superarella	Basslerella	Induan	-0.437707	0.365	Forel et al., 2015
N1147	Ostracods	Callicythere postangusta	Callicythere	Induan	-0.4685	0.340017	Schaal et al., 2016
N1151	Ostracods	Carinaknightina tibetensis	Carinaknightina	Induan	-0.1308	0.739946	Schaal et al., 2016
N1150	Ostracods	Carinaknightina neutrium	Carinaknightina	Induan	-0.1959	0.636942	Schaal et al., 2016
N1149	Ostracods	Carinaknightina discarinata	Carinaknightina	Induan	-0.2596	0.550047	Schaal et al., 2016
N1152	Ostracods	Carinaknightina zhenfengensis	Carinaknightina	Induan	-0.2596	0.550047	Schaal et al., 2016
N1148	Ostracods	Carinaknightina carinata	Carinaknightina	Induan	-0.3279	0.470002	Schaal et al., 2016
N1153	Ostracods	Cavellina triassica	Cavellina	Induan	-0.2441	0.570033	Schaal et al., 2016
N1154	Ostracods	Fabalicypris reniformis	Fabalicypris	Induan	-0.1871	0.64998	Schaal et al., 2016
N1155	Ostracods	Hollinella tingi	Hollinella	Induan	-0.0486625	0.894	Qiu et al., 2019
N1156	Ostracods	Judahella sp.	Judahella	Induan	-0.4202	0.380014	Schaal et al., 2016
N1158	Ostracods	Langdaia suboblonga	Langdaia	Induan	-0.100727	0.793	Qiu et al., 2019
N1157	Ostracods	Langdaia laolongdongensis	Langdaia	Induan	-0.10902	0.778	Qiu et al., 2019
N1160	Ostracods	Liuzhinia guangxiensis	Liuzhinia	Induan	-0.0925886	0.808	Qiu et al., 2019
N1159	Ostracods	Liuzhinia antalyaensis	Liuzhinia	Induan	-0.1308	0.739946	Schaal et al., 2016
N1161	Ostracods	Lutkevichinella ornata	Lutkevichinella	Induan	-0.2924	0.510035	Schaal et al., 2016
N1162	Ostracods	Paracypris gaetanii	Paracypris	Induan	-0.1871	0.64998	Schaal et al., 2016
N1163	Ostracods	Praezabythocypris ottomanensis	Praezabythocypris	Induan	-0.124939	0.75	Qiu et al., 2019
N1164	Ostracods	Truncobairdia beaglensis	Truncobairdia	Induan	-0.0915	0.810028	Schaal et al., 2016

## Sheet: References
Bai, R., Dai, X., Song, H., 2017. Conodont and Ammonoid Biostratigraphies around Permian-Triassic Boundary from Jianzishan of South China. Journal of Earth Science, 28(4): 595-613.
Brayard, A., Meier, M., Escarguel, G., Fara, E., Nützel, A., Olivier, N., Bylund, K.G., Jenks, J.F., Stephen, D.A., Hautmann, M., 2015. Early Triassic Gulliver gastropods: Spatio-temporal distribution and significance for biotic recovery after the end-Permian mass extinction. Earth-Science Reviews, 146: 31-64.
Brosse, M., Baud, A., Bhat, G.M., Bucher, H., Leu, M., Vennemann, T., Goudemand, N., 2017. Conodont-based Griesbachian biochronology of the Guryul Ravine section (basal Triassic, Kashmir, India). Geobios, 50(5-6): 359-387.
Chen, J., Song, H., He, W., Tong, J., Wang, F., Wu, S., 2019. Size variation of brachiopods from the Late Permian through the Middle Triassic in South China: Evidence for the Lilliput Effect following the Permian-Triassic extinction. Palaeogeography, Palaeoclimatology, Palaeoecology, 519: 248-257.
Dai, X., Song, H., Brayard, A., Ware, D., 2019. A new Griesbachian–Dienerian (Induan, Early Triassic) ammonoid fauna from Gujiao, South China. Journal of Paleontology, 93(1): 48-71.
Forel, M.B., Crasquin, S., Chitnarin, A., Angiolini, L., Gaetani, M., 2015. Precocious sexual dimorphism and the Lilliput effect in Neo‐Tethyan Ostracoda (Crustacea) through the Permian–Triassic boundary. Palaeontology, 58(3): 409-454.
Foster, W., Gliwa, J., Lembke, C., Pugh, A., Hofmann, R., Tietje, M., Varela, S., Foster, L., Korn, D., Aberhan, M., 2020. Evolutionary and ecophenotypic controls on bivalve body size distributions following the end-Permian mass extinction. Global and Planetary Change, 185: 103088.
Foster, W., Lehrmann, D., Yu, M., Ji, L., Martindale, R., 2018. Persistent environmental stress delayed the recovery of marine communities in the aftermath of the latest Permian mass extinction. Paleoceanography and Paleoclimatology, 33(4): 338-353.
Gaillot, J., Vachard, D., 2007. The Khuff Formation (Middle East) and time-equivalents in Turkey and South China: biostratigraphy from Capitanian to Changhsingian times (Permian), new foraminiferal taxa, and palaeogeographical implications. Coloquios de Paleontología, 57: 37-223.
Gaillot, J., Vachard, D., Galfetti, T., Martini, R., 2009. New latest Permian foraminifers from Laren (Guangxi Province, South China): Palaeobiogeographic implications. Geobios, 42(2): 141-168.
Groves, J.R., Altiner, D., Rettori, R., 2005. Extinction, survival, and recovery of lagenide foraminifers in the Permian-Triassic boundary interval, Central Taurides, Turkey. Journal of Paleontology, 79 suppl.: 1-38.
Groves, J.R., Kulagina, E.I., Villa, E., 2007. Diachronous appearances of the Pennsylvanian fusulinid profusulinella in Eurasia and North America. Journal of Paleontology, 81(2): 227-237.
Haghighat, N., Hashemi, H., Tavakoli, V., Nestell, G.P., 2020. Permian–Triassic extinction pattern revealed by foraminifers and geochemical records in the central Persian Gulf, southern Iran. Palaeogeography, Palaeoclimatology, Palaeoecology, 543: 109588.
Huang, Y., Tong, J., Tian, L., Song, H., Chu, D., 2022. Temporal body-size variations of bivalves in South China from the Late Permian to the early Middle Triassic. Palaeogeography Palaeoclimatology Palaeoecology: in review.
Jenks, J.F., Maekawa, T., Ware, D., Shigeta, Y., Brayard, A., Bylund, K.G., 2021. Late Griesbachian (Early Triassic) ammonoids and nautiloids from the Dinwoody Formation at Crittenden Springs, Elko County, Nevada, 86. New Mexico Museum of Natural History and Science.
Jiang, H., Lai, X., Sun, Y., Wignall, P.B., Liu, J., Yan, C., 2014. Permian-Triassic conodonts from Dajiang (Guizhou, South China) and their implication for the age of microbialite deposition in the aftermath of the End-Permian mass extinction. Journal of Earth Science, 25(3): 413-430.
Kaim, A., Nützel, A., Bucher, H., Brühwiler, T., Goudemand, N., 2010. Early Triassic (Late Griesbachian) gastropods from South China (Shanggan, Guangxi). Swiss Journal of Geosciences, 103(1): 121-128.
Kobayashi, F., 1997. Upper Permian foraminifers from the Iwai-Kanyo area, west Tokyo, Japan. Journal of Foraminiferal Research, 27: 186-195.
Kobayashi, F., 2002. Lithology and foraminiferal fauna of allochthonous limestones (Changhsingian) in the upper part of the Toyoma Formation in the south Kitakami Belt, northeast Japan. Paleontological Research, 6(4): 331-342.
Korn, D., Ghaderi, A., Leda, L., Schobben, M., Ashouri, A.R., 2016. The ammonoids from the Late Permian Paratirolites Limestone of Julfa (East Azerbaijan, Iran). Journal of Systematic Palaeontology, 14(10): 841-890.
Korn, D., Ghaderi, A., Tabrizi, N.G., 2019. Early Changhsingian (Late Permian) ammonoids from NW Iran. Neues Jahrbuch für Geologie und Paläontologie, 293(1): 37-56.
Krainer, K., Vachard, D., 2011. The Lower Triassic Werfen Formation of the Karawanken Mountains (Southern Austria) and its disaster survivor microfossils, with emphasis on Postcladella n. gen. (Foraminifera, Miliolata, Cornuspirida). Revue de Micropaléontologie, 54(2): 59-85.
Lys, M., Colchen, M., Bassoulet, J.P., Marcoux, J., Mascle, G., 1980. La biozone a Colaniella parva du Permien supérieur et sa microfaune dans le bloc calcaire exotique de Lamayuru, Himalaya du Ladakh. Revue de Micropaléontologie, 23: 76-108.
Maekawa, T., Komatsu, T., Shigeta, Y., Dang, T., Nguyen, D., 2016. Upper Induan and Lower Olenekian conodont assemblages from the lowest part of the Bac Thuy Formation in the Ban Ru area, Northeastern Vietnam, Proceedings of the 2nd National Scientific Conference of Vietnam Natural Museum System. Publishing House for Science and Technology, Hanoi, pp. 193-207.
Metcalfe, I., Crowley, J., 2020. Upper Permian and Lower Triassic conodonts, high-precision U-Pb zircon ages and the Permian-Triassic boundary in the Malay Peninsula. Journal of Asian Earth Sciences, 199: 104403.
Miao, L., Dai, X., Korn, D., Brayard, A., Chen, J., Liu, X., Song, H., 2021. A Changhsingian (late Permian) nautiloid assemblage from Gujiao, South China. Papers in Palaeontology, 7(1): 329-351.
Nestell, G.P., Nestell, M.K., 2001. Late Changhsingian Foraminifers of the Northwestern Caucasus. Micropaleontology, 47(3): 205-234.
Noé, S.U., 1987. Facies and paleogeography of the marine Upper Permian and of the Permian-Triassic boundary in the Southern Alps (Bellerophon Formation, Tesero Horizon). Facies, 16(1): 89.
Oraveczne-Scheffer, A., 1987. Triassic Foraminifers of the Transdanubian Central Range. Geologica Hungarica, 50(13): 1-323.
Orchard, M.J., Krystyn, L., 1998. Conodonts of the lowermost Triassic of Spiti, and new zonation based on Neogondolella successions. Rivista Italiana di Paleontologia e Stratigrafia, 104(3): 341-368.
Orchard, M.J., Lehrmann, D.J., Wei, J., Wang, H., Taylor, H.J., 2007. Conodonts from the Olenekian-Anisian boundary beds, Guandao, Guizhou Province, China. New Mexico Museum of Natural History and Science Bulletin, 41: 347-354.
Qiu, X., Tian, L., Wu, K., Benton, M.J., Sun, D., Yang, H., Tong, J., 2019. Diverse earliest Triassic ostracod fauna of the non‐microbialite‐bearing shallow marine carbonates of the Yangou section, South China. Lethaia, 52(4): 583-596.
Romano, C., Koot, M.B., Kogan, I., Brayard, A., Minikh, A.V., Brinkmann, W., Bucher, H., Kriwet, J., 2016. Permian–Triassic Osteichthyes (bony fishes): diversity dynamics and body size evolution. Biological Reviews, 91(1): 106-147.
Romano, C., López-Arbarello, A., Ware, D., Jenks, J.F., Brinkmann, W., 2019. Marine Early Triassic Actinopterygii from the Candelaria Hills (Esmeralda County, Nevada, USA). Journal of Paleontology, 93(5): 971-1000.
Schaal, E.K., Clapham, M.E., Rego, B.L., Wang, S.C., Payne, J.L., 2016. Comparative size evolution of marine clades from the Late Permian through Middle Triassic. Paleobiology, 42(1): 127-142.
Shi, G.R., Zhang, Y.-c., Shen, S.-z., He, W.-h., 2016. Nearshore–offshore–basin species diversity and body size variation patterns in Late Permian (Changhsingian) brachiopods. Palaeogeography, Palaeoclimatology, Palaeoecology, 448: 96-107.
Song, H., Tong, J., Chen, Z.Q., Yang, H., Wang, Y., 2009. End-Permian mass extinction of foraminifers in the Nanpanjiang Basin, South China. Journal of Paleontology, 83(5): 718-738.
Song, H., Tong, J., Zhang, K., Wang, Q., Chen, Z.Q., 2007. Foraminifers surviving from the end-Permian mass extinction at Meishan, Changxing, China. Palaeoworld, 22(1-3): 105-119.
Wang, Y., Ueno, K., 2009. A new fusulinoidean genus Dilatofusulina from the Lopingian (Upper Permian) of southern Tibet, China. The Journal of Foraminiferal Research, 39(1): 56-65.
Wardlaw, B.R., Nestell, M.K., Nestell, G.P., Ellwood, B.B., Lan, L.T.P., 2015. Conodont biostratigraphy of the Permian-Triassic boundary sequence at Lung Cam, Vietnam. Micropaleontology, 61(4-5): 313-334.
Ware, D., Bucher, H., Brühwiler, T., Krystyn, L., 2018a. Dienerian (Early Triassic) ammonoids from Spiti, Himachal Pradesh, India, Dienerian (Early Triassic) ammonoids from the Northern Indian Margin, pp. 177-241.
Ware, D., Bucher, H., Brühwiler, T., Schneebeli-Hermann, E., Hochuli, P.A., Roohi, G., Ur-Rehman, K., Yaseen, A., 2018b. Griesbachian and Dienerian (Early Triassic) ammonoids from the Salt Range, Pakistan, Dienerian (Early Triassic) ammonoids from the Northern Indian Margin, pp. 11-175.
Wu, H.-T., He, W.-H., Zhang, Y., Yang, T.-L., Xiao, Y.-F., Chen, B., Weldon, E.A., 2016. Palaeobiogeographic distribution patterns and processes of Neochonetes and Fusichonetes (Brachiopoda) in the late Palaeozoic and earliest Mesozoic. Palaeoworld, 25(4): 508-518.
Yang, B., Li, H., Wignall, P.B., Jiang, H., Niu, Z., Ye, Q., Wu, Q., Lai, X., 2019. Latest wuchiapingian to earliest triassic conodont zones and δ13Ccarb isotope excursions from deep-water sections in western Hubei province, south China. Journal of Earth Science, 30(5): 1059-1074.
Yuan, D.-X., Zhang, Y.-C., Shen, S.-Z., 2018. Conodont succession and reassessment of major events around the Permian-Triassic boundary at the Selong Xishan section, southern Tibet, China. Global and Planetary Change, 161: 194-210.
Zhao, L., Chen, Y., Chen, Z.-Q., Cao, L., 2013. Uppermost Permian to Lower Triassic conodont zonation from Three Gorges area, South China. Palaios, 28(8): 523-540.
