# Supplementary material for: Respiratory protein-driven selectivity during the Permian-Triassic mass extinction
Source: Innovation (Camb). 2024 Mar 28;5(3):100618. doi: 10.1016/j.xinn.2024.100618 (PMC11025005; doi:10.1016/j.xinn.2024.100618)
Supplement: Data S3. Predictor variables and extinction status during the Permian-Triassic mass extinction [file mmc4.xlsx]

## Sheet: Data S3
Clades	Genera	O2 carrying type	Log Max O2 capacity	Minerology	Physiology	Motility	Circulatory system	Log Geocell	Log Occurrence	No of Geocell	No of Occurrence	Extinct	Diversity loss
Bivalve	Aviculopecten	Hemoglobin	2.35025	0	2	2	1	1.79176	3.17805	6	24	0	0
Bivalve	Chaenomya	Hemoglobin	2.35025	0	2	3	1	0.693147	0.693147	2	2	0	0
Bivalve	Isognomon	Hemoglobin	2.35025	0	2	1	1	0	0	1	1	0	0
Bivalve	Lima	Hemoglobin	2.35025	0	2	1	1	0	0	1	1	0	0
Bivalve	Lopha	Hemoglobin	2.35025	0	2	1	1	0	0.693147	1	2	0	0
Bivalve	Promytilus	Hemoglobin	2.35025	0	2	1	1	1.09861	1.60944	3	5	0	0
Bivalve	Streblochondria	Hemoglobin	2.35025	0	2	1	1	1.09861	2.19722	3	9	0	0
Bivalve	Tosapecten	Hemoglobin	2.35025	0	2	4	1	0	0	1	1	0	0
Bivalve	Waagenoperna	Hemoglobin	2.35025	0	2	1	1	0	0	1	1	0	0
Bivalve	Acanthopecten	Hemoglobin	2.35025	0	2	1	1	0.693147	1.38629	2	4	0	0
Bivalve	Alula	Hemoglobin	2.35025	0	2	3	1	0	0	1	1	0	0
Bivalve	Anodontophora	Hemoglobin	2.35025	0	2	3	1	1.94591	2.3979	7	11		1
Bivalve	Anomia	Hemoglobin	2.35025	0	2	2	1	0	0.693147	1	2		1
Bivalve	Anshunopecten	Hemoglobin	2.35025	0	2	1	1	0	0.693147	1	2	0	0
Bivalve	Astartella	Hemoglobin	2.35025	0	2	4	1	1.38629	2.48491	4	12	1	1
Bivalve	Astartopis	Hemoglobin	2.35025	0	2	3	1	0	0	1	1		1
Bivalve	Atomodesma	Hemoglobin	2.35025	0	2	1	1	0.693147	1.09861	2	3	1	1
Bivalve	Australomya	Hemoglobin	2.35025	0	2	3	1	0	0.693147	1	2	0	0
Bivalve	Bakevellia	Hemoglobin	2.35025	0	2	1	1	0.693147	1.60944	2	5	1	1
Bivalve	Bositra	Hemoglobin	2.35025	0	2	1	1	0.693147	0.693147	2	2		1
Bivalve	Claraia	Hemoglobin	2.35025	0	2	3	1	1.09861	1.79176	3	6	1	1
Bivalve	Claraioides	Hemoglobin	2.35025	0	2	2	1	0.693147	1.09861	2	3	0	0
Bivalve	Costatoria	Hemoglobin	2.35025	0	2	3	1	0.693147	1.38629	2	4		1
Bivalve	Crenipecten	Hemoglobin	2.35025	0	2	1	1	1.09861	1.60944	3	5	0	0
Bivalve	Crittendenia	Hemoglobin	2.35025	0	2	1	1	1.60944	1.60944	5	5		1
Bivalve	Cunavella	Hemoglobin	2.35025	0	2	3	1	0	0.693147	1	2	0	0
Bivalve	Curionia	Hemoglobin	2.35025	0	2	3	1	0	0	1	1		1
Bivalve	Cyrtorostra	Hemoglobin	2.35025	0	2	1	1	0	0.693147	1	2	0	0
Bivalve	Dyasmya	Hemoglobin	2.35025	0	2	3	1	0	0	1	1	0	0
Bivalve	Edmondia	Hemoglobin	2.35025	0	2	3	1	0.693147	1.38629	2	4	0	0
Bivalve	Enantiostreon	Hemoglobin	2.35025	0	2	1	1	0	1.09861	1	3		1
Bivalve	Ensipteria	Hemoglobin	2.35025	0	2	1	1	1.09861	2.07944	3	8	0	0
Bivalve	Entolioides	Hemoglobin	2.35025	0	2	3	1	0	0.693147	1	2		1
Bivalve	Entolium	Hemoglobin	2.35025	0	2	3	1	1.60944	3.13549	5	23		1
Bivalve	Eopecten	Hemoglobin	2.35025	0	2	3	1	0	0	1	1		1
Bivalve	Etheripecten	Hemoglobin	2.35025	0	2	1	1	1.94591	3.04452	7	21	1	1
Bivalve	Euchondria	Hemoglobin	2.35025	0	2	1	1	1.38629	3.13549	4	23	0	0
Bivalve	Eumorphotis	Hemoglobin	2.35025	0	2	1	1	0	0.693147	1	2	1	1
Bivalve	Gervillia	Hemoglobin	2.35025	0	2	1	1	1.79176	2.48491	6	12		1
Bivalve	Girtypecten	Hemoglobin	2.35025	0	2	1	1	1.09861	1.79176	3	6	0	0
Bivalve	Guichiella	Hemoglobin	2.35025	0	2	1	1	0	0	1	1	1	1
Bivalve	Guizhoupecten	Hemoglobin	2.35025	0	2	1	1	1.38629	2.48491	4	12	0	0
Bivalve	Gujocardita	Hemoglobin	2.35025	0	2	4	1	1.09861	2.48491	3	12	0	0
Bivalve	Hayasakapecten	Hemoglobin	2.35025	0	2	1	1	0	0	1	1	0	0
Bivalve	Heminajas	Hemoglobin	2.35025	0	2	3	1	0	0.693147	1	2		1
Bivalve	Heteroconchia	Hemoglobin	2.35025	0	2	3	1	0	0	1	1	0	0
Bivalve	Heteropecten	Hemoglobin	2.35025	0	2	1	1	0	0	1	1	0	0
Bivalve	Hunanopecten	Hemoglobin	2.35025	0	2	1	1	1.38629	2.99573	4	20	0	0
Bivalve	Intomodesma	Hemoglobin	2.35025	0	2	3	1	0	0.693147	1	2	0	0
Bivalve	Leptochondria	Hemoglobin	2.35025	0	2	1	1	1.09861	2.19722	3	9	1	1
Bivalve	Leptodesma	Hemoglobin	2.35025	0	2	1	1	0.693147	1.94591	2	7	0	0
Bivalve	Leviconcha	Hemoglobin	2.35025	0	2	3	1	0.693147	1.09861	2	3		1
Bivalve	Liebea	Hemoglobin	2.35025	0	2	1	1	0.693147	1.94591	2	7	0	0
Bivalve	Limipecten	Hemoglobin	2.35025	0	2	1	1	1.09861	1.60944	3	5	0	0
Bivalve	Liostrea	Hemoglobin	2.35025	0	2	1	1	0.693147	1.09861	2	3		1
Bivalve	Maitaia	Hemoglobin	2.35025	0	2	3	1	1.09861	1.38629	3	4	1	1
Bivalve	Modiolus	Hemoglobin	2.35025	0	2	1	1	0	0	1	1	1	1
Bivalve	Myalina	Hemoglobin	2.35025	0	2	1	1	1.09861	1.38629	3	4	1	1
Bivalve	Myoconcha	Hemoglobin	2.35025	0	2	3	1	1.09861	1.38629	3	4		1
Bivalve	Myonia	Hemoglobin	2.35025	0	2	3	1	1.09861	1.38629	3	4	0	0
Bivalve	Mytilus	Hemoglobin	2.35025	0	2	1	1	0	0	1	1		1
Bivalve	Neoschizodus	Hemoglobin	2.35025	0	2	3	1	0	0.693147	1	2	1	1
Bivalve	Netschajewia	Hemoglobin	2.35025	0	2	1	1	1.09861	1.60944	3	5	0	0
Bivalve	Obliquipecten	Hemoglobin	2.35025	0	2	1	1	0	0.693147	1	2	0	0
Bivalve	Ochotomya	Hemoglobin	2.35025	0	2	3	1	0	0	1	1		1
Bivalve	Oriocrassatella	Hemoglobin	2.35025	0	2	4	1	0.693147	1.09861	2	3	0	0
Bivalve	Oxytoma	Hemoglobin	2.35025	0	2	1	1	0	0	1	1	1	1
Bivalve	Palaeolima	Hemoglobin	2.35025	0	2	1	1	1.38629	2.83321	4	17	1	1
Bivalve	Paradoxipecten	Hemoglobin	2.35025	0	2	1	1	0.693147	2.07944	2	8	0	0
Bivalve	Parallelodon	Hemoglobin	2.35025	0	2	3	1	1.09861	2.56495	3	13	1	1
Bivalve	Pecten	Hemoglobin	2.35025	0	2	3	1	0	1.60944	1	5		1
Bivalve	Permoceramus	Hemoglobin	2.35025	0	2	3	1	0	0	1	1	0	0
Bivalve	Permoperna	Hemoglobin	2.35025	0	2	1	1	0.693147	1.79176	2	6	0	0
Bivalve	Permophorus	Hemoglobin	2.35025	0	2	3	1	1.09861	1.38629	3	4	1	1
Bivalve	Pernopecten	Hemoglobin	2.35025	0	2	1	1	1.09861	3.04452	3	21	1	1
Bivalve	Phaenodesmia	Hemoglobin	2.35025	0	2	4	1	0	0.693147	1	2	0	0
Bivalve	Pinna	Hemoglobin	2.35025	0	2	1	1	0	0.693147	1	2	1	1
Bivalve	Pleuromya	Hemoglobin	2.35025	0	2	3	1	0.693147	1.38629	2	4		1
Bivalve	Pleuronectites	Hemoglobin	2.35025	0	2	3	1	0	0	1	1		1
Bivalve	Posidonia	Hemoglobin	2.35025	0	2	2	1	0.693147	0.693147	2	2	1	1
Bivalve	Promyalina	Hemoglobin	2.35025	0	2	1	1	1.09861	1.60944	3	5	1	1
Bivalve	Promysidiella	Hemoglobin	2.35025	0	2	3	1	0.693147	0.693147	2	2		1
Bivalve	Pseudocorbula	Hemoglobin	2.35025	0	2	3	1	1.09861	1.60944	3	5		1
Bivalve	Pseudomodiolus	Hemoglobin	2.35025	0	2	1	1	0	0	1	1	0	0
Bivalve	Pseudomonotis	Hemoglobin	2.35025	0	2	1	1	0.693147	1.38629	2	4	1	1
Bivalve	Pteria	Hemoglobin	2.35025	0	2	1	1	0.693147	1.09861	2	3	1	1
Bivalve	Pteroclaraia	Hemoglobin	2.35025	0	2	1	1	0	0	1	1		1
Bivalve	Pteronites	Hemoglobin	2.35025	0	2	1	1	0	0	1	1	0	0
Bivalve	Ptychopteria	Hemoglobin	2.35025	0	2	1	1	0	0.693147	1	2	0	0
Bivalve	Saturnopecten	Hemoglobin	2.35025	0	2	1	1	0	0.693147	1	2	0	0
Bivalve	Schafhaeutlia	Hemoglobin	2.35025	0	2	3	1	0.693147	0.693147	2	2		1
Bivalve	Schizodus	Hemoglobin	2.35025	0	2	3	1	1.38629	2.07944	4	8	0	0
Bivalve	Scythentolium	Hemoglobin	2.35025	0	2	2	1	1.09861	1.38629	3	4		1
Bivalve	Sedgwickia	Hemoglobin	2.35025	0	2	4	1	0	0.693147	1	2	0	0
Bivalve	Septimyalina	Hemoglobin	2.35025	0	2	3	1	0	0	1	1	0	0
Bivalve	Streblopteria	Hemoglobin	2.35025	0	2	1	1	0.693147	0.693147	2	2	0	0
Bivalve	Stutchburia	Hemoglobin	2.35025	0	2	1	1	1.09861	2.63906	3	14	1	1
Bivalve	Taimyria	Hemoglobin	2.35025	0	2	1	1	0.693147	1.09861	2	3	0	0
Bivalve	Tambanella	Hemoglobin	2.35025	0	2	1	1	0.693147	1.94591	2	7	0	0
Bivalve	Towapteria	Hemoglobin	2.35025	0	2	1	1	1.38629	2.19722	4	9	1	1
Bivalve	Trabeculatia	Hemoglobin	2.35025	0	2	3	1	0	0	1	1	0	0
Bivalve	Triaphorus	Hemoglobin	2.35025	0	2	3	1	0	0.693147	1	2		1
Bivalve	Trigonodus	Hemoglobin	2.35025	0	2	3	1	0	0	1	1		1
Bivalve	Unionites	Hemoglobin	2.35025	0	2	3	1	0	0	1	1	1	1
Bivalve	Vacunella	Hemoglobin	2.35025	0	2	3	1	0	0	1	1	0	0
Bivalve	Wilkingia	Hemoglobin	2.35025	0	2	3	1	1.38629	2.30259	4	10	0	0
Bivalvia-P	Solemya	Hemocyanin	1.63949	0	2	1	1	0.693147	1.60944	2	5	0	0
Bivalvia-P	Austrotindaria	Hemocyanin	1.63949	0	2	4	1	2.19722	4.57471	9	97		1
Bivalvia-P	Malletia	Hemocyanin	1.63949	0	2	3	1	0	0	1	1		1
Bivalvia-P	Myophoria	Hemocyanin	1.63949	0	2	3	1	0	0	1	1	1	1
Bivalvia-P	Nucinella	Hemocyanin	1.63949	0	2	3	1	0	0	1	1		1
Bivalvia-P	Nucula	Hemocyanin	1.63949	0	2	3	1	0	0	1	1		1
Bivalvia-P	Nuculopsis	Hemocyanin	1.63949	0	2	4	1	1.79176	2.89037	6	18	1	1
Bivalvia-P	Palaeoneilo	Hemocyanin	1.63949	0	2	4	1	1.38629	2.94444	4	19	1	1
Bivalvia-P	Palaeonucula	Hemocyanin	1.63949	0	2	4	1	0.693147	1.09861	2	3	1	1
Bivalvia-P	Phestia	Hemocyanin	1.63949	0	2	4	1	1.79176	2.63906	6	14	0	0
Bivalvia-P	Polidevcia	Hemocyanin	1.63949	0	2	3	1	0	0	1	1	0	0
Bivalvia-P	Taimyrodon	Hemocyanin	1.63949	0	2	3	1	0	0	1	1		1
Bivalvia-P	Trigonucula	Hemocyanin	1.63949	0	2	3	1	0	0	1	1		1
Brachiopod	Athyris	Hemerythrin	1.24551	0	1	1	1	1.09861	1.60944	3	5	0	0
Brachiopod	Dielasma	Hemerythrin	1.24551	0	1	1	1	2.07944	3.09104	8	22	0	0
Brachiopod	Plicatifera	Hemerythrin	1.24551	0	1	1	1	0.693147	1.38629	2	4	0	0
Brachiopod	Abrekia	Hemerythrin	1.24551	0	1	1	1	0	0.693147	1	2		1
Brachiopod	Acosarina	Hemerythrin	1.24551	0	1	1	1	1.60944	3.61092	5	37	1	1
Brachiopod	Alatoproductus	Hemerythrin	1.24551	0	1	1	1	0.693147	1.38629	2	4	0	0
Brachiopod	Allorhynchus	Hemerythrin	1.24551	0	1	1	1	0	0	1	1	0	0
Brachiopod	Alphaneospirifer	Hemerythrin	1.24551	0	1	1	1	1.79176	2.94444	6	19	0	0
Brachiopod	Ambocoelia	Hemerythrin	1.24551	0	1	1	1	0	0	1	1	0	0
Brachiopod	Amygdalocosta	Hemerythrin	1.24551	0	1	1	1	0	0	1	1	0	0
Brachiopod	Anchorhynchia	Hemerythrin	1.24551	0	1	1	1	0.693147	1.79176	2	6	0	0
Brachiopod	Anidanthus	Hemerythrin	1.24551	0	1	1	1	2.07944	3.09104	8	22	0	0
Brachiopod	Araxathyris	Hemerythrin	1.24551	0	1	1	1	2.30259	3.8712	10	48	1	1
Brachiopod	Asioproductus	Hemerythrin	1.24551	0	1	1	1	1.09861	1.60944	3	5	0	0
Brachiopod	Attenuatella	Hemerythrin	1.24551	0	1	1	1	1.09861	1.09861	3	3	0	0
Brachiopod	Aurilinoproductus	Hemerythrin	1.24551	0	1	1	1	0	1.38629	1	4	0	0
Brachiopod	Biplatyconcha	Hemerythrin	1.24551	0	1	1	1	0	0.693147	1	2	0	0
Brachiopod	Bullarina	Hemerythrin	1.24551	0	1	1	1	0	0.693147	1	2	0	0
Brachiopod	Buxtonia	Hemerythrin	1.24551	0	1	1	1	0	0.693147	1	2	0	0
Brachiopod	Callispirina	Hemerythrin	1.24551	0	1	1	1	0	0.693147	1	2	0	0
Brachiopod	Camarophorinella	Hemerythrin	1.24551	0	1	1	1	0	0.693147	1	2	0	0
Brachiopod	Cartorhium	Hemerythrin	1.24551	0	1	1	1	0	0.693147	1	2	0	0
Brachiopod	Cathaysia	Hemerythrin	1.24551	0	1	1	1	1.79176	3.93183	6	51	0	0
Brachiopod	Chenxianoproductus	Hemerythrin	1.24551	0	1	1	1	0	0	1	1	0	0
Brachiopod	Chianella	Hemerythrin	1.24551	0	1	1	1	0.693147	0.693147	2	2	0	0
Brachiopod	Chonetella	Hemerythrin	1.24551	0	1	1	1	1.09861	1.38629	3	4	0	0
Brachiopod	Chonetes	Hemerythrin	1.24551	0	1	1	1	0.693147	1.09861	2	3	0	0
Brachiopod	Chonetinella	Hemerythrin	1.24551	0	1	1	1	0.693147	2.07944	2	8	0	0
Brachiopod	Chuanyanella	Hemerythrin	1.24551	0	1	1	1	0.693147	1.38629	2	4	0	0
Brachiopod	Cleiothyridina	Hemerythrin	1.24551	0	1	1	1	1.38629	1.79176	4	6	0	0
Brachiopod	Comelicania	Hemerythrin	1.24551	0	1	1	1	0	1.09861	1	3	0	0
Brachiopod	Comelicothyris	Hemerythrin	1.24551	0	1	1	1	0	1.09861	1	3	0	0
Brachiopod	Composita	Hemerythrin	1.24551	0	1	1	1	0.693147	1.60944	2	5	0	0
Brachiopod	Compressoproductus	Hemerythrin	1.24551	0	1	1	1	1.60944	2.19722	5	9	0	0
Brachiopod	Costatumulus	Hemerythrin	1.24551	0	1	1	1	1.09861	1.38629	3	4	0	0
Brachiopod	Costiferina	Hemerythrin	1.24551	0	1	1	1	0	1.79176	1	6	0	0
Brachiopod	Costispinifera	Hemerythrin	1.24551	0	1	1	1	0.693147	1.38629	2	4	0	0
Brachiopod	Crenispirifer	Hemerythrin	1.24551	0	1	1	1	1.09861	2.30259	3	10	0	0
Brachiopod	Cruricella	Hemerythrin	1.24551	0	1	1	1	0	0	1	1	0	0
Brachiopod	Crurithyris	Hemerythrin	1.24551	0	1	1	1	1.94591	3.95124	7	52	1	1
Brachiopod	Cyrolexis	Hemerythrin	1.24551	0	1	1	1	0	0.693147	1	2	0	0
Brachiopod	Derbyia	Hemerythrin	1.24551	0	1	1	1	1.38629	3.13549	4	23	0	0
Brachiopod	Dictyoclostus	Hemerythrin	1.24551	0	1	1	1	1.09861	1.79176	3	6	0	0
Brachiopod	Dicystoconcha	Hemerythrin	1.24551	0	1	1	1	0	0	1	1	0	0
Brachiopod	Dongpanoproductus	Hemerythrin	1.24551	0	1	1	1	0	0	1	1	0	0
Brachiopod	Echinoconchus	Hemerythrin	1.24551	0	1	1	1	0.693147	0.693147	2	2	0	0
Brachiopod	Edriosteges	Hemerythrin	1.24551	0	1	1	1	1.38629	2.70805	4	15	0	0
Brachiopod	Eeteletina	Hemerythrin	1.24551	0	1	1	1	0	0	1	1	0	0
Brachiopod	Eliva	Hemerythrin	1.24551	0	1	1	1	0	0.693147	1	2	0	0
Brachiopod	Elivina	Hemerythrin	1.24551	0	1	1	1	0	0	1	1	0	0
Brachiopod	Enteletella	Hemerythrin	1.24551	0	1	1	1	0.693147	0.693147	2	2	0	0
Brachiopod	Enteletes	Hemerythrin	1.24551	0	1	1	1	1.79176	3.09104	6	22	0	0
Brachiopod	Enteletina	Hemerythrin	1.24551	0	1	1	1	1.38629	2.3979	4	11	0	0
Brachiopod	Eolaballa	Hemerythrin	1.24551	0	1	1	1	0	1.09861	1	3	0	0
Brachiopod	Falafer	Hemerythrin	1.24551	0	1	1	1	0	1.09861	1	3	0	0
Brachiopod	Fanichonetes	Hemerythrin	1.24551	0	1	1	1	1.09861	1.79176	3	6	0	0
Brachiopod	Fletcherithyris	Hemerythrin	1.24551	0	1	1	1	0.693147	1.09861	2	3		1
Brachiopod	Fredericksolasma	Hemerythrin	1.24551	0	1	1	1	0	0	1	1	0	0
Brachiopod	Fusichonetes	Hemerythrin	1.24551	0	1	1	1	1.60944	2.19722	5	9	1	1
Brachiopod	Fusiproductus	Hemerythrin	1.24551	0	1	1	1	0.693147	1.60944	2	5	0	0
Brachiopod	Fusispirifer	Hemerythrin	1.24551	0	1	1	1	0	0	1	1	0	0
Brachiopod	Geyerella	Hemerythrin	1.24551	0	1	1	1	0.693147	0.693147	2	2	0	0
Brachiopod	Girtyella	Hemerythrin	1.24551	0	1	1	1	0	0	1	1	0	0
Brachiopod	Gjelispinifera	Hemerythrin	1.24551	0	1	1	1	0	0	1	1	0	0
Brachiopod	Glyptorhynchia	Hemerythrin	1.24551	0	1	1	1	0	0	1	1	0	0
Brachiopod	Goniarina	Hemerythrin	1.24551	0	1	1	1	0	0	1	1	0	0
Brachiopod	Gruntallina	Hemerythrin	1.24551	0	1	1	1	0.693147	1.38629	2	4	0	0
Brachiopod	Gruntea	Hemerythrin	1.24551	0	1	1	1	0	0.693147	1	2	0	0
Brachiopod	Gubleria	Hemerythrin	1.24551	0	1	1	1	0	0	1	1	0	0
Brachiopod	Haydenella	Hemerythrin	1.24551	0	1	1	1	1.94591	3.82864	7	46	0	0
Brachiopod	Haydenoides	Hemerythrin	1.24551	0	1	1	1	0	0	1	1	0	0
Brachiopod	Hemiptychina	Hemerythrin	1.24551	0	1	1	1	1.09861	1.60944	3	5	0	0
Brachiopod	Himathyris	Hemerythrin	1.24551	0	1	1	1	0	0	1	1	0	0
Brachiopod	Horridonia	Hemerythrin	1.24551	0	1	1	1	0	0	1	1	0	0
Brachiopod	Huatangia	Hemerythrin	1.24551	0	1	1	1	0.693147	1.38629	2	4	0	0
Brachiopod	Hustedia	Hemerythrin	1.24551	0	1	1	1	1.38629	2.83321	4	17	1	1
Brachiopod	Hybostenoscisma	Hemerythrin	1.24551	0	1	1	1	0.693147	1.38629	2	4	0	0
Brachiopod	Incisius	Hemerythrin	1.24551	0	1	1	1	0	0.693147	1	2	0	0
Brachiopod	Janiceps	Hemerythrin	1.24551	0	1	1	1	0.693147	1.09861	2	3	0	0
Brachiopod	Juxathyris	Hemerythrin	1.24551	0	1	1	1	0.693147	1.09861	2	3	0	0
Brachiopod	Keyserlingina	Hemerythrin	1.24551	0	1	1	1	0.693147	2.19722	2	9	0	0
Brachiopod	Kiangsiella	Hemerythrin	1.24551	0	1	1	1	0	0	1	1	0	0
Brachiopod	Kiargsaiella	Hemerythrin	1.24551	0	1	1	1	0	0	1	1	0	0
Brachiopod	Krotovia	Hemerythrin	1.24551	0	1	1	1	1.09861	1.60944	3	5	0	0
Brachiopod	Labaella	Hemerythrin	1.24551	0	1	1	1	0	0	1	1	0	0
Brachiopod	Laevorhynchia	Hemerythrin	1.24551	0	1	1	1	0	0	1	1		1
Brachiopod	Lamnimargus	Hemerythrin	1.24551	0	1	1	1	0	0	1	1	0	0
Brachiopod	Lampangella	Hemerythrin	1.24551	0	1	1	1	0	0	1	1	0	0
Brachiopod	Laterispina	Hemerythrin	1.24551	0	1	1	1	0.693147	0.693147	2	2	0	0
Brachiopod	Lepismatina	Hemerythrin	1.24551	0	1	1	1	0	0	1	1		1
Brachiopod	Leptodus	Hemerythrin	1.24551	0	1	1	1	2.19722	3.89182	9	49	0	0
Brachiopod	Lichuanorelloides	Hemerythrin	1.24551	0	1	1	1	0	2.07944	1	8		1
Brachiopod	Lingula	Hemerythrin	1.24551	1	3	3	1	1.38629	2.48491	4	12	1	1
Brachiopod	Lingularia	Hemerythrin	1.24551	1	3	3	1	1.60944	2.07944	5	8	1	1
Brachiopod	Linoproductus	Hemerythrin	1.24551	0	1	1	1	1.60944	2.63906	5	14	0	0
Brachiopod	Linshuichonetes	Hemerythrin	1.24551	0	1	1	1	0	0	1	1	0	0
Brachiopod	Lissochonetes	Hemerythrin	1.24551	0	1	1	1	0	0.693147	1	2	0	0
Brachiopod	Lissorhynchia	Hemerythrin	1.24551	0	1	1	1	1.38629	3.17805	4	24	1	1
Brachiopod	Loxophragmus	Hemerythrin	1.24551	0	1	1	1	0	0	1	1	0	0
Brachiopod	Magniderbyia	Hemerythrin	1.24551	0	1	1	1	0.693147	1.60944	2	5	0	0
Brachiopod	Magniplicatina	Hemerythrin	1.24551	0	1	1	1	0	0	1	1	0	0
Brachiopod	Marginalosia	Hemerythrin	1.24551	0	1	1	1	0	0	1	1	0	0
Brachiopod	Marginifera	Hemerythrin	1.24551	0	1	1	1	1.60944	1.94591	5	7	0	0
Brachiopod	Martinia	Hemerythrin	1.24551	0	1	1	1	2.19722	3.89182	9	49	1	1
Brachiopod	Martiniopsis	Hemerythrin	1.24551	0	1	1	1	1.60944	1.79176	5	6	0	0
Brachiopod	Meekella	Hemerythrin	1.24551	0	1	1	1	1.79176	3.46574	6	32	0	0
Brachiopod	Meishanorhynchia	Hemerythrin	1.24551	0	1	1	1	0	0	1	1		1
Brachiopod	Nakimusiella	Hemerythrin	1.24551	0	1	1	1	0	0	1	1	0	0
Brachiopod	Neochonetes	Hemerythrin	1.24551	0	1	1	1	1.79176	3.97029	6	53	0	0
Brachiopod	Neoplicatifera	Hemerythrin	1.24551	0	1	1	1	0.693147	1.09861	2	3	0	0
Brachiopod	Neorichthofenia	Hemerythrin	1.24551	0	1	1	1	0	0	1	1	0	0
Brachiopod	Neospirifer	Hemerythrin	1.24551	0	1	1	1	1.38629	2.30259	4	10	0	0
Brachiopod	Notothyris	Hemerythrin	1.24551	0	1	1	1	1.79176	3.04452	6	21	0	0
Brachiopod	Oldhamina	Hemerythrin	1.24551	0	1	1	1	1.79176	4.07754	6	59	0	0
Brachiopod	Ombonia	Hemerythrin	1.24551	0	1	1	1	1.09861	2.07944	3	8	0	0
Brachiopod	Orbicoelia	Hemerythrin	1.24551	0	1	1	1	1.38629	1.79176	4	6	1	1
Brachiopod	Orbiculoidea	Hemerythrin	1.24551	1	3	1	1	1.60944	2.30259	5	10	1	1
Brachiopod	Orthotetes	Hemerythrin	1.24551	0	1	1	1	0	0	1	1	0	0
Brachiopod	Orthothetina	Hemerythrin	1.24551	0	1	1	1	2.07944	4.17439	8	65	0	0
Brachiopod	Orthotichia	Hemerythrin	1.24551	0	1	1	1	1.60944	2.30259	5	10	0	0
Brachiopod	Parachonetella	Hemerythrin	1.24551	0	1	1	1	0	0.693147	1	2	0	0
Brachiopod	Paracrurithyris	Hemerythrin	1.24551	0	1	1	1	1.79176	2.94444	6	19	1	1
Brachiopod	Paramarginifera	Hemerythrin	1.24551	0	1	1	1	0	0	1	1	0	0
Brachiopod	Paraorthotetina	Hemerythrin	1.24551	0	1	1	1	0	0	1	1	0	0
Brachiopod	Parapulchratia	Hemerythrin	1.24551	0	1	1	1	0.693147	1.38629	2	4	0	0
Brachiopod	Parapygmochonetes	Hemerythrin	1.24551	0	1	1	1	0	0	1	1	0	0
Brachiopod	Paraspiriferina	Hemerythrin	1.24551	0	1	1	1	1.09861	2.07944	3	8	0	0
Brachiopod	Paryphella	Hemerythrin	1.24551	0	1	1	1	1.60944	3.09104	5	22	1	1
Brachiopod	Paucispinauria	Hemerythrin	1.24551	0	1	1	1	0	0	1	1	0	0
Brachiopod	Peltichia	Hemerythrin	1.24551	0	1	1	1	1.09861	2.83321	3	17	0	0
Brachiopod	Periallus	Hemerythrin	1.24551	0	1	1	1	0	1.09861	1	3		1
Brachiopod	Perigeyerella	Hemerythrin	1.24551	0	1	1	1	1.09861	3.04452	3	21	0	0
Brachiopod	Permianella	Hemerythrin	1.24551	0	1	1	1	1.09861	1.09861	3	3	0	0
Brachiopod	Permophricodothyris	Hemerythrin	1.24551	0	1	1	1	1.60944	1.79176	5	6	0	0
Brachiopod	Phricodothyris	Hemerythrin	1.24551	0	1	1	1	0	1.79176	1	6	0	0
Brachiopod	Piarorhynchella	Hemerythrin	1.24551	0	1	1	1	0	0	1	1		1
Brachiopod	Plekonella	Hemerythrin	1.24551	0	1	1	1	0	0	1	1	0	0
Brachiopod	Plicochonetes	Hemerythrin	1.24551	0	1	1	1	0.693147	1.09861	2	3	0	0
Brachiopod	Prelissorhynchia	Hemerythrin	1.24551	0	1	1	1	1.60944	2.77259	5	16	1	1
Brachiopod	Pseudolabaia	Hemerythrin	1.24551	0	1	1	1	0.693147	1.09861	2	3	0	0
Brachiopod	Pugnax	Hemerythrin	1.24551	0	1	1	1	0.693147	1.38629	2	4	0	0
Brachiopod	Punctospirifer	Hemerythrin	1.24551	0	1	1	1	1.09861	2.19722	3	9	0	0
Brachiopod	Pustula	Hemerythrin	1.24551	0	1	1	1	0	0	1	1	0	0
Brachiopod	Pygmochonetes	Hemerythrin	1.24551	0	1	1	1	0.693147	1.38629	2	4	0	0
Brachiopod	Qinglongia	Hemerythrin	1.24551	0	1	1	1	0.693147	1.79176	2	6	0	0
Brachiopod	Quinquenella	Hemerythrin	1.24551	0	1	1	1	0	0	1	1	0	0
Brachiopod	Rectambitus	Hemerythrin	1.24551	0	1	1	1	0	0.693147	1	2	0	0
Brachiopod	Retimarginifera	Hemerythrin	1.24551	0	1	1	1	0	0	1	1	0	0
Brachiopod	Rhipidomella	Hemerythrin	1.24551	0	1	1	1	0.693147	0.693147	2	2	0	0
Brachiopod	Richthofenia	Hemerythrin	1.24551	0	1	1	1	1.79176	2.99573	6	20	0	0
Brachiopod	Rostranteris	Hemerythrin	1.24551	0	1	1	1	1.09861	1.60944	3	5	0	0
Brachiopod	Scacchinella	Hemerythrin	1.24551	0	1	1	1	0	0	1	1	0	0
Brachiopod	Scglottidia	Hemerythrin	1.24551	0	1	1	1	0	0	1	1	1	1
Brachiopod	Schellwienella	Hemerythrin	1.24551	0	1	1	1	0.693147	0.693147	2	2	0	0
Brachiopod	Schizophoria	Hemerythrin	1.24551	0	1	1	1	1.09861	1.38629	3	4	0	0
Brachiopod	Schuchertella	Hemerythrin	1.24551	0	1	1	1	1.09861	1.94591	3	7	0	0
Brachiopod	Semibrachthyris	Hemerythrin	1.24551	0	1	1	1	0	0	1	1	0	0
Brachiopod	Septocrurella	Hemerythrin	1.24551	0	1	1	1	0	0	1	1	0	0
Brachiopod	Septospirigerella	Hemerythrin	1.24551	0	1	1	1	0	0	1	1	0	0
Brachiopod	Sichuanothyris	Hemerythrin	1.24551	0	1	1	1	0	0	1	1	0	0
Brachiopod	Simplicisulcus	Hemerythrin	1.24551	0	1	1	1	0	0	1	1	0	0
Brachiopod	Sinoglottidia	Hemerythrin	1.24551	1	3	3	1	0	0	1	1	0	0
Brachiopod	Sinolingularia	Hemerythrin	1.24551	1	3	3	1	0	1.09861	1	3		1
Brachiopod	Spinomarginifera	Hemerythrin	1.24551	0	1	1	1	2.3979	4.39445	11	81	1	1
Brachiopod	Spiriferella	Hemerythrin	1.24551	0	1	1	1	1.09861	1.38629	3	4	0	0
Brachiopod	Spiriferellina	Hemerythrin	1.24551	0	1	1	1	1.09861	2.19722	3	9	0	0
Brachiopod	Spirigerella	Hemerythrin	1.24551	0	1	1	1	1.38629	1.79176	4	6	0	0
Brachiopod	Squamularia	Hemerythrin	1.24551	0	1	1	1	1.60944	3.55535	5	35	0	0
Brachiopod	Stenoscisma	Hemerythrin	1.24551	0	1	1	1	1.38629	2.07944	4	8	0	0
Brachiopod	Stepanoviella	Hemerythrin	1.24551	0	1	1	1	0	0.693147	1	2	0	0
Brachiopod	Streptorhynchus	Hemerythrin	1.24551	0	1	1	1	1.38629	2.3979	4	11	0	0
Brachiopod	Strophalosiina	Hemerythrin	1.24551	0	1	1	1	1.09861	1.79176	3	6	0	0
Brachiopod	Taeniothaerus	Hemerythrin	1.24551	0	1	1	1	0	0	1	1	0	0
Brachiopod	Tenuichonetes	Hemerythrin	1.24551	0	1	1	1	0	0	1	1	0	0
Brachiopod	Tethyochonetes	Hemerythrin	1.24551	0	1	1	1	1.60944	2.94444	5	19	1	1
Brachiopod	Tethysiella	Hemerythrin	1.24551	0	1	1	1	0	0	1	1	0	0
Brachiopod	Tongzithyris	Hemerythrin	1.24551	0	1	1	1	1.09861	2.19722	3	9	0	0
Brachiopod	Transcaucasathyris	Hemerythrin	1.24551	0	1	1	1	0.693147	2.3979	2	11	0	0
Brachiopod	Transennatia	Hemerythrin	1.24551	0	1	1	1	1.79176	2.48491	6	12	0	0
Brachiopod	Trentingula	Hemerythrin	1.24551	0	1	1	1	0	0	1	1	1	1
Brachiopod	Trigonotrela	Hemerythrin	1.24551	0	1	1	1	0	0.693147	1	2	0	0
Brachiopod	Tropidelasma	Hemerythrin	1.24551	0	1	1	1	1.38629	1.38629	4	4	0	0
Brachiopod	Tschernyschewia	Hemerythrin	1.24551	0	1	1	1	1.60944	3.2581	5	26	0	0
Brachiopod	Tyloplecta	Hemerythrin	1.24551	0	1	1	1	1.09861	2.30259	3	10	0	0
Brachiopod	Uncinunellina	Hemerythrin	1.24551	0	1	1	1	1.60944	3.61092	5	37	1	1
Brachiopod	Urushtenia	Hemerythrin	1.24551	0	1	1	1	0	0	1	1	0	0
Brachiopod	Urushtenoidea	Hemerythrin	1.24551	0	1	1	1	0	0	1	1	0	0
Brachiopod	Vediproductus	Hemerythrin	1.24551	0	1	1	1	0.693147	1.38629	2	4	0	0
Brachiopod	Waagenites	Hemerythrin	1.24551	0	1	1	1	1.60944	3.61092	5	37	0	0
Brachiopod	Waagenoconcha	Hemerythrin	1.24551	0	1	1	1	1.38629	2.48491	4	12	0	0
Brachiopod	Wellerella	Hemerythrin	1.24551	0	1	1	1	1.38629	1.60944	4	5	0	0
Brachiopod	Wellerellina	Hemerythrin	1.24551	0	1	1	1	0.693147	0.693147	2	2	0	0
Brachiopod	Whitspakia	Hemerythrin	1.24551	0	1	1	1	1.09861	1.09861	3	3	0	0
Bryozoan	Acanthocladia	Hemerythrin	1.24551	0	1	1		0	2.30259	1	10	0	0
Bryozoan	Araxopora	Hemerythrin	1.24551	0	1	1		0	0	1	1	0	0
Bryozoan	Arcticopora	Hemerythrin	1.24551	0	1	1		0	2.19722	1	9		1
Bryozoan	Dybowskiella	Hemerythrin	1.24551	0	1	1		0.693147	0.693147	2	2	0	0
Bryozoan	Fenestella	Hemerythrin	1.24551	0	1	1		1.38629	2.07944	4	8	0	0
Bryozoan	Fistulipora	Hemerythrin	1.24551	0	1	1		0.693147	2.48491	2	12	0	0
Bryozoan	Flustrella	Hemerythrin	1.24551	0	1	1		0	0	1	1	0	0
Bryozoan	Meekopora	Hemerythrin	1.24551	0	1	1		0	0	1	1	0	0
Bryozoan	Paralioclema	Hemerythrin	1.24551	0	1	1		0	1.60944	1	5		1
Bryozoan	Polypora	Hemerythrin	1.24551	0	1	1		1.38629	2.07944	4	8	0	0
Bryozoan	Protoretepora	Hemerythrin	1.24551	0	1	1		0	0	1	1	0	0
Bryozoan	Rhombopora	Hemerythrin	1.24551	0	1	1		0	2.70805	1	15	0	0
Bryozoan	Stenopora	Hemerythrin	1.24551	0	1	1		0	0	1	1	0	0
Cephalopod	Pleuronautilus	Hemocyanin	1.63949	0	2	5	2	1.38629	1.94591	4	7	0	0
Cephalopod	Xenodiscus	Hemocyanin	1.63949	0	2	5	2	1.60944	2.19722	5	9	0	0
Cephalopod	Abichites	Hemocyanin	1.63949	0	2	5	2	1.60944	2.99573	5	20	0	0
Cephalopod	Agathiceras	Hemocyanin	1.63949	0	2	5	2	0	0	1	1	0	0
Cephalopod	Alibashites	Hemocyanin	1.63949	0	2	5	2	0	1.94591	1	7	0	0
Cephalopod	Altudoceras	Hemocyanin	1.63949	0	2	5	2	0	0	1	1	0	0
Cephalopod	Ambites	Hemocyanin	1.63949	0	2	5	2	1.79176	2.70805	6	15		1
Cephalopod	Ambitoides	Hemocyanin	1.63949	0	2	5	2	0.693147	1.94591	2	7		1
Cephalopod	Anotoceras	Hemocyanin	1.63949	0	2	5	2	1.38629	2.07944	4	8		1
Cephalopod	Arasella	Hemocyanin	1.63949	0	2	5	2	0	1.60944	1	5	0	0
Cephalopod	Araxoceras	Hemocyanin	1.63949	0	2	5	2	0	0	1	1	0	0
Cephalopod	Aulagonoceras	Hemocyanin	1.63949	0	2	5	2	0	1.09861	1	3	0	0
Cephalopod	Avushoceras	Hemocyanin	1.63949	0	2	5	2	0	0	1	1	0	0
Cephalopod	Bernhardites	Hemocyanin	1.63949	0	2	5	2	0.693147	0.693147	2	2		1
Cephalopod	Bukkenites	Hemocyanin	1.63949	0	2	5	2	1.79176	2.99573	6	20		1
Cephalopod	Changhsingoceras	Hemocyanin	1.63949	0	2	5	2	2.07944	2.63906	8	14	0	0
Cephalopod	Chaotianoceras	Hemocyanin	1.63949	0	2	5	2	0	1.94591	1	7	0	0
Cephalopod	Clavinautilus	Hemocyanin	1.63949	0	2	5	2	0	0	1	1	0	0
Cephalopod	Clypeoceras	Hemocyanin	1.63949	0	2	5	2	1.60944	1.79176	5	6		1
Cephalopod	Clypites	Hemocyanin	1.63949	0	2	5	2	1.09861	2.07944	3	8		1
Cephalopod	Collignonites	Hemocyanin	1.63949	0	2	5	2	0.693147	0.693147	2	2		1
Cephalopod	Cycloceras	Hemocyanin	1.63949	0	2	5	2	0	0	1	1	0	0
Cephalopod	Discophiceras	Hemocyanin	1.63949	0	2	5	2	1.60944	3.09104	5	22		1
Cephalopod	Domatoceras	Hemocyanin	1.63949	0	2	5	2	1.09861	1.79176	3	6	0	0
Cephalopod	Dorikranites	Hemocyanin	1.63949	0	2	5	2	0	0	1	1		1
Cephalopod	Dunedinites	Hemocyanin	1.63949	0	2	5	2	0.693147	0.693147	2	2		1
Cephalopod	Dushanoceras	Hemocyanin	1.63949	0	2	5	2	1.38629	1.38629	4	4	0	0
Cephalopod	Dzhulfites	Hemocyanin	1.63949	0	2	5	2	1.09861	2.48491	3	12	0	0
Cephalopod	Dzhulfoceras	Hemocyanin	1.63949	0	2	5	2	1.09861	1.38629	3	4	0	0
Cephalopod	Episageceras	Hemocyanin	1.63949	0	2	5	2	0.693147	1.60944	2	5		1
Cephalopod	Eulomacoceras	Hemocyanin	1.63949	0	2	5	2	0	0	1	1	0	0
Cephalopod	Eumedlicottia	Hemocyanin	1.63949	0	2	5	2	0	0.693147	1	2	0	0
Cephalopod	Foordiceras	Hemocyanin	1.63949	0	2	5	2	0.693147	1.09861	2	3	0	0
Cephalopod	Fuchsites	Hemocyanin	1.63949	0	2	5	2	0	0	1	1		1
Cephalopod	Glyptophiceras	Hemocyanin	1.63949	0	2	5	2	0.693147	2.77259	2	16		1
Cephalopod	Grypoceras	Hemocyanin	1.63949	0	2	5	2	0.693147	0.693147	2	2		1
Cephalopod	Gujiaoceras	Hemocyanin	1.63949	0	2	5	2	0	0	1	1		1
Cephalopod	Gyronautilus	Hemocyanin	1.63949	0	2	5	2	0	0.693147	1	2		1
Cephalopod	Gyronites	Hemocyanin	1.63949	0	2	5	2	2.77259	4.51086	16	91		1
Cephalopod	Gyrophiceras	Hemocyanin	1.63949	0	2	5	2	0	0.693147	1	2		1
Cephalopod	Heibergites	Hemocyanin	1.63949	0	2	5	2	0.693147	1.38629	2	4		1
Cephalopod	Himoceras	Hemocyanin	1.63949	0	2	5	2	0	0	1	1		1
Cephalopod	Huananoceras	Hemocyanin	1.63949	0	2	5	2	1.60944	3.09104	5	22	0	0
Cephalopod	Hubeitoceras	Hemocyanin	1.63949	0	2	5	2	0.693147	1.38629	2	4		1
Cephalopod	Hypophiceras	Hemocyanin	1.63949	0	2	5	2	1.09861	1.38629	3	4	1	1
Cephalopod	Iranites	Hemocyanin	1.63949	0	2	5	2	1.60944	2.19722	5	9	0	0
Cephalopod	Jieshaniceras	Hemocyanin	1.63949	0	2	5	2	0.693147	1.94591	2	7		1
Cephalopod	Julfotirolites	Hemocyanin	1.63949	0	2	5	2	0	0	1	1	0	0
Cephalopod	Julfotoceras	Hemocyanin	1.63949	0	2	5	2	0	0	1	1	0	0
Cephalopod	Kingites	Hemocyanin	1.63949	0	2	5	2	1.09861	1.79176	3	6		1
Cephalopod	Kingkooceras	Hemocyanin	1.63949	0	2	5	2	0	0.693147	1	2		1
Cephalopod	Konglingites	Hemocyanin	1.63949	0	2	5	2	0	0.693147	1	2	0	0
Cephalopod	Koninckites	Hemocyanin	1.63949	0	2	5	2	2.70805	3.61092	15	37		1
Cephalopod	Kymatites	Hemocyanin	1.63949	0	2	5	2	2.07944	2.83321	8	17		1
Cephalopod	Laibinoceras	Hemocyanin	1.63949	0	2	5	2	1.09861	1.09861	3	3	0	0
Cephalopod	Larenites	Hemocyanin	1.63949	0	2	5	2	0	0	1	1		1
Cephalopod	Liroceras	Hemocyanin	1.63949	0	2	5	2	0.693147	1.60944	2	5	0	0
Cephalopod	Lirometacoceras	Hemocyanin	1.63949	0	2	5	2	0.693147	0.693147	2	2	0	0
Cephalopod	Liuchengoceras	Hemocyanin	1.63949	0	2	5	2	1.09861	1.38629	3	4	0	0
Cephalopod	Longmenshanoceras	Hemocyanin	1.63949	0	2	5	2	0.693147	0.693147	2	2	0	0
Cephalopod	Lopingoceras	Hemocyanin	1.63949	0	2	5	2	1.38629	2.77259	4	16	0	0
Cephalopod	Lytophiceras	Hemocyanin	1.63949	0	2	5	2	1.60944	2.48491	5	12		1
Cephalopod	Meekophiceras	Hemocyanin	1.63949	0	2	5	2	1.79176	2.30259	6	10		1
Cephalopod	Meitianoceras	Hemocyanin	1.63949	0	2	5	2	0	0	1	1	0	0
Cephalopod	Menuthionautilus	Hemocyanin	1.63949	0	2	5	2	0.693147	1.79176	2	6		1
Cephalopod	Metacoceras	Hemocyanin	1.63949	0	2	5	2	0.693147	0.693147	2	2	0	0
Cephalopod	Metophiceras	Hemocyanin	1.63949	0	2	5	2	0.693147	2.30259	2	10		1
Cephalopod	Metotoceras	Hemocyanin	1.63949	0	2	5	2	0	0	1	1		1
Cephalopod	Mingyuexiaceras	Hemocyanin	1.63949	0	2	5	2	1.60944	2.3979	5	11	0	0
Cephalopod	Mudiceras	Hemocyanin	1.63949	0	2	5	2	0	0	1	1		1
Cephalopod	Mullericeras	Hemocyanin	1.63949	0	2	5	2	1.79176	1.94591	6	7		1
Cephalopod	Neoaganides	Hemocyanin	1.63949	0	2	5	2	0.693147	0.693147	2	2	0	0
Cephalopod	Neoclavinautilus	Hemocyanin	1.63949	0	2	5	2	0	0	1	1	0	0
Cephalopod	Neocycloceras	Hemocyanin	1.63949	0	2	5	2	1.09861	1.09861	3	3	0	0
Cephalopod	Neogeoceras	Hemocyanin	1.63949	0	2	5	2	0	0.693147	1	2	0	0
Cephalopod	Neoglassoceras	Hemocyanin	1.63949	0	2	5	2	0	0	1	1	0	0
Cephalopod	Neostenopoceras	Hemocyanin	1.63949	0	2	5	2	0	0.693147	1	2	0	0
Cephalopod	Neotainoceras	Hemocyanin	1.63949	0	2	5	2	0.693147	1.09861	2	3	0	0
Cephalopod	Nodopleuroceras	Hemocyanin	1.63949	0	2	5	2	0.693147	0.693147	2	2	0	0
Cephalopod	Ophiceras	Hemocyanin	1.63949	0	2	5	2	3.3673	5.30827	29	202		1
Cephalopod	Otoceras	Hemocyanin	1.63949	0	2	5	2	0	0	1	1		1
Cephalopod	Pachydiscoceras	Hemocyanin	1.63949	0	2	5	2	1.38629	2.30259	4	10	0	0
Cephalopod	Pachyproptychites	Hemocyanin	1.63949	0	2	5	2	0.693147	0.693147	2	2		1
Cephalopod	Parahedenstroemia	Hemocyanin	1.63949	0	2	5	2	0.693147	0.693147	2	2		1
Cephalopod	Parakymatites	Hemocyanin	1.63949	0	2	5	2	0	0	1	1		1
Cephalopod	Parametaceras	Hemocyanin	1.63949	0	2	5	2	0	0	1	1	0	0
Cephalopod	Parametacoceras	Hemocyanin	1.63949	0	2	5	2	0	0.693147	1	2	0	0
Cephalopod	Paramexicoceras	Hemocyanin	1.63949	0	2	5	2	0	0.693147	1	2	0	0
Cephalopod	Paranorites	Hemocyanin	1.63949	0	2	5	2	1.79176	2.70805	6	15		1
Cephalopod	Paratainonautilus	Hemocyanin	1.63949	0	2	5	2	0	0	1	1	0	0
Cephalopod	Paratirolites	Hemocyanin	1.63949	0	2	5	2	2.07944	3.43399	8	31	0	0
Cephalopod	Paravishnuites	Hemocyanin	1.63949	0	2	5	2	0	0.693147	1	2		1
Cephalopod	Penglaites	Hemocyanin	1.63949	0	2	5	2	0	0	1	1	0	0
Cephalopod	Pentagonoceras	Hemocyanin	1.63949	0	2	5	2	1.09861	1.94591	3	7	0	0
Cephalopod	Permonautilus	Hemocyanin	1.63949	0	2	5	2	0	1.09861	1	3	0	0
Cephalopod	Pernodoceras	Hemocyanin	1.63949	0	2	5	2	1.60944	3.04452	5	21	0	0
Cephalopod	Phisonites	Hemocyanin	1.63949	0	2	5	2	1.38629	2.07944	4	8	0	0
Cephalopod	Planodiscoceras	Hemocyanin	1.63949	0	2	5	2	0	0	1	1	0	0
Cephalopod	Pleuronodoceras	Hemocyanin	1.63949	0	2	5	2	1.94591	3.78419	7	44	0	0
Cephalopod	Preflorianites	Hemocyanin	1.63949	0	2	5	2	0	0.693147	1	2		1
Cephalopod	Prionolobus	Hemocyanin	1.63949	0	2	5	2	1.94591	3.49651	7	33		1
Cephalopod	Proptychites	Hemocyanin	1.63949	0	2	5	2	2.30259	3.68888	10	40		1
Cephalopod	Prototoceras	Hemocyanin	1.63949	0	2	5	2	0	0	1	1	0	0
Cephalopod	Pseudogastrioceras	Hemocyanin	1.63949	0	2	5	2	2.19722	4.00733	9	55	0	0
Cephalopod	Pseudogyronites	Hemocyanin	1.63949	0	2	5	2	0	0.693147	1	2		1
Cephalopod	Pseudoproptychites	Hemocyanin	1.63949	0	2	5	2	0.693147	1.09861	2	3		1
Cephalopod	Pseudorthoceras	Hemocyanin	1.63949	0	2	5	2	0	0	1	1	0	0
Cephalopod	Pseudosageceras	Hemocyanin	1.63949	0	2	5	2	1.79176	2.48491	6	12		1
Cephalopod	Pseudostephanites	Hemocyanin	1.63949	0	2	5	2	1.38629	2.56495	4	13	0	0
Cephalopod	Pseudotemnocheilus	Hemocyanin	1.63949	0	2	5	2	0	0	1	1	0	0
Cephalopod	Pseudotirolites	Hemocyanin	1.63949	0	2	5	2	1.94591	4.23411	7	69	0	0
Cephalopod	Pseudotoceras	Hemocyanin	1.63949	0	2	5	2	0	0	1	1	0	0
Cephalopod	Qianjiangoceras	Hemocyanin	1.63949	0	2	5	2	1.09861	2.56495	3	13	0	0
Cephalopod	Qinglongites	Hemocyanin	1.63949	0	2	5	2	0	1.60944	1	5	0	0
Cephalopod	Radioceras	Hemocyanin	1.63949	0	2	5	2	0.693147	0.693147	2	2		1
Cephalopod	Rongjiangoceras	Hemocyanin	1.63949	0	2	5	2	0.693147	1.09861	2	3	0	0
Cephalopod	Rotaraxoceras	Hemocyanin	1.63949	0	2	5	2	0	0	1	1	0	0
Cephalopod	Rotodiscoceras	Hemocyanin	1.63949	0	2	5	2	1.60944	3.09104	5	22	0	0
Cephalopod	Sabaliceras	Hemocyanin	1.63949	0	2	5	2	0	0	1	1	0	0
Cephalopod	Sakhaitoides	Hemocyanin	1.63949	0	2	5	2	0	1.38629	1	4		1
Cephalopod	Schizoloboceras	Hemocyanin	1.63949	0	2	5	2	0	0	1	1	0	0
Cephalopod	Selongites	Hemocyanin	1.63949	0	2	5	2	0	0	1	1		1
Cephalopod	Shalshalia	Hemocyanin	1.63949	0	2	5	2	0	0	1	1		1
Cephalopod	Shangganites	Hemocyanin	1.63949	0	2	5	2	0	0	1	1		1
Cephalopod	Shevyrevites	Hemocyanin	1.63949	0	2	5	2	1.38629	2.94444	4	19	0	0
Cephalopod	Siamnautilus	Hemocyanin	1.63949	0	2	5	2	0	0	1	1	0	0
Cephalopod	Sibyllonautilus	Hemocyanin	1.63949	0	2	5	2	0	0	1	1		1
Cephalopod	Sinoceltites	Hemocyanin	1.63949	0	2	5	2	1.94591	3.04452	7	21	0	0
Cephalopod	Stacheoceras	Hemocyanin	1.63949	0	2	5	2	1.79176	2.07944	6	8	0	0
Cephalopod	Stoyanowites	Hemocyanin	1.63949	0	2	5	2	0	1.94591	1	7	0	0
Cephalopod	Tainoceras	Hemocyanin	1.63949	0	2	5	2	0.693147	1.38629	2	4	0	0
Cephalopod	Tapashanites	Hemocyanin	1.63949	0	2	5	2	1.79176	3.21888	6	25	0	0
Cephalopod	Tellerites	Hemocyanin	1.63949	0	2	5	2	0	0	1	1		1
Cephalopod	Tompophiceras	Hemocyanin	1.63949	0	2	5	2	1.60944	2.63906	5	14		1
Cephalopod	Trigonogastrites	Hemocyanin	1.63949	0	2	5	2	0	0	1	1	0	0
Cephalopod	Tylonautilus	Hemocyanin	1.63949	0	2	5	2	0	0	1	1	0	0
Cephalopod	Urartoceras	Hemocyanin	1.63949	0	2	5	2	0	0	1	1	0	0
Cephalopod	Ussuridiscus	Hemocyanin	1.63949	0	2	5	2	1.09861	2.07944	3	8		1
Cephalopod	Vavilovites	Hemocyanin	1.63949	0	2	5	2	1.09861	2.48491	3	12		1
Cephalopod	Vedioceras	Hemocyanin	1.63949	0	2	5	2	0	0	1	1	0	0
Cephalopod	Vescotoceras	Hemocyanin	1.63949	0	2	5	2	0	0	1	1	0	0
Cephalopod	Vishnuites	Hemocyanin	1.63949	0	2	5	2	2.07944	3.13549	8	23		1
Cephalopod	Wangrenoceras	Hemocyanin	1.63949	0	2	5	2	0	0	1	1	0	0
Cephalopod	Wordieoceras	Hemocyanin	1.63949	0	2	5	2	1.38629	3.46574	4	32		1
Cephalopod	Xenodiscoides	Hemocyanin	1.63949	0	2	5	2	1.38629	2.30259	4	10		1
Cephalopod	Xiaohenautilus	Hemocyanin	1.63949	0	2	5	2	1.09861	1.60944	3	5		1
Conodont	Hibbardelloides	Hemoglobin	2.35025	1	3	5		0	0	1	1	0	0
Conodont	Borinella	Hemoglobin	2.35025	1	3	5		1.60944	2.07944	5	8		1
Conodont	Clarkina	Hemoglobin	2.35025	1	3	5		3.17805	4.8752	24	131	1	1
Conodont	Cratognathus	Hemoglobin	2.35025	1	3	5		0	0	1	1		1
Conodont	Cypridodella	Hemoglobin	2.35025	1	3	5		0.693147	1.09861	2	3	1	1
Conodont	Diplododella	Hemoglobin	2.35025	1	3	5		0.693147	0.693147	2	2		1
Conodont	Diplognathodus	Hemoglobin	2.35025	1	3	5		0	0	1	1	0	0
Conodont	Discretella	Hemoglobin	2.35025	1	3	5		0	0	1	1		1
Conodont	Ellisonia	Hemoglobin	2.35025	1	3	5		1.94591	2.94444	7	19	1	1
Conodont	Enantiognathus	Hemoglobin	2.35025	1	3	5		1.60944	2.70805	5	15	1	1
Conodont	Eurygnathodus	Hemoglobin	2.35025	1	3	5		1.60944	2.30259	5	10		1
Conodont	Furnishius	Hemoglobin	2.35025	1	3	5		0.693147	0.693147	2	2		1
Conodont	Gondolella	Hemoglobin	2.35025	1	3	5		1.94591	2.89037	7	18	1	1
Conodont	Grodella	Hemoglobin	2.35025	1	3	5		0	0	1	1		1
Conodont	Guangxidella	Hemoglobin	2.35025	1	3	5		0	0	1	1		1
Conodont	Hadrodontina	Hemoglobin	2.35025	1	3	5		1.60944	2.56495	5	13		1
Conodont	Hibbardella	Hemoglobin	2.35025	1	3	5		1.60944	1.94591	5	7	1	1
Conodont	Hindeodella	Hemoglobin	2.35025	1	3	5		0.693147	1.09861	2	3	1	1
Conodont	Hindeodus	Hemoglobin	2.35025	1	3	5		2.94444	4.40672	19	82	1	1
Conodont	Icriodus	Hemoglobin	2.35025	1	3	5		0	0	1	1		1
Conodont	Iranognathus	Hemoglobin	2.35025	1	3	5		1.60944	1.94591	5	7	1	1
Conodont	Isarcicella	Hemoglobin	2.35025	1	3	5		0	0	1	1	1	1
Conodont	Lonchodina	Hemoglobin	2.35025	1	3	5		1.09861	1.79176	3	6	1	1
Conodont	Merrillina	Hemoglobin	2.35025	1	3	5		1.09861	1.60944	3	5		1
Conodont	Mesogondolella	Hemoglobin	2.35025	1	3	5		1.09861	1.38629	3	4	1	1
Conodont	Metalonchodina	Hemoglobin	2.35025	1	3	5		1.09861	2.07944	3	8	0	0
Conodont	Neoclarkina	Hemoglobin	2.35025	1	3	5		1.09861	1.38629	3	4		1
Conodont	Neogondolella	Hemoglobin	2.35025	1	3	5		2.56495	3.09104	13	22		1
Conodont	Neohindeodella	Hemoglobin	2.35025	1	3	5		1.38629	1.60944	4	5		1
Conodont	Neoplectospathodus	Hemoglobin	2.35025	1	3	5		0	0	1	1		1
Conodont	Neospathodus	Hemoglobin	2.35025	1	3	5		3.3673	5.26269	29	193		1
Conodont	Novispathodus	Hemoglobin	2.35025	1	3	5		0	1.60944	1	5		1
Conodont	Oulodus	Hemoglobin	2.35025	1	3	5		0	0	1	1	1	1
Conodont	Ozarkodina	Hemoglobin	2.35025	1	3	5		0	0.693147	1	2	1	1
Conodont	Pachycladina	Hemoglobin	2.35025	1	3	5		1.09861	1.38629	3	4		1
Conodont	Parachirognathus	Hemoglobin	2.35025	1	3	5		1.38629	1.38629	4	4		1
Conodont	Parafurnishius	Hemoglobin	2.35025	1	3	5		0	0.693147	1	2		1
Conodont	Paragondolella	Hemoglobin	2.35025	1	3	5		0	0	1	1		1
Conodont	Platyvillosus	Hemoglobin	2.35025	1	3	5		0.693147	0.693147	2	2		1
Conodont	Prioniodella	Hemoglobin	2.35025	1	3	5		1.60944	2.94444	5	19	1	1
Conodont	Prioniodina	Hemoglobin	2.35025	1	3	5		0	0	1	1		1
Conodont	Roundya	Hemoglobin	2.35025	1	3	5		0	0	1	1		1
Conodont	Scythogondolella	Hemoglobin	2.35025	1	3	5		1.09861	1.09861	3	3		1
Conodont	Stepanovites	Hemoglobin	2.35025	1	3	5		0	0.693147	1	2	0	0
Conodont	Sweetospathodus	Hemoglobin	2.35025	1	3	5		1.94591	2.07944	7	8		1
Conodont	Veghella	Hemoglobin	2.35025	1	3	5		0	0	1	1		1
Conodont	Xaniognathus	Hemoglobin	2.35025	1	3	5		1.94591	3.04452	7	21	1	1
Coral	Lophophyllidium	Diffusion	0.491362	0	1	1	0	1.38629	2.56495	4	13	0	0
Coral	Asserculinia	Diffusion	0.491362	0	1	1	0	1.38629	2.07944	4	8	0	0
Coral	Calophyllum	Diffusion	0.491362	0	1	1	0	0.693147	1.38629	2	4	0	0
Coral	Endothecium	Diffusion	0.491362	0	1	1	0	0	0	1	1	0	0
Coral	Grasshedophyllum	Diffusion	0.491362	0	1	1	0	0	0	1	1	0	0
Coral	Heshanophyllum	Diffusion	0.491362	0	1	1	0	0	0	1	1	0	0
Coral	Huayinophyllum	Diffusion	0.491362	0	1	1	0	0	0	1	1	0	0
Coral	Ipciphyllum	Diffusion	0.491362	0	1	1	0	0.693147	1.60944	2	5	0	0
Coral	Iranophyllum	Diffusion	0.491362	0	1	1	0	0	0.693147	1	2	0	0
Coral	Liangshanophyllum	Diffusion	0.491362	0	1	1	0	0.693147	1.60944	2	5	0	0
Coral	Lophocarinophyllum	Diffusion	0.491362	0	1	1	0	0.693147	1.94591	2	7	0	0
Coral	Lophophyllum	Diffusion	0.491362	0	1	1	0	0	0	1	1	0	0
Coral	Michelina	Diffusion	0.491362	0	1	1	0	0.693147	0.693147	2	2	0	0
Coral	Michelinia	Diffusion	0.491362	0	1	1	0	0	0.693147	1	2	0	0
Coral	Paracaninia	Diffusion	0.491362	0	1	1	0	1.09861	1.38629	3	4	0	0
Coral	Pentamplexus	Diffusion	0.491362	0	1	1	0	0	0	1	1	0	0
Coral	Pentaphyllum	Diffusion	0.491362	0	1	1	0	1.09861	2.48491	3	12	0	0
Coral	Plerophyllum	Diffusion	0.491362	0	1	1	0	0	1.94591	1	7	0	0
Coral	Syringopra	Diffusion	0.491362	0	1	1	0	0	0	1	1	0	0
Coral	Tachylasma	Diffusion	0.491362	0	1	1	0	0	0	1	1	0	0
Coral	Ufimia	Diffusion	0.491362	0	1	1	0	1.38629	2.30259	4	10	0	0
Coral	Waagenophyllum	Diffusion	0.491362	0	1	1	0	1.60944	3.58352	5	36	0	0
Coral	Wentzelella	Diffusion	0.491362	0	1	1	0	0	0	1	1	0	0
Echinodermata	Ophioderma	Hemoglobin	2.35025	0	1	4		0	0	1	1	0	0
Echinodermata	Baudicrinus	Hemoglobin	2.35025	0	1	1		0	0.693147	1	2		1
Echinodermata	Holocrinus	Hemoglobin	2.35025	0	1	1		0	0	1	1	1	1
Echinodermata	Hydriocrinus	Hemoglobin	2.35025	0	1	1		0	0	1	1	0	0
Echinodermata	Isocrinus	Hemoglobin	2.35025	0	1	1		0	0	1	1		1
Echinodermata	Miocidaris	Hemoglobin	2.35025	0	2	4		0	0	1	1	1	1
Echinodermata	Praeaplocoma	Hemoglobin	2.35025	0	1	4		0	1.09861	1	3		1
Echinodermata	Pronechinus	Hemoglobin	2.35025	0	2	4		0	0	1	1	0	0
Fish	Acrodus	Hemoglobin	2.35025	1	3	5	2	1.09861	2.19722	3	9		1
Fish	Albertonia	Hemoglobin	2.35025	1	3	5	2	0	0.693147	1	2		1
Fish	Ambodipia	Hemoglobin	2.35025	1	3	5	2	0	0	1	1		1
Fish	Australosomus	Hemoglobin	2.35025	1	3	5	2	1.09861	1.94591	3	7		1
Fish	Axelia	Hemoglobin	2.35025	1	3	5	2	0	0.693147	1	2		1
Fish	Baoqingichthys	Hemoglobin	2.35025	1	3	5	2	0.693147	1.60944	2	5	0	0
Fish	Birgeria	Hemoglobin	2.35025	1	3	5	2	1.38629	1.38629	4	4		1
Fish	Bobasatrania	Hemoglobin	2.35025	1	3	5	2	1.38629	1.79176	4	6		1
Fish	Boreosomus	Hemoglobin	2.35025	1	3	5	2	1.60944	2.30259	5	10		1
Fish	Broughia	Hemoglobin	2.35025	1	3	5	2	0.693147	1.09861	2	3		1
Fish	Changxingia	Hemoglobin	2.35025	1	3	5	2	0	0.693147	1	2	0	0
Fish	Changxingselache	Hemoglobin	2.35025	1	3	5	2	0	0.693147	1	2	0	0
Fish	Colobodus	Hemoglobin	2.35025	1	3	5	2	0	0.693147	1	2		1
Fish	Devillersia	Hemoglobin	2.35025	1	3	5	2	0	0	1	1		1
Fish	Ecrinesomus	Hemoglobin	2.35025	1	3	5	2	0	0	1	1		1
Fish	Errolichthys	Hemoglobin	2.35025	1	3	5	2	0	0.693147	1	2		1
Fish	Glaucolepis	Hemoglobin	2.35025	1	3	5	2	0.693147	1.94591	2	7		1
Fish	Gyrolepis	Hemoglobin	2.35025	1	3	5	2	0	0.693147	1	2		1
Fish	Helicampodus	Hemoglobin	2.35025	1	3	5	2	0	0	1	1		1
Fish	Helmolepis	Hemoglobin	2.35025	1	3	5	2	0.693147	0.693147	2	2		1
Fish	Hybodus	Hemoglobin	2.35025	1	3	5	2	0.693147	1.79176	2	6		1
Fish	Icarealcyon	Hemoglobin	2.35025	1	3	5	2	1.09861	1.09861	3	3		1
Fish	Jacobulus	Hemoglobin	2.35025	1	3	5	2	0	0	1	1		1
Fish	Laugia	Hemoglobin	2.35025	1	3	5	2	0	0	1	1	1	1
Fish	Lehmanotus	Hemoglobin	2.35025	1	3	5	2	0	0	1	1		1
Fish	Lissodus	Hemoglobin	2.35025	1	3	5	2	0	0.693147	1	2	1	1
Fish	Listracanthus	Hemoglobin	2.35025	1	3	5	2	0	0	1	1		1
Fish	Meishanselache	Hemoglobin	2.35025	1	3	5	2	0	0	1	1	0	0
Fish	Neoselachian	Hemoglobin	2.35025	1	3	5	2	0.693147	0.693147	2	2	0	0
Fish	Omanoselache	Hemoglobin	2.35025	1	3	5	2	0	0	1	1		1
Fish	Ospia	Hemoglobin	2.35025	1	3	5	2	0.693147	0.693147	2	2		1
Fish	Paraceratodus	Hemoglobin	2.35025	1	3	5	2	0.693147	0.693147	2	2		1
Fish	Paraperleidus	Hemoglobin	2.35025	1	3	5	2	0	0.693147	1	2		1
Fish	Parasemionotus	Hemoglobin	2.35025	1	3	5	2	0.693147	1.60944	2	5		1
Fish	Perleidus	Hemoglobin	2.35025	1	3	5	2	1.09861	1.38629	3	4		1
Fish	Piveteaunotus	Hemoglobin	2.35025	1	3	5	2	0	0	1	1		1
Fish	Platysomus	Hemoglobin	2.35025	1	3	5	2	0.693147	0.693147	2	2		1
Fish	Plesioperleidus	Hemoglobin	2.35025	1	3	5	2	1.09861	1.09861	3	3		1
Fish	Polyacrodus	Hemoglobin	2.35025	1	3	5	2	0	0	1	1	1	1
Fish	Polyfaciodus	Hemoglobin	2.35025	1	3	5	2	0	0	1	1		1
Fish	Pteronisculus	Hemoglobin	2.35025	1	3	5	2	1.38629	1.60944	4	5		1
Fish	Sakamenichthys	Hemoglobin	2.35025	1	3	5	2	0	0	1	1		1
Fish	Saurichthys	Hemoglobin	2.35025	1	3	5	2	0	0.693147	1	2	1	1
Fish	Sinacrodus	Hemoglobin	2.35025	1	3	5	2	0.693147	1.09861	2	3	0	0
Fish	Sinohelicoprion	Hemoglobin	2.35025	1	3	5	2	0	0.693147	1	2	1	1
Fish	Sinoplatysomus	Hemoglobin	2.35025	1	3	5	2	0	1.09861	1	3	0	0
Fish	Stensionotus	Hemoglobin	2.35025	1	3	5	2	0	0	1	1		1
Fish	Teffichthys	Hemoglobin	2.35025	1	3	5	2	0.693147	1.09861	2	3		1
Fish	Thomasinotus	Hemoglobin	2.35025	1	3	5	2	0.693147	1.09861	2	3		1
Fish	Watsonulus	Hemoglobin	2.35025	1	3	5	2	1.09861	1.60944	3	5		1
Fish	Whiteia	Hemoglobin	2.35025	1	3	5	2	1.38629	1.60944	4	5		1
Fish	Youngichthys	Hemoglobin	2.35025	1	3	5	2	0	0.693147	1	2	0	0
Fish	Zhejiangichthys	Hemoglobin	2.35025	1	3	5	2	0.693147	1.60944	2	5	0	0
Foraminifera	Aeolisaccus	Diffusion	0.491362	0	1	2	0	1.09861	1.09861	3	3	0	0
Foraminifera	Ammovertella	Diffusion	0.491362	0	2	2	0	1.09861	1.60944	3	5	0	0
Foraminifera	Astacolus	Diffusion	0.491362	0	1	2	0	1.38629	1.38629	4	4	0	0
Foraminifera	Calcitornella	Diffusion	0.491362	0	1	2	0	1.09861	1.09861	3	3	0	0
Foraminifera	Cryptoseptida	Diffusion	0.491362	0	1	2	0	1.94591	2.07944	7	8	0	0
Foraminifera	Dentalina	Diffusion	0.491362	0	1	2	0	1.38629	1.94591	4	7	0	0
Foraminifera	Diplosphaerina	Diffusion	0.491362	0	1	2	0	1.60944	2.07944	5	8	0	0
Foraminifera	Endothyra	Diffusion	0.491362	0	1	2	0	0.693147	1.38629	2	4	0	0
Foraminifera	Endothyranopsis	Diffusion	0.491362	0	1	2	0	0	0.693147	1	2	0	0
Foraminifera	Eolasiodiscus	Diffusion	0.491362	0	1	2	0	1.09861	1.38629	3	4	0	0
Foraminifera	Frondicularia	Diffusion	0.491362	0	1	2	0	1.79176	3.13549	6	23	0	0
Foraminifera	Frondina	Diffusion	0.491362	0	1	2	0	2.63906	3.46574	14	32	0	0
Foraminifera	Frondinodosaria	Diffusion	0.491362	0	1	2	0	0.693147	0.693147	2	2	0	0
Foraminifera	Geinitzina	Diffusion	0.491362	0	1	2	0	2.77259	4.35671	16	78	0	0
Foraminifera	Geinitzinita	Diffusion	0.491362	0	1	2	0	0	0	1	1	0	0
Foraminifera	Hemigordius	Diffusion	0.491362	0	1	2	0	2.94444	4.2485	19	70	0	0
Foraminifera	Ichthyofrondina	Diffusion	0.491362	0	1	2	0	2.3979	2.94444	11	19	0	0
Foraminifera	Ichthyolaria	Diffusion	0.491362	0	1	2	0	1.60944	2.07944	5	8	0	0
Foraminifera	Lasiodiscus	Diffusion	0.491362	0	1	2	0	1.79176	2.30259	6	10	0	0
Foraminifera	Lunucammina	Diffusion	0.491362	0	1	2	0	1.60944	1.79176	5	6	0	0
Foraminifera	Meandrospira	Diffusion	0.491362	0	1	2	0	0.693147	0.693147	2	2	0	0
Foraminifera	Midiella	Diffusion	0.491362	0	1	2	0	1.94591	2.77259	7	16	0	0
Foraminifera	Multidiscus	Diffusion	0.491362	0	1	2	0	2.3979	3.17805	11	24	0	0
Foraminifera	Neoendothyra	Diffusion	0.491362	0	1	2	0	2.56495	3.89182	13	49	0	0
Foraminifera	Nodosinella	Diffusion	0.491362	0	1	2	0	0.693147	1.09861	2	3	0	0
Foraminifera	Nodosinelloides	Diffusion	0.491362	0	1	2	0	2.19722	3.04452	9	21	0	0
Foraminifera	Pachyphloia	Diffusion	0.491362	0	1	2	0	2.89037	4.55388	18	95	0	0
Foraminifera	Pachyphloides	Diffusion	0.491362	0	1	2	0	1.09861	1.60944	3	5	0	0
Foraminifera	Permodiscus	Diffusion	0.491362	0	1	2	0	0	0.693147	1	2	0	0
Foraminifera	Planiinvoluta	Diffusion	0.491362	0	1	2	0	1.09861	1.79176	3	6	0	0
Foraminifera	Polytaxis	Diffusion	0.491362	0	1	2	0	0	0	1	1	0	0
Foraminifera	Protonodosaria	Diffusion	0.491362	0	1	2	0	1.94591	2.19722	7	9	0	0
Foraminifera	Pseudoglandulina	Diffusion	0.491362	0	1	2	0	1.38629	3.09104	4	22	0	0
Foraminifera	Pseudonodosaria	Diffusion	0.491362	0	1	2	0	0.693147	0.693147	2	2	0	0
Foraminifera	Rectoglandulina	Diffusion	0.491362	0	1	2	0	1.09861	1.09861	3	3	0	0
Foraminifera	Rectostipulina	Diffusion	0.491362	0	1	2	0	2.3979	3.2581	11	26	0	0
Foraminifera	Robuloides	Diffusion	0.491362	0	1	2	0	2.70805	3.93183	15	51	0	0
Foraminifera	Spiroplectammina	Diffusion	0.491362	0	1	2	0	0	0	1	1	0	0
Foraminifera	Tetrataxis	Diffusion	0.491362	0	1	2	0	2.48491	3.43399	12	31	0	0
Foraminifera	Textularia	Diffusion	0.491362	0	1	2	0	0	0	1	1	0	0
Foraminifera	Tolypammina	Diffusion	0.491362	0	1	2	0	0	0	1	1	0	0
Foraminifera	Tristix	Diffusion	0.491362	0	1	2	0	0	0	1	1	0	0
Foraminifera	Abadehella	Diffusion	0.491362	0	1	2	0	1.79176	2.56495	6	13	0	0
Foraminifera	Agathammina	Diffusion	0.491362	0	1	2	0	2.77259	3.97029	16	53	1	1
Foraminifera	Ammobaculites	Diffusion	0.491362	0	1	2	0	0	0.693147	1	2	1	1
Foraminifera	Ammodiscus	Diffusion	0.491362	0	2	2	0	1.94591	2.99573	7	20	1	1
Foraminifera	Aulacophloia	Diffusion	0.491362	0	1	2	0	0.693147	1.09861	2	3	0	0
Foraminifera	Baisalina	Diffusion	0.491362	0	1	2	0	2.07944	2.99573	8	20	0	0
Foraminifera	Biorbis	Diffusion	0.491362	0	1	2	0	0	0	1	1	0	0
Foraminifera	Bradyina	Diffusion	0.491362	0	1	2	0	0	0	1	1	0	0
Foraminifera	Brunsia	Diffusion	0.491362	0	1	2	0	0	0	1	1	0	0
Foraminifera	Calcivertella	Diffusion	0.491362	0	1	2	0	0.693147	1.09861	2	3	0	0
Foraminifera	Calvezina	Diffusion	0.491362	0	1	2	0	1.79176	2.30259	6	10	0	0
Foraminifera	Climacammina	Diffusion	0.491362	0	1	2	0	2.3979	3.80666	11	45	0	0
Foraminifera	Codonofusiella	Diffusion	0.491362	0	1	2	0	2.19722	3.4012	9	30	0	0
Foraminifera	Colaniella	Diffusion	0.491362	0	1	2	0	2.77259	4.47734	16	88	0	0
Foraminifera	Cornuspira	Diffusion	0.491362	0	1	2	0	0	1.09861	1	3		1
Foraminifera	Crassiglomella	Diffusion	0.491362	0	1	2	0	0	0	1	1	0	0
Foraminifera	Cribrogenerina	Diffusion	0.491362	0	1	2	0	1.60944	2.99573	5	20	0	0
Foraminifera	Cryptomorphina	Diffusion	0.491362	0	1	2	0	1.09861	1.09861	3	3	0	0
Foraminifera	Cyclogyra	Diffusion	0.491362	0	1	2	0	1.38629	2.19722	4	9	1	1
Foraminifera	Dagmarita	Diffusion	0.491362	0	1	2	0	2.83321	3.89182	17	49	0	0
Foraminifera	Dalongella	Diffusion	0.491362	0	1	2	0	0	0.693147	1	2	0	0
Foraminifera	Deckerella	Diffusion	0.491362	0	1	2	0	1.94591	2.89037	7	18	0	0
Foraminifera	Deckerellina	Diffusion	0.491362	0	1	2	0	0	0	1	1	0	0
Foraminifera	Dilatofusulina	Diffusion	0.491362	0	1	2	0	0	1.09861	1	3	0	0
Foraminifera	Dunbarula	Diffusion	0.491362	0	1	2	0	1.38629	1.79176	4	6	0	0
Foraminifera	Earlandia	Diffusion	0.491362	0	1	2	0	1.94591	3.21888	7	25	1	1
Foraminifera	Eocristellaria	Diffusion	0.491362	0	1	2	0	0.693147	0.693147	2	2	0	0
Foraminifera	Eomarginulinella	Diffusion	0.491362	0	1	2	0	0	0	1	1	0	0
Foraminifera	Eotuberitina	Diffusion	0.491362	0	1	2	0	1.79176	2.89037	6	18	0	0
Foraminifera	Eoverbeekina	Diffusion	0.491362	0	1	2	0	0.693147	1.09861	2	3	0	0
Foraminifera	Gallowayinella	Diffusion	0.491362	0	1	2	0	1.09861	2.48491	3	12	0	0
Foraminifera	Globivalvulina	Diffusion	0.491362	0	1	2	0	2.89037	4.26268	18	71	0	0
Foraminifera	Glomomidiella	Diffusion	0.491362	0	1	2	0	1.09861	1.09861	3	3	0	0
Foraminifera	Glomomidiellopsis	Diffusion	0.491362	0	1	2	0	0	2.07944	1	8	0	0
Foraminifera	Glomospira	Diffusion	0.491362	0	2	2	0	2.63906	3.91202	14	50	1	1
Foraminifera	Glomospiranella	Diffusion	0.491362	0	1	2	0	0	0.693147	1	2		1
Foraminifera	Glomospirella	Diffusion	0.491362	0	2	2	0	1.60944	2.30259	5	10	1	1
Foraminifera	Graecodiscus	Diffusion	0.491362	0	1	2	0	1.09861	1.38629	3	4	0	0
Foraminifera	Hedraites	Diffusion	0.491362	0	1	2	0	0	1.38629	1	4	0	0
Foraminifera	Hemigordiellina	Diffusion	0.491362	0	1	2	0	0	1.94591	1	7	0	0
Foraminifera	Hemigordiopsis	Diffusion	0.491362	0	1	2	0	1.09861	1.38629	3	4	0	0
Foraminifera	Howchinella	Diffusion	0.491362	0	1	2	0	0.693147	1.60944	2	5	0	0
Foraminifera	Hoyenella	Diffusion	0.491362	0	1	2	0	0.693147	1.60944	2	5		1
Foraminifera	Hubeirobuloides	Diffusion	0.491362	0	1	2	0	0	0	1	1	0	0
Foraminifera	Hyperammina	Diffusion	0.491362	0	1	2	0	0.693147	1.09861	2	3		1
Foraminifera	Ichtyofrondina	Diffusion	0.491362	0	1	2	0	0.693147	0.693147	2	2	0	0
Foraminifera	Kahlerina	Diffusion	0.491362	0	1	2	0	0.693147	0.693147	2	2	0	0
Foraminifera	Kamurana	Diffusion	0.491362	0	1	2	0	1.79176	2.56495	6	13	0	0
Foraminifera	Labiodagmarita	Diffusion	0.491362	0	1	2	0	0	0	1	1	0	0
Foraminifera	Langella	Diffusion	0.491362	0	1	2	0	2.19722	2.83321	9	17	0	0
Foraminifera	Lasiotrochus	Diffusion	0.491362	0	1	2	0	0	0	1	1	0	0
Foraminifera	Lingulina	Diffusion	0.491362	0	1	2	0	1.60944	2.30259	5	10	1	1
Foraminifera	Lingulonodosaria	Diffusion	0.491362	0	1	2	0	0	0	1	1	0	0
Foraminifera	Louisettita	Diffusion	0.491362	0	1	2	0	0.693147	0.693147	2	2	0	0
Foraminifera	Millerella	Diffusion	0.491362	0	1	2	0	0	0.693147	1	2	0	0
Foraminifera	Monogenerina	Diffusion	0.491362	0	1	2	0	1.09861	1.09861	3	3	0	0
Foraminifera	Nankinella	Diffusion	0.491362	0	1	2	0	2.70805	4.23411	15	69	0	0
Foraminifera	Nanlingella	Diffusion	0.491362	0	1	2	0	1.94591	2.99573	7	20	0	0
Foraminifera	Neodiscopsis	Diffusion	0.491362	0	1	2	0	0	2.07944	1	8	0	0
Foraminifera	Neodiscus	Diffusion	0.491362	0	1	2	0	2.30259	3.04452	10	21	0	0
Foraminifera	Neohemigordius	Diffusion	0.491362	0	1	2	0	0	0	1	1	0	0
Foraminifera	Neotuberitina	Diffusion	0.491362	0	1	2	0	0.693147	1.09861	2	3	0	0
Foraminifera	Nikitinella	Diffusion	0.491362	0	1	2	0	0	1.38629	1	4	0	0
Foraminifera	Nodoinvolutaria	Diffusion	0.491362	0	1	2	0	0	0	1	1	0	0
Foraminifera	Nodosaria	Diffusion	0.491362	0	1	2	0	2.83321	4.34381	17	77	1	1
Foraminifera	Nubecularia	Diffusion	0.491362	0	1	2	0	0	0	1	1		1
Foraminifera	Omoloniella	Diffusion	0.491362	0	1	2	0	0	0.693147	1	2	0	0
Foraminifera	Ozawainella	Diffusion	0.491362	0	1	2	0	0.693147	1.09861	2	3	0	0
Foraminifera	Padangia	Diffusion	0.491362	0	1	2	0	0.693147	1.94591	2	7	0	0
Foraminifera	Palaeofusulina	Diffusion	0.491362	0	1	2	0	2.48491	4.58497	12	98	0	0
Foraminifera	Palaeonubecularia	Diffusion	0.491362	0	1	2	0	0	1.38629	1	4	0	0
Foraminifera	Palaeotextularia	Diffusion	0.491362	0	1	2	0	1.94591	3.2581	7	26	0	0
Foraminifera	Paracolaniella	Diffusion	0.491362	0	1	2	0	0.693147	2.07944	2	8	0	0
Foraminifera	Paradagmarita	Diffusion	0.491362	0	1	2	0	1.79176	2.3979	6	11	0	0
Foraminifera	Paradagmaritopsis	Diffusion	0.491362	0	1	2	0	1.09861	1.38629	3	4	0	0
Foraminifera	Paradoxiella	Diffusion	0.491362	0	1	2	0	0.693147	1.09861	2	3	0	0
Foraminifera	Parageinitzina	Diffusion	0.491362	0	1	2	0	0	0	1	1	0	0
Foraminifera	Paraglobivalvulina	Diffusion	0.491362	0	1	2	0	2.70805	3.93183	15	51	0	0
Foraminifera	Paraglobivalvulinoides	Diffusion	0.491362	0	1	2	0	1.60944	2.07944	5	8	0	0
Foraminifera	Parananlingella	Diffusion	0.491362	0	1	2	0	1.09861	1.79176	3	6	0	0
Foraminifera	Parapachyphloia	Diffusion	0.491362	0	1	2	0	0	0	1	1	0	0
Foraminifera	Parareichelina	Diffusion	0.491362	0	1	2	0	1.79176	2.63906	6	14	0	0
Foraminifera	Pararobuloides	Diffusion	0.491362	0	1	2	0	0	1.38629	1	4	0	0
Foraminifera	Parathurammina	Diffusion	0.491362	0	1	2	0	0	0	1	1	0	0
Foraminifera	Paremiratella	Diffusion	0.491362	0	1	2	0	0	0.693147	1	2	0	0
Foraminifera	Partisania	Diffusion	0.491362	0	1	2	0	1.38629	1.60944	4	5	0	0
Foraminifera	Pisolina	Diffusion	0.491362	0	1	2	0	0.693147	1.38629	2	4	0	0
Foraminifera	Plectogyra	Diffusion	0.491362	0	1	2	0	0	0	1	1	0	0
Foraminifera	Polarisella	Diffusion	0.491362	0	1	2	0	1.09861	1.09861	3	3	0	0
Foraminifera	Postcladella	Diffusion	0.491362	0	1	2	0	1.09861	1.09861	3	3		1
Foraminifera	Postendothyra	Diffusion	0.491362	0	1	2	0	1.94591	2.48491	7	12	0	0
Foraminifera	Pseudoammodiscus	Diffusion	0.491362	0	1	2	0	0	0	1	1	0	0
Foraminifera	Pseudobaisalina	Diffusion	0.491362	0	1	2	0	0	0	1	1	0	0
Foraminifera	Pseudocolaniella	Diffusion	0.491362	0	1	2	0	1.09861	1.09861	3	3	0	0
Foraminifera	Pseudoendothyra	Diffusion	0.491362	0	1	2	0	0	1.38629	1	4	0	0
Foraminifera	Pseudolangella	Diffusion	0.491362	0	1	2	0	2.19722	2.70805	9	15	0	0
Foraminifera	Pseudomidiella	Diffusion	0.491362	0	1	2	0	1.60944	1.79176	5	6	1	1
Foraminifera	Pseudonovella	Diffusion	0.491362	0	1	2	0	0	0	1	1	0	0
Foraminifera	Pseudoreichelina	Diffusion	0.491362	0	1	2	0	0	0	1	1	0	0
Foraminifera	Pseudotristix	Diffusion	0.491362	0	1	2	0	1.60944	1.94591	5	7	0	0
Foraminifera	Pseudovidalina	Diffusion	0.491362	0	1	2	0	0.693147	1.09861	2	3	0	0
Foraminifera	Rectocornuspira	Diffusion	0.491362	0	1	2	0	0	0	1	1	1	1
Foraminifera	Reichelina	Diffusion	0.491362	0	1	2	0	2.94444	4.54329	19	94	0	0
Foraminifera	Retroseptellina	Diffusion	0.491362	0	1	2	0	1.38629	1.94591	4	7	0	0
Foraminifera	Robustopachyphloia	Diffusion	0.491362	0	1	2	0	0.693147	1.09861	2	3	0	0
Foraminifera	Schubertella	Diffusion	0.491362	0	1	2	0	0	1.09861	1	3	0	0
Foraminifera	Sengoerina	Diffusion	0.491362	0	1	2	0	1.09861	1.38629	3	4	0	0
Foraminifera	Septagathammina	Diffusion	0.491362	0	1	2	0	0	0	1	1	0	0
Foraminifera	Septoglobivalvulina	Diffusion	0.491362	0	1	2	0	1.09861	1.79176	3	6	0	0
Foraminifera	Sichotenella	Diffusion	0.491362	0	1	2	0	0	1.38629	1	4	0	0
Foraminifera	Siphoglobivalvulina	Diffusion	0.491362	0	1	2	0	0	0	1	1	0	0
Foraminifera	Sphaerulina	Diffusion	0.491362	0	1	2	0	1.79176	3.17805	6	24	0	0
Foraminifera	Spireitlina	Diffusion	0.491362	0	1	2	0	0	0	1	1	0	0
Foraminifera	Staffella	Diffusion	0.491362	0	1	2	0	2.3979	3.29584	11	27	0	0
Foraminifera	Stipulina	Diffusion	0.491362	0	1	2	0	0	1.09861	1	3	0	0
Foraminifera	Streblospira	Diffusion	0.491362	0	1	2	0	0.693147	0.693147	2	2	0	0
Foraminifera	Syzrania	Diffusion	0.491362	0	1	2	0	0	0.693147	1	2	0	0
Foraminifera	Tauridia	Diffusion	0.491362	0	1	2	0	0	0	1	1	0	0
Foraminifera	Tezaquina	Diffusion	0.491362	0	1	2	0	0	0	1	1		1
Foraminifera	Tournayella	Diffusion	0.491362	0	1	2	0	0	0	1	1	0	0
Foraminifera	Tuberitina	Diffusion	0.491362	0	1	2	0	2.48491	3.04452	12	21	0	0
Foraminifera	Urushtenella	Diffusion	0.491362	0	1	2	0	1.60944	1.60944	5	5	0	0
Foraminifera	Valvulinella	Diffusion	0.491362	0	1	2	0	0	0	1	1	0	0
Foraminifera	Verbeekina	Diffusion	0.491362	0	1	2	0	0	0.693147	1	2	0	0
Foraminifera	Vervilleina	Diffusion	0.491362	0	1	2	0	0.693147	1.38629	2	4	0	0
Foraminifera	Wanganella	Diffusion	0.491362	0	1	2	0	0	0.693147	1	2	0	0
Foraminifera	Xintania	Diffusion	0.491362	0	1	2	0	0	0	1	1	0	0
Gastropod	Actaeonina	Hemocyanin	1.63949	0	2	4	1	0	0	1	1	0	0
Gastropod	Anomphalus	Hemocyanin	1.63949	0	2	4	1	0	0	1	1	0	0
Gastropod	Borestus	Hemocyanin	1.63949	0	2	4	1	0	0	1	1	0	0
Gastropod	Dictyotomaria	Hemocyanin	1.63949	0	2	4	1	0	0	1	1	0	0
Gastropod	Donaldina	Hemocyanin	1.63949	0	2	4	1	0.693147	0.693147	2	2	0	0
Gastropod	Euthystylus	Hemocyanin	1.63949	0	2	4	1	0	0	1	1	0	0
Gastropod	Glabrocingulum	Hemocyanin	1.63949	0	2	4	1	0.693147	0	2	1	0	0
Gastropod	Porcellia	Hemocyanin	1.63949	0	2	4	1	0	0	1	1	0	0
Gastropod	Rhaphistomella	Hemocyanin	1.63949	0	2	4	1	0.693147	1.94591	2	7	0	0
Gastropod	Stachella	Hemocyanin	1.63949	0	2	4	1	1.09861	1.38629	3	4	0	0
Gastropod	Straparollus	Hemocyanin	1.63949	0	2	4	1	0	0	1	1	0	0
Gastropod	Abrekopsis	Hemocyanin	1.63949	0	2	4	1	0	1.38629	1	4		1
Gastropod	Allocosmia	Hemocyanin	1.63949	0	2	4	1	0	0	1	1		1
Gastropod	Amberleya	Hemocyanin	1.63949	0	2	4	1	0	0	1	1		1
Gastropod	Ananias	Hemocyanin	1.63949	0	2	4	1	0	0.693147	1	2		1
Gastropod	Bellerophon	Hemocyanin	1.63949	0	2	4	1	1.79176	3.3673	6	29	1	1
Gastropod	Callistadia	Hemocyanin	1.63949	0	2	4	1	0	0.693147	1	2	0	0
Gastropod	Chartronella	Hemocyanin	1.63949	0	2	4	1	1.09861	1.60944	3	5		1
Gastropod	Coelostylina	Hemocyanin	1.63949	0	2	4	1	0	0	1	1	1	1
Gastropod	Cylindritopsis	Hemocyanin	1.63949	0	2	4	1	0.693147	1.38629	2	4	0	0
Gastropod	Cylindrobullina	Hemocyanin	1.63949	0	2	4	1	0	0	1	1		1
Gastropod	Dicellonema	Hemocyanin	1.63949	0	2	4	1	1.09861	1.79176	3	6		1
Gastropod	Eographis	Hemocyanin	1.63949	0	2	4	1	0	0	1	1		1
Gastropod	Eucycloscala	Hemocyanin	1.63949	0	2	4	1	0	0	1	1		1
Gastropod	Euphemites	Hemocyanin	1.63949	0	2	4	1	1.09861	1.79176	3	6	0	0
Gastropod	Girtyspira	Hemocyanin	1.63949	0	2	4	1	0	0.693147	1	2	0	0
Gastropod	Glyptospira	Hemocyanin	1.63949	0	2	4	1	0	0	1	1	0	0
Gastropod	Guizhouspira	Hemocyanin	1.63949	0	2	4	1	0.693147	1.79176	2	6	0	0
Gastropod	Holopella	Hemocyanin	1.63949	0	2	4	1	0	0.693147	1	2		1
Gastropod	Laxella	Hemocyanin	1.63949	0	2	4	1	0.693147	1.09861	2	3	0	0
Gastropod	Loxonema	Hemocyanin	1.63949	0	2	4	1	0	0	1	1		1
Gastropod	Luoguella	Hemocyanin	1.63949	0	2	4	1	0	0	1	1	0	0
Gastropod	Luoguispira	Hemocyanin	1.63949	0	2	4	1	0	0	1	1	0	0
Gastropod	Meekospira	Hemocyanin	1.63949	0	2	4	1	0	0.693147	1	2	0	0
Gastropod	Microchiliticus	Hemocyanin	1.63949	0	2	4	1	0	0.693147	1	2	0	0
Gastropod	Microlampra	Hemocyanin	1.63949	0	2	4	1	0	0	1	1	0	0
Gastropod	Murchisonia	Hemocyanin	1.63949	0	2	4	1	0	1.09861	1	3	1	1
Gastropod	Naticopsis	Hemocyanin	1.63949	0	2	4	1	0.693147	3.52636	2	34	1	1
Gastropod	Neritaria	Hemocyanin	1.63949	0	2	4	1	0.693147	0.693147	2	2		1
Gastropod	Ninglangella	Hemocyanin	1.63949	0	2	4	1	0	0	1	1	0	0
Gastropod	Omphaloptycha	Hemocyanin	1.63949	0	2	4	1	1.60944	2.19722	5	9		1
Gastropod	Orthonema	Hemocyanin	1.63949	0	2	4	1	0	0.693147	1	2	0	0
Gastropod	Palaeonarica	Hemocyanin	1.63949	0	2	4	1	0	0.693147	1	2		1
Gastropod	Palaeostylus	Hemocyanin	1.63949	0	2	4	1	0	0	1	1	0	0
Gastropod	Patellilabia	Hemocyanin	1.63949	0	2	4	1	0.693147	1.94591	2	7	0	0
Gastropod	Peruvispira	Hemocyanin	1.63949	0	2	4	1	0.693147	1.38629	2	4	0	0
Gastropod	Platyzona	Hemocyanin	1.63949	0	2	4	1	0	0.693147	1	2	0	0
Gastropod	Plicatus	Hemocyanin	1.63949	0	2	4	1	0	0	1	1	0	0
Gastropod	Plocezyga	Hemocyanin	1.63949	0	2	4	1	0	0	1	1	1	1
Gastropod	Propupa	Hemocyanin	1.63949	0	2	4	1	0	0	1	1	0	0
Gastropod	Pseudozygopleura	Hemocyanin	1.63949	0	2	4	1	0	0	1	1	0	0
Gastropod	Ptychobellerophon	Hemocyanin	1.63949	0	2	4	1	0	1.38629	1	4	0	0
Gastropod	Ptychosphaera	Hemocyanin	1.63949	0	2	4	1	0	0	1	1	0	0
Gastropod	Retispira	Hemocyanin	1.63949	0	2	4	1	1.09861	1.94591	3	7	1	1
Gastropod	Sinuarbullina	Hemocyanin	1.63949	0	2	4	1	0.693147	0.693147	2	2		1
Gastropod	Soleniscus	Hemocyanin	1.63949	0	2	4	1	0	1.38629	1	3	1	1
Gastropod	Spirostylus	Hemocyanin	1.63949	0	2	4	1	0	0.693147	1	2		1
Gastropod	Straparella	Hemocyanin	1.63949	0	2	4	1	0	0	1	1	0	0
Gastropod	Streptacis	Hemocyanin	1.63949	0	2	4	1	0.693147	0.693147	2	2	0	0
Gastropod	Strobeus	Hemocyanin	1.63949	0	2	4	1	0	0.693147	1	2	1	1
Gastropod	Tetrabubispira	Hemocyanin	1.63949	0	2	4	1	0	0	1	1	0	0
Gastropod	Toxoconcha	Hemocyanin	1.63949	0	2	4	1	0	0.693147	1	2		1
Gastropod	Trachyspira	Hemocyanin	1.63949	0	2	4	1	0.693147	0.693147	2	2	0	0
Gastropod	Tropidodiscus	Hemocyanin	1.63949	0	2	4	1	0	0.693147	1	2	0	0
Gastropod	Trypanostylus	Hemocyanin	1.63949	0	2	4	1	0	0	1	1		1
Gastropod	Wannerispira	Hemocyanin	1.63949	0	2	4	1	0	0	1	1	1	1
Gastropod	Warthia	Hemocyanin	1.63949	0	2	4	1	1.38629	2.83321	4	17		1
Gastropod	Worthenia	Hemocyanin	1.63949	0	2	4	1	1.38629	1.94591	4	7		1
Gastropod	Yunnania	Hemocyanin	1.63949	0	2	4	1	0	0.693147	1	2		1
Gastropod	Zygopleura	Hemocyanin	1.63949	0	2	4	1	0	0.693147	1	2		1
Ostracod	Acanthoscapha	Hemocyanin	1.63949	0	2	4	1	0.693147	1.09861	2	3	0	0
Ostracod	Acratina	Hemocyanin	1.63949	0	2	4	1	0	0.693147	1	2	0	0
Ostracod	Bythocypris	Hemocyanin	1.63949	0	2	4	1	1.09861	2.07944	3	8	0	0
Ostracod	Ceratobairdia	Hemocyanin	1.63949	0	2	4	1	1.60944	2.48491	5	12	0	0
Ostracod	Cladocopina	Hemocyanin	1.63949	0	2	4	1	0	0	1	1	0	0
Ostracod	Cryptobairdia	Hemocyanin	1.63949	0	2	4	1	1.38629	2.19722	4	9	0	0
Ostracod	Darwinula	Hemocyanin	1.63949	0	2	4	1	0	0	1	1	0	0
Ostracod	Discoidella	Hemocyanin	1.63949	0	2	4	1	0.693147	1.94591	2	7	0	0
Ostracod	Judahella	Hemocyanin	1.63949	0	2	4	1	0	0	1	1	0	0
Ostracod	Kirkbya	Hemocyanin	1.63949	0	2	4	1	1.60944	2.70805	5	15	0	0
Ostracod	Lobobairdia	Hemocyanin	1.63949	0	2	4	1	1.09861	2.19722	3	9	0	0
Ostracod	Mirabairdia	Hemocyanin	1.63949	0	2	4	1	1.09861	1.79176	3	6	0	0
Ostracod	Monoceratina	Hemocyanin	1.63949	0	2	4	1	0	1.38629	1	4	0	0
Ostracod	Paraberounella	Hemocyanin	1.63949	0	2	4	1	0	1.09861	1	3	0	0
Ostracod	Praelobobairdia	Hemocyanin	1.63949	0	2	4	1	0	0.693147	1	2	0	0
Ostracod	Praemacrocypris	Hemocyanin	1.63949	0	2	4	1	0	0.693147	1	2	0	0
Ostracod	Pseudobythocypris	Hemocyanin	1.63949	0	2	4	1	1.38629	2.48491	4	12	0	0
Ostracod	Spinocypris	Hemocyanin	1.63949	0	2	4	1	1.09861	1.09861	3	3	0	0
Ostracod	Spinomicrocheilinella	Hemocyanin	1.63949	0	2	4	1	0.693147	1.60944	2	5	0	0
Ostracod	Triassocypris	Hemocyanin	1.63949	0	2	4	1	0	0.693147	1	2	0	0
Ostracod	Triassocythere	Hemocyanin	1.63949	0	2	4	1	0	0	1	1	0	0
Ostracod	Triebelina	Hemocyanin	1.63949	0	2	4	1	0	0	1	1	0	0
Ostracod	Abrobairdia	Hemocyanin	1.63949	0	2	4	1	1.09861	1.38629	3	4	0	0
Ostracod	Absina	Hemocyanin	1.63949	0	2	4	1	0	0.693147	1	2	0	0
Ostracod	Acratia	Hemocyanin	1.63949	0	2	4	1	2.19722	3.17805	9	24	1	1
Ostracod	Amphissites	Hemocyanin	1.63949	0	2	4	1	1.38629	2.56495	4	13	0	0
Ostracod	Arqoviella	Hemocyanin	1.63949	0	2	4	1	0.693147	1.94591	2	7	0	0
Ostracod	Aurikirkbya	Hemocyanin	1.63949	0	2	4	1	0.693147	1.09861	2	3	0	0
Ostracod	Bairdia	Hemocyanin	1.63949	0	2	4	1	2.30259	4.18965	10	66	1	1
Ostracod	Bairdiacypris	Hemocyanin	1.63949	0	2	4	1	2.07944	3.52636	8	34	1	1
Ostracod	Bairdianella	Hemocyanin	1.63949	0	2	4	1	0	0	1	1	0	0
Ostracod	Baschkirina	Hemocyanin	1.63949	0	2	4	1	0.693147	1.38629	2	4	1	1
Ostracod	Basslerella	Hemocyanin	1.63949	0	2	4	1	1.94591	3.09104	7	22	1	1
Ostracod	Beichuania	Hemocyanin	1.63949	0	2	4	1	0	0	1	1	0	0
Ostracod	Birdsallela	Hemocyanin	1.63949	0	2	4	1	0	0	1	1	0	0
Ostracod	Bohemina	Hemocyanin	1.63949	0	2	4	1	0.693147	0.693147	2	2	0	0
Ostracod	Callicythere	Hemocyanin	1.63949	0	2	4	1	1.09861	1.38629	3	4	1	1
Ostracod	Carinaknightina	Hemocyanin	1.63949	0	2	4	1	1.09861	1.09861	3	3	1	1
Ostracod	Cavellina	Hemocyanin	1.63949	0	2	4	1	2.19722	3.09104	9	22	1	1
Ostracod	Cetollina	Hemocyanin	1.63949	0	2	4	1	0	0	1	1	0	0
Ostracod	Chamishaella	Hemocyanin	1.63949	0	2	4	1	0	0.693147	1	2	0	0
Ostracod	Coelonella	Hemocyanin	1.63949	0	2	4	1	0	0.693147	1	2	0	0
Ostracod	Cooperuna	Hemocyanin	1.63949	0	2	4	1	0	0	1	1	0	0
Ostracod	Coronakirkbya	Hemocyanin	1.63949	0	2	4	1	0.693147	1.09861	2	3	0	0
Ostracod	Covellina	Hemocyanin	1.63949	0	2	4	1	0	0	1	1	0	0
Ostracod	Cyathus	Hemocyanin	1.63949	0	2	4	1	1.38629	1.94591	4	7	0	0
Ostracod	Cytherellina	Hemocyanin	1.63949	0	2	4	1	0	0	1	1	0	0
Ostracod	Denticupachydomella	Hemocyanin	1.63949	0	2	4	1	0	0.693147	1	2	0	0
Ostracod	Eumiraculum	Hemocyanin	1.63949	0	2	4	1	0.693147	0.693147	2	2	0	0
Ostracod	Fabalicypris	Hemocyanin	1.63949	0	2	4	1	2.07944	3.4012	8	30	1	1
Ostracod	Geffenina	Hemocyanin	1.63949	0	2	4	1	0	0	1	1	0	0
Ostracod	Glyptopleurina	Hemocyanin	1.63949	0	2	4	1	0	0	1	1	0	0
Ostracod	Glyptopleuris	Hemocyanin	1.63949	0	2	4	1	0	0.693147	1	2	0	0
Ostracod	Healdia	Hemocyanin	1.63949	0	2	4	1	1.09861	2.89037	3	18	1	1
Ostracod	Healdiacypris	Hemocyanin	1.63949	0	2	4	1	0	0	1	1	0	0
Ostracod	Healdianella	Hemocyanin	1.63949	0	2	4	1	0.693147	1.60944	2	5	0	0
Ostracod	Healdiopsis	Hemocyanin	1.63949	0	2	4	1	0	0	1	1	0	0
Ostracod	Hollinella	Hemocyanin	1.63949	0	2	4	1	1.79176	3.04452	6	21	1	1
Ostracod	Indivisia	Hemocyanin	1.63949	0	2	4	1	1.38629	1.60944	4	5	0	0
Ostracod	Iranokirkbya	Hemocyanin	1.63949	0	2	4	1	0	1.09861	1	3	0	0
Ostracod	Kegelites	Hemocyanin	1.63949	0	2	4	1	0.693147	1.09861	2	3	0	0
Ostracod	Kellettina	Hemocyanin	1.63949	0	2	4	1	0.693147	1.38629	2	4	0	0
Ostracod	Kempfina	Hemocyanin	1.63949	0	2	4	1	1.38629	2.07944	4	8	0	0
Ostracod	Kerocythere	Hemocyanin	1.63949	0	2	4	1	0.693147	0.693147	2	2		1
Ostracod	Kindlella	Hemocyanin	1.63949	0	2	4	1	0	2.07944	1	8	0	0
Ostracod	Kloedenellocopina	Hemocyanin	1.63949	0	2	4	1	0	0	1	1	0	0
Ostracod	Knightina	Hemocyanin	1.63949	0	2	4	1	1.60944	2.30259	5	10	1	1
Ostracod	Knoxiella	Hemocyanin	1.63949	0	2	4	1	1.79176	2.83321	6	17	0	0
Ostracod	Langdaia	Hemocyanin	1.63949	0	2	4	1	0.693147	0.693147	2	2	1	1
Ostracod	Libumella	Hemocyanin	1.63949	0	2	4	1	0	0	1	1	0	0
Ostracod	Liuzhinia	Hemocyanin	1.63949	0	2	4	1	1.38629	2.07944	4	8	1	1
Ostracod	Macrocypris	Hemocyanin	1.63949	0	2	4	1	0	0.693147	1	2	0	0
Ostracod	Macronotella	Hemocyanin	1.63949	0	2	4	1	0	0	1	1	0	0
Ostracod	Marginohealdia	Hemocyanin	1.63949	0	2	4	1	0	0.693147	1	2	0	0
Ostracod	Mennerella	Hemocyanin	1.63949	0	2	4	1	0	0.693147	1	2	0	0
Ostracod	Microcheilinella	Hemocyanin	1.63949	0	2	4	1	2.07944	3.3322	8	28	1	1
Ostracod	Miltonella	Hemocyanin	1.63949	0	2	4	1	0	1.38629	1	4	0	0
Ostracod	Moorites	Hemocyanin	1.63949	0	2	4	1	0.693147	1.79176	2	6	0	0
Ostracod	Neoamphissites	Hemocyanin	1.63949	0	2	4	1	0	0.693147	1	2	0	0
Ostracod	Neoulrichia	Hemocyanin	1.63949	0	2	4	1	0	0.693147	1	2	0	0
Ostracod	Nodokirkbya	Hemocyanin	1.63949	0	2	4	1	0	0	1	1	0	0
Ostracod	Oliganisus	Hemocyanin	1.63949	0	2	4	1	0	0	1	1	0	0
Ostracod	Orthobairdia	Hemocyanin	1.63949	0	2	4	1	1.60944	2.56495	5	13	0	0
Ostracod	Orthocypris	Hemocyanin	1.63949	0	2	4	1	0	0	1	1	0	0
Ostracod	Paegnium	Hemocyanin	1.63949	0	2	4	1	0.693147	0.693147	2	2		1
Ostracod	Parabythocythere	Hemocyanin	1.63949	0	2	4	1	0.693147	1.09861	2	3	0	0
Ostracod	Paracypris	Hemocyanin	1.63949	0	2	4	1	1.09861	1.09861	3	3	1	1
Ostracod	Parahollinella	Hemocyanin	1.63949	0	2	4	1	0.693147	0.693147	2	2	0	0
Ostracod	Paramacrocypris	Hemocyanin	1.63949	0	2	4	1	1.09861	1.09861	3	3	0	0
Ostracod	Paramicrocheilinella	Hemocyanin	1.63949	0	2	4	1	0	0.693147	1	2	0	0
Ostracod	Paraparchites	Hemocyanin	1.63949	0	2	4	1	1.79176	2.56495	6	13	1	1
Ostracod	Permokegelites	Hemocyanin	1.63949	0	2	4	1	0	0.693147	1	2	0	0
Ostracod	Permoyoungiella	Hemocyanin	1.63949	0	2	4	1	1.09861	1.79176	3	6	0	0
Ostracod	Petasobairdia	Hemocyanin	1.63949	0	2	4	1	1.79176	3.21888	6	25	1	1
Ostracod	Polycope	Hemocyanin	1.63949	0	2	4	1	1.38629	2.19722	4	9	1	1
Ostracod	Polytylites	Hemocyanin	1.63949	0	2	4	1	0.693147	2.19722	2	9	0	0
Ostracod	Praezabythocypris	Hemocyanin	1.63949	0	2	4	1	0	0	1	1	0	0
Ostracod	Pseudacanthoscapha	Hemocyanin	1.63949	0	2	4	1	0.693147	0.693147	2	2	0	0
Ostracod	Pseudorayella	Hemocyanin	1.63949	0	2	4	1	0.693147	1.09861	2	3	0	0
Ostracod	Ptychobairdia	Hemocyanin	1.63949	0	2	4	1	0	0	1	1		1
Ostracod	Pustulobairdia	Hemocyanin	1.63949	0	2	4	1	0.693147	1.38629	2	4	0	0
Ostracod	Rectobairdia	Hemocyanin	1.63949	0	2	4	1	1.38629	2.63906	4	14	1	1
Ostracod	Rectonaria	Hemocyanin	1.63949	0	2	4	1	0	0	1	1	0	0
Ostracod	Reversocypris	Hemocyanin	1.63949	0	2	4	1	0	0	1	1	0	0
Ostracod	Reviya	Hemocyanin	1.63949	0	2	4	1	0.693147	0.693147	2	2	1	1
Ostracod	Richterina	Hemocyanin	1.63949	0	2	4	1	0	0.693147	1	2	0	0
Ostracod	Roundyella	Hemocyanin	1.63949	0	2	4	1	1.38629	2.83321	4	17	0	0
Ostracod	Samarella	Hemocyanin	1.63949	0	2	4	1	1.09861	1.38629	3	4	0	0
Ostracod	Sargentina	Hemocyanin	1.63949	0	2	4	1	1.79176	2.30259	6	10	0	0
Ostracod	Scutikirkbya	Hemocyanin	1.63949	0	2	4	1	0	0	1	1	0	0
Ostracod	Semipetasus	Hemocyanin	1.63949	0	2	4	1	0	0	1	1	0	0
Ostracod	Shemonaella	Hemocyanin	1.63949	0	2	4	1	1.09861	1.79176	3	6	0	0
Ostracod	Shleesha	Hemocyanin	1.63949	0	2	4	1	1.38629	1.79176	4	6	0	0
Ostracod	Silenites	Hemocyanin	1.63949	0	2	4	1	1.60944	3.04452	5	21	0	0
Ostracod	Sinabairdia	Hemocyanin	1.63949	0	2	4	1	0	0	1	1	0	0
Ostracod	Spinobairdia	Hemocyanin	1.63949	0	2	4	1	0	0.693147	1	2	0	0
Ostracod	Sulcella	Hemocyanin	1.63949	0	2	4	1	1.79176	2.30259	6	10	0	0
Ostracod	Triplacera	Hemocyanin	1.63949	0	2	4	1	0	0	1	1	0	0
Ostracod	Truncobairdia	Hemocyanin	1.63949	0	2	4	1	0.693147	0.693147	2	2		1
Ostracod	Tubulikirkbya	Hemocyanin	1.63949	0	2	4	1	0	1.09861	1	3	0	0
Ostracod	Waylandella	Hemocyanin	1.63949	0	2	4	1	0.693147	0.693147	2	2	0	0
Radiolarian	Cenosphaera	Diffusion	0.491362	1	3	1	0	0.693147	2.19722	2	9	0	0
Radiolarian	Copiellintra	Diffusion	0.491362	1	3	1	0	1.79176	2.99573	6	20	0	0
Radiolarian	Helioentactinia	Diffusion	0.491362	1	3	1	0	0	0	1	1	0	0
Radiolarian	Kashiwara	Diffusion	0.491362	1	3	1	0	1.09861	2.19722	3	9	0	0
Radiolarian	Orbiculiforma	Diffusion	0.491362	1	3	1	0	1.09861	2.48491	3	12	0	0
Radiolarian	Paroertlispongus	Diffusion	0.491362	1	3	1	0	0.693147	1.38629	2	4	0	0
Radiolarian	Paurinella	Diffusion	0.491362	1	3	1	0	0	0	1	1	0	0
Radiolarian	Pseudoalbaillella	Diffusion	0.491362	1	3	1	0	0.693147	1.60944	2	5	0	0
Radiolarian	Spongentactinia	Diffusion	0.491362	1	3	1	0	0.693147	0.693147	2	2	0	0
Radiolarian	Spongotripus	Diffusion	0.491362	1	3	1	0	0.693147	1.79176	2	6	0	0
Radiolarian	Spumellaria	Diffusion	0.491362	1	3	1	0	0	0.693147	1	2	0	0
Radiolarian	Staurolonche	Diffusion	0.491362	1	3	1	0	0.693147	2.07944	2	8	0	0
Radiolarian	Tamonella	Diffusion	0.491362	1	3	1	0	0.693147	0.693147	2	2	0	0
Radiolarian	Tetrapaurinella	Diffusion	0.491362	1	3	1	0	1.09861	2.19722	3	9	0	0
Radiolarian	Tetraspongodiscus	Diffusion	0.491362	1	3	1	0	1.09861	1.79176	3	6	0	0
Radiolarian	Albaillella	Diffusion	0.491362	1	3	1	0	2.3979	4.09434	11	60	1	1
Radiolarian	Anisicyrtis	Diffusion	0.491362	1	3	1	0	0	0.693147	1	2		1
Radiolarian	Archaeospongoprunum	Diffusion	0.491362	1	3	1	0	1.09861	1.60944	3	5	1	1
Radiolarian	Areolicaudatus	Diffusion	0.491362	1	3	1	0	0.693147	0.693147	2	2	0	0
Radiolarian	Astroentactinia	Diffusion	0.491362	1	3	1	0	0	0.693147	1	2	0	0
Radiolarian	Bistarkum	Diffusion	0.491362	1	3	1	0	0.693147	0.693147	2	2	1	1
Radiolarian	Cauletella	Diffusion	0.491362	1	3	1	0	0.693147	1.79176	2	6	1	1
Radiolarian	Cenellipsis	Diffusion	0.491362	1	3	1	0	1.09861	2.19722	3	9	0	0
Radiolarian	Copiconulus	Diffusion	0.491362	1	3	1	0	0	0	1	1	0	0
Radiolarian	Copicyntra	Diffusion	0.491362	1	3	1	0	2.3979	3.46574	11	32	1	1
Radiolarian	Copicyntroides	Diffusion	0.491362	1	3	1	0	1.94591	2.3979	7	11	1	1
Radiolarian	Deflandrella	Diffusion	0.491362	1	3	1	0	1.38629	2.30259	4	10	0	0
Radiolarian	Ellipsocopicyntra	Diffusion	0.491362	1	3	1	0	0.693147	0.693147	2	2	1	1
Radiolarian	Entactinaria	Diffusion	0.491362	1	3	1	0	0.693147	1.38629	2	4	0	0
Radiolarian	Entactinia	Diffusion	0.491362	1	3	1	0	2.07944	3.17805	8	24	1	1
Radiolarian	Entactinosphaera	Diffusion	0.491362	1	3	1	0	1.94591	2.99573	7	20	1	1
Radiolarian	Follicucullus	Diffusion	0.491362	1	3	1	0	1.38629	2.48491	4	12	1	1
Radiolarian	Foremanhelena	Diffusion	0.491362	1	3	1	0	1.94591	2.94444	7	19	0	0
Radiolarian	Grandetortura	Diffusion	0.491362	1	3	1	0	1.38629	1.94591	4	7	0	0
Radiolarian	Gustefana	Diffusion	0.491362	1	3	1	0	0.693147	2.19722	2	9	0	0
Radiolarian	Hegleria	Diffusion	0.491362	1	3	1	0	2.07944	3.49651	8	33	1	1
Radiolarian	Hozmadia	Diffusion	0.491362	1	3	1	0	0	0	1	1	1	1
Radiolarian	Ishigaum	Diffusion	0.491362	1	3	1	0	2.3979	3.66356	11	39	1	1
Radiolarian	Klaengspongus	Diffusion	0.491362	1	3	1	0	1.38629	1.94591	4	7	0	0
Radiolarian	Latentibifistula	Diffusion	0.491362	1	3	1	0	1.38629	2.3979	4	11	0	0
Radiolarian	Latentifistula	Diffusion	0.491362	1	3	1	0	2.07944	3.17805	8	24	1	1
Radiolarian	Latentifistularia	Diffusion	0.491362	1	3	1	0	0	0	1	1	0	0
Radiolarian	Lepingosphaera	Diffusion	0.491362	1	3	1	0	0	0	1	1	0	0
Radiolarian	Lithelius	Diffusion	0.491362	1	3	1	0	0	0.693147	1	2	0	0
Radiolarian	Megaporus	Diffusion	0.491362	1	3	1	0	0.693147	1.09861	2	3	0	0
Radiolarian	Meschedea	Diffusion	0.491362	1	3	1	0	0.693147	1.38629	2	4	0	0
Radiolarian	Nazarovella	Diffusion	0.491362	1	3	1	0	1.94591	3.3673	7	29	1	1
Radiolarian	Neoalbaillella	Diffusion	0.491362	1	3	1	0	2.19722	3.73767	9	42	0	0
Radiolarian	Octatormentum	Diffusion	0.491362	1	3	1	0	1.38629	2.19722	4	9	0	0
Radiolarian	Ormistonella	Diffusion	0.491362	1	3	1	0	1.09861	2.07944	3	8	0	0
Radiolarian	Oruatemanua	Diffusion	0.491362	1	3	1	0	0	1.94591	1	7		1
Radiolarian	Palaeolithocyclia	Diffusion	0.491362	1	3	1	0	0.693147	0.693147	2	2	0	0
Radiolarian	Paracopicyntra	Diffusion	0.491362	1	3	1	0	1.38629	2.19722	4	9	0	0
Radiolarian	Paramphibrachium	Diffusion	0.491362	1	3	1	0	0	0	1	1	0	0
Radiolarian	Polyentactinia	Diffusion	0.491362	1	3	1	0	0.693147	0.693147	2	2	1	1
Radiolarian	Polyfistula	Diffusion	0.491362	1	3	1	0	0.693147	0.693147	2	2	0	0
Radiolarian	Praedeflandrella	Diffusion	0.491362	1	3	1	0	0.693147	1.09861	2	3	0	0
Radiolarian	Provisocyntra	Diffusion	0.491362	1	3	1	0	0	0	1	1	0	0
Radiolarian	Pseudospongoprunum	Diffusion	0.491362	1	3	1	0	1.09861	1.94591	3	7	0	0
Radiolarian	Pseudotormentus	Diffusion	0.491362	1	3	1	0	1.38629	2.19722	4	9	1	1
Radiolarian	Quadricaulis	Diffusion	0.491362	1	3	1	0	1.38629	2.19722	4	9	0	0
Radiolarian	Quadriremis	Diffusion	0.491362	1	3	1	0	0	0	1	1	1	1
Radiolarian	Raciditor	Diffusion	0.491362	1	3	1	0	1.09861	1.79176	3	6	0	0
Radiolarian	Ruzhencevispongus	Diffusion	0.491362	1	3	1	0	0.693147	1.38629	2	4	0	0
Radiolarian	Shangella	Diffusion	0.491362	1	3	1	0	1.09861	1.09861	3	3	0	0
Radiolarian	Spinotriassocypris	Diffusion	0.491362	1	3	1	0	0	0	1	1		1
Radiolarian	Spongosphaeradiscus	Diffusion	0.491362	1	3	1	0	1.09861	1.60944	3	5	0	0
Radiolarian	Srakaeosphaera	Diffusion	0.491362	1	3	1	0	0	0	1	1	0	0
Radiolarian	Stigmosphaerostylus	Diffusion	0.491362	1	3	1	0	1.38629	2.07944	4	8	1	1
Radiolarian	Tetragregnon	Diffusion	0.491362	1	3	1	0	1.09861	1.38629	3	4	0	0
Radiolarian	Tetratormentum	Diffusion	0.491362	1	3	1	0	1.09861	1.60944	3	5	0	0
Radiolarian	Thaisphaera	Diffusion	0.491362	1	3	1	0	0	0	1	1		1
Radiolarian	Tormentum	Diffusion	0.491362	1	3	1	0	0	0	1	1	0	0
Radiolarian	Triaenosphaera	Diffusion	0.491362	1	3	1	0	1.79176	2.63906	6	14	1	1
Radiolarian	Trilonche	Diffusion	0.491362	1	3	1	0	1.09861	1.79176	3	6	1	1
Radiolarian	Tripedocorbis	Diffusion	0.491362	1	3	1	0	0.693147	1.09861	2	3		1
Radiolarian	Triplanospongos	Diffusion	0.491362	1	3	1	0	2.19722	3.49651	9	33	0	0
Radiolarian	Uberinterna	Diffusion	0.491362	1	3	1	0	1.09861	1.09861	3	3	0	0
Radiolarian	Wuyia	Diffusion	0.491362	1	3	1	0	0.693147	0.693147	2	2	0	0
Radiolarian	Yujingella	Diffusion	0.491362	1	3	1	0	0.693147	0.693147	2	2	0	0
Sponge	Amblysiphonella	Diffusion	0.491362	0	1	1	0	1.38629	2.77259	4	16	0	0
Sponge	Colospongia	Diffusion	0.491362	0	1	1	0	1.38629	2.83321	4	17	0	0
Sponge	Corynella	Diffusion	0.491362	0	1	1	0	0	0.693147	1	2	0	0
Sponge	Cystothalamia	Diffusion	0.491362	0	1	1	0	1.09861	1.60944	3	5	0	0
Sponge	Discosiphonella	Diffusion	0.491362	0	1	1	0	1.38629	2.30259	4	10	0	0
Sponge	Disjectopora	Diffusion	0.491362	0	1	1	0	0.693147	1.38629	2	4	0	0
Sponge	Grossotubenella	Diffusion	0.491362	0	1	1	0	0	0.693147	1	2	0	0
Sponge	Meandrostia	Diffusion	0.491362	0	1	1	0	0	0	1	1	0	0
Sponge	Parauvanella	Diffusion	0.491362	0	1	1	0	0.693147	2.3979	2	11	0	0
Sponge	Peronidella	Diffusion	0.491362	0	1	1	0	1.38629	2.83321	4	17	0	0
Sponge	Phraethalamia	Diffusion	0.491362	0	1	1	0	0	0	1	1	0	0
Sponge	Platythalamiella	Diffusion	0.491362	0	1	1	0	0	0	1	1	0	0
Sponge	Polycystocoelia	Diffusion	0.491362	0	1	1	0	0.693147	1.60944	2	5	0	0
Sponge	Precorynella	Diffusion	0.491362	0	1	1	0	0.693147	0.693147	2	2	0	0
Sponge	Preperonidella	Diffusion	0.491362	0	1	1	0	0	0	1	1	0	0
Sponge	Sollasia	Diffusion	0.491362	0	1	1	0	1.09861	2.56495	3	13	0	0
Sponge	Uvanella	Diffusion	0.491362	0	1	1	0	0.693147	1.38629	2	4	0	0
Sponge	Waagenella	Diffusion	0.491362	0	1	1	0	0.693147	1.09861	2	3	0	0
Sponge	Acoelia	Diffusion	0.491362	0	1	1	0	0	0	1	1	0	0
Sponge	Ambithalamia	Diffusion	0.491362	0	1	1	0	0	0	1	1	0	0
Sponge	Belyaevaspongia	Diffusion	0.491362	0	1	1	0	0	0	1	1	0	0
Sponge	Bisiphonella	Diffusion	0.491362	0	1	1	0	0.693147	1.09861	2	3	0	0
Sponge	Coelocladia	Diffusion	0.491362	1	3	1	0	0.693147	2.07944	2	8	0	0
Sponge	Girtyocoelia	Diffusion	0.491362	0	1	1	0	0.693147	0.693147	2	2	0	0
Sponge	Graminospongia	Diffusion	0.491362	0	1	1	0	0.693147	1.09861	2	3	0	0
Sponge	Huayingia	Diffusion	0.491362	0	1	1	0	0	0.693147	1	2	0	0
Sponge	Imbricoelia	Diffusion	0.491362	0	1	1	0	0	0.693147	1	2	0	0
Sponge	Intrasporocoelia	Diffusion	0.491362	0	1	1	0	1.38629	1.60944	4	5	0	0
Sponge	Neoheliospongia	Diffusion	0.491362	1	3	1	0	0	0	1	1	0	0
Sponge	Orthopentacine	Diffusion	0.491362	1	3	1	0	0	0.693147	1	2	0	0
Sponge	Oxea	Diffusion	0.491362	1	3	1	0	0	0.693147	1	2	0	0
Sponge	Paruvanella	Diffusion	0.491362	0	1	1	0	0.693147	0.693147	2	2	0	0
Sponge	Permosoma	Diffusion	0.491362	0	1	1	0	0	2.07944	1	8	0	0
Sponge	Praeceratoporella	Diffusion	0.491362	0	1	1	0	0	1.94591	1	7	0	0
Sponge	Preverticillites	Diffusion	0.491362	0	1	1	0	0	0	1	1	0	0
Sponge	Pseudopalaeoaplysina	Diffusion	0.491362	0	1	1	0	0	0.693147	1	2	0	0
Sponge	Radiofibrosclera	Diffusion	0.491362	0	1	1	0	0	0	1	1	0	0
Sponge	Radiotrabeculopora	Diffusion	0.491362	0	1	1	0	0	1.09861	1	3	0	0
Sponge	Rahbahthalamia	Diffusion	0.491362	0	1	1	0	0	0	1	1	0	0
Sponge	Rhabdactinia	Diffusion	0.491362	0	1	1	0	0.693147	1.60944	2	5	0	0
Sponge	Sinocoelia	Diffusion	0.491362	0	1	1	0	0	0.693147	1	2	0	0
Sponge	Solutossaspongia	Diffusion	0.491362	0	1	1	0	0	0	1	1	0	0
Sponge	Sphaerolichaetetes	Diffusion	0.491362	0	1	1	0	0.693147	0.693147	2	2	0	0
Sponge	Subascosymplegma	Diffusion	0.491362	0	1	1	0	0	0	1	1	0	0
Sponge	Tebagathalamia	Diffusion	0.491362	0	1	1	0	0	1.09861	1	3	0	0
Sponge	Tristratocoelia	Diffusion	0.491362	0	1	1	0	0	0	1	1	0	0
Sponge	Virgola	Diffusion	0.491362	0	1	1	0	0	0	1	1	0	0
