# Supplementary material for: Respiratory protein-driven selectivity during the Permian-Triassic mass extinction
Source: Innovation (Camb). 2024 Mar 28;5(3):100618. doi: 10.1016/j.xinn.2024.100618 (PMC11025005; doi:10.1016/j.xinn.2024.100618)
Supplement: Data S5. Fossil data used to calculate size reduction for all clades at species level [file mmc6.csv]

ForamCh	ForamIn	BrachiopodCh	BrachiopodIn	GastropodCh	GastropodIn	CephalopodCh	CephalopodIn	OstracodCh	OstracodIn	Bivalve-non PCh	Bivalve-non PIn	ConodontCh	ConodontIn	FishCh	FishIn
1.27	0.21	29.99853181	7.500668987	8.499629594	8.930998162	49.49940744	134.6	0.64	0.654	81.99738455	6.81	0.37119319	0.785054848	300	310
1.58	0.113501082	20.50217801	19.9986187	0.810027942	3.318944576	47.9	176	0.629941181	0.594976757	10	10.7	0.78270841	0.943843523	860	400
1.8	0.74	12.5	19.498446	1.900203003	17.70108958	61.3	86.6	0.745075015	0.742	6.000673539	14.38	0.533826341	0.917275935	110	200
0.474460432	0.244343055	17.49846689	5.7	29.70297844	6.669603248	48.5	53.4	1.024943676	0.425010833	21.99885109	11.4	0.337364981	0.552968	100	120
0.6	0.199113176	18.3	9.8	27.00225287	5.069907083	19.5	76.7	0.789950721	0.550047253	8.000184449	10.9	0.582505459	0.8	200	930
1.847991631	0.249804352	14.13	24.80275938	0.869961433	4.6	50.09564815	36.2	0.930036515	0.664	46.69818486	10.4	0.390301302	0.87		250
2.53	0.193419386	11.50005719	9.799411611	3.89045145	7.3	59	86.9	1.160112216	0.58	9.499483659	38.8	0.453732617	0.85		65
0.39	0.31	25.2	4.499870339	0.423058086	8.8	11	79.8	0.770016444	0.674994136	11.00018528	16.3	0.802786388	0.86		53
0.176481831	0.297166603	13.69935122	19.09853259	22.50090572	9.5	64.7	103.3951101	0.530029449	0.365	32.99894079	59.1	0.562211856	0.88		300
1.47	0.22	13.6	8.9	64.99800097	4.4	63.89987373	44.99870339	0.899911911	0.340016506	21.99885109	22.8	0.341035823	0.59		100
1.23	0.159845347	37	9.6	10	4.248151535	64.2	75.5	1.039920166	0.470002318	50.0034535	51	1.11	0.44822905		100
1.38	0.21	23.1	27.30234813	3.868120546	4.1	83.2	54.8	0.954992586	0.550047253	23.99937877	37.2	0.900741142	0.68		270
1.7	0.21	19.19994568	7.899507213	11.50005719	1.50003019	63.5	41.7	0.729961576	0.636942165	21	19.2	0.96094825	0.69		110
5.579560615	0.281708532	35.00257542	5.8	28.19681143	2.979888403	30.5	40.2	0.874983775	0.739945954	17.1	58.2	0.75	0.6		315
0.69	0.29	41.3	14.90047112	15.02449903	1.8	90	102.3	0.793	0.550047253	17.19887341	36.5	0.96	0.513215778		140
0.97	0.4	32.99894079	18.59944563	29.99853181	14.5881426	22	39.9	0.825	0.570033002	17.10015315	45	0.898462593	0.832913689		95
2.24	0.18	51.0035024	7.1	5.857334144	29	88	39.40034276	0.564936975	0.64998001	16.30046524	35.9	0.958076086	0.440859293		180
1.5		36.29944626	16	31.90068436	17.05689594	33.1	32.99894079	0.869961433	0.894	42	25	1.308579161	0.5		160
2.31		23.3	12.4	20.46915902	15.30030189	45.8986593	12.29985524	0.609958096	0.380014353	16	29.2	0.930250688	0.75		800
4.87		28.7	6.8	13.49895035	6.9	53.19857509	40.70052394	0.89495253	0.778	21.5	40	0.78270841	0.64		120
1.78		11.5	12	27.00225287	6.499800097	43.80261112	43.00312336	0.800018445	0.793	16.99808513	37.4	1.005541502	0.75		160
1.42		34.00165058	7.6	7.353599955	5.700330022	68.99220098	23.80126282	0.395002642	0.739945954	29.86666667	35	0.871766147	0.882876587		240
1.23		14.2	7.199461274	1.079940927	8.800351117	48.49533905	34.89795674	0.477	0.808	28	37	0.713345622	0.524324317		150
1.786487575		26.90295592	14.69941327	20.99906704	0.585328944	40.59756633	39.10209261	0.579962616	0.510035024	21.8	41	0.930893505	0.72		155
1.27		28.9	12.79970617	24.90003743	2.642408757	96	75.00668987	0.550047253	0.64998001	40.0036851	38	0.995634644	0.84		230
2		89.99119109	24.19914378	13.49895035	5.32966608	97	74.79972479	0.780009694	0.75	17	30	0.764187624	0.632703155		800
1.2		30.4	22.89812912	22.55277567	4.6	50.09564815	98	0.54	0.810027942	34.00165058	33.33	1.087927613	0.699358729		200
4.5		24.7	9.8	28.70119636	10.03	57.8	78.00096937	0.68992201		100	23.3	0.920025787	0.52		240
0.44		15.7	11.09941271	1.119953522	18	60.50621692	27.30234813	0.620011864		12.63333333	38.9	0.889405888	0.78		75
0.7		17.85	12.79970617	6.175896369	4.4	98.7	58.89792572	0.732		13	20.6	0.985825392	0.88		180
1.89		24.2	8.999119109	1.229985524	14.50106836	61.60273583	55.50089672	0.510035024		12.99870237	17.3	1.085675407	1.28943662		200
0.706154937		17.5	13.3	26.30267992		60.29759633	83	0.64		81.99738455	46	1.166272405	0.768422371		400
1.94		18.50120435	12.79970617	11.00018528		293.9679609	51.09754091	0.607		10.70039969	7.5	0.401051366	0.67		560
2.66		12	8.5	0.869961433		35.80139918	30.29702603	0.920025787		10.09950294	17.47	0.526380752	1.044239219		300
2.83		3.800143529		0.670038874		40	52.20354551	0.82		109	35.2	0.551315243	0.688493747		240
0.3		55.00472529		3.620762178		65.9	95.30155787	0.930036515		19.1	41.1	1.058766033	0.91		250
0.45		121.0040761		27.0520387		107.9	44.69922568	0.525049199		18.8	40	0.71039517	0.58911489		270
0.548276965		71.99461274		5.400077591		68.99220098	56.00154388	0.540007759		15.19847453	47	1.295388389	0.82
1.18		40.0036851		6.309573445		84.1	70.79457844	0.930036515		20.99906704	56.3	1.197291778	0.724102422
1.041357862		17.49846689		0.390031784		100	46.90293284	0.960063591		5.500472529	29	0.781627805	0.78
0.63		11.00018528		8.000184449		84.99629594	55.5	0.949948366		20	25.8	0.982878873	0.597860691
0.72		11.89871329		2.679168325		64.99800097	64.99800097	1.20005182		15.49886873	18.30206106	0.557185749	0.700325597
1.6		9.6		0.729961576		38.60112837	36.89775986	0.770016444		13	55.00472529	1.063163358	0.508510588
0.5		12.20112847		0.899911911		57.90285795	39.00317845	0.789950721		27.15	21.6	0.390481084	0.91
0.31		18.5		6.000673539		193.0189728	86.99614331	0.819973845		13.8	5.2		0.99
0.59		10.09950294		0.810027942		72.99615757	36.89775986	1.232		22.5	25.6		1.41
0.46		38.2		1.249971181		44.99870339	124.9971181	0.719946127		14.33333333	37.49730022		0.84
0.6		20.2		2.14980961		18.1	68.99220098	0.860003067		33.09	9		0.52
1.58		23.99937877		19.70153207		92.00257866	10.6	0.640029512		21	21.5		0.83
1.15		16.09904076		56.00154388		60.00673539	44.8	0.505		12.5	29.3		0.75
0.9		23.78		0.670038874		75.92765726	71	0.490004423		14.2	5.6		0.6
0.560015439		22.7		44.99870339		47.09773264	41.1	0.460044666		7.93	7.199461274		1.017419366
0.884708093		33.27		1		79.8	82.30003123	0.601		16	27		1.009717771
0.323742712		19.1		4.199523347		70.6	48.2	0.359997927		33.79870029	15		0.66389592
0.35		24.80275938		14.19711172		134.9895035	19	0.670038874		29.99853181	7.4		0.326587832
0.9		35.19654225		9.499483659		79.08607094	70.8	0.44		35.3	7.8		0.46398079
0.344349931		24.29964898		10		81.6	41.2	0.821		15.99926383	10.7		0.8
0.37		29.6		5.00034535		55.11883123	84.99629594	0.964939312		27	8.1
2		21.99885109		7.000031591		76.6	105.0025872	1.28		21.39932132	17.70108958
1.02		17.49846689		0.700003159		140.4	65.99332343	0.560015439		43.2	13.1
0.96		20.99906704		4.499870339		82.3	28.80049817	0.68		8.999119109	13.99909627
1.22		41.00152405		7.500668987		62.3	26.69930767	0.825087485		16.69936664	12.1
0.409072232		11.00018528		1.50003019		50.6	120.3	0.574		20.99906704	11.3
0.779471068		31.00273442		6.79986045		94.6	94	0.954		29.49850457	13
0.704206452		4.900044228		1.160112216		64.99800097	93.30394358	0.795060175		13.80066456	15
0.56		36.99985312		5.66239289		144.7	61.1	0.759976214		23.84615385	24.90003743
0.5		43.00312336		15.59911644		62.21570117	44.19773361	0.625028758		12.79970617	24.80275938
0.71285303		164		14.80130473		80.7	40.3	0.550047253		13.5	9
0.93		142		4.752257886		150.003019	50.30370811			17.1	23.2
1.5		78		1.679964095		70.00031591	84.99629594			10.59985685	7.24
3.19		36.39988403		13.89952631		41.99523347	49.00044228			23.3	12.6
3.36		44.00479478		39.00317845		90	94			194.98446	15.70001257
1.613243783		27.10191632		27.00225287		101.8591388	120.005182			108.9933497	14
0.47		36.551062		0.659933234		115.0005719	43.00312336			35.47	18.98
1.369304388		37		5.199959965		107.9940927	107			19.08	8.3
0.41		29.00013369		14.20038111		199.986187	58.5059452			10.66666667	15.59911644
0.68		14		0.869961433		219.9885109	52.90539972			8.999119109	32.69640468
0.84		72.99615757		22.39752345		48	102.9911719			19.00203003	29
0.97229936		31.99631767		2.660112476		169.9808513	173.9802698			9.499483659
0.52		28.00270595		6.79672972		108.0936047	30.35288664			15.39926526
1.4		41.7		22.89812912		72.99615757	100			5.4
0.3		89.99119109		22.10039317		54.35005651	84.00400653			8.300418697
0.24		52.90539972		17.59948664		60.00673539	48.5			12.0005182
1.00716355		78.99507213				36.99985312	44			18.0011396
0.51		54.00077591				159.9926383	63.7			14.4
0.58		32.8				63.5	78.5			16.99808513
0.98		26.27				57.1	56.8			12.0005182
0.893099816		11.3005609				68.99220098	86.00030669			67.00388738
1.02		119.7				56.00154388	29.99853181			24.99769702
1.558834468		35.8				89	60.00673539			24.99769702
1.62		16.7				44.99870339	86.19855787			17
0.84		12.2				52.50491987	222.0240395			6.400295121
1.73		63.6				110.5095982	159.0010528			8.300418697
1		37.4024456				86.19855787	27.00225287			12.20112847
1.66		54.50043893				64.00295121	65.5			21.99885109
0.370851466		40.59756633				68.99220098	86.99614331			11.00018528
1.2		42.6972594				65.59942007	28.326962			11.00018528
2.13		67.9986045				199.986187	50.0034535			39.35
2.24		27				38.00143529	56.00154388			15.16666667
4.33		44.80226804				87.76068411	60.00673539			7.599762144
2.82		23.5				163.0046524	55.00472529			19.7
3.1		16.8				139.9909627	51.99959965			8.93
3.25		19.70153207				19.9986187	41.99523347			18
3		15.49886873				132.0079236	89.99119109			10
2.28		29.99853181					51.09754091			14.67
2.92		24.99769702					52.90539972			12.20112847
1.7		12.60085459					57.99626158			41
0.59		26.60112476					225.0090572			22.99852587
1.2		50.7					36.99985312			32.50124519
0.90782053		42.2					199.986187			27.79
3.5		18.0011396					249.9769702			21.30100037
0.45666739		29.49850457					52.2			11.80048888
0.55		32.99894079					78.99507213			19.90215022
0.75		18.50120435					49.00044228			24.99769702
0.532721224		17.90193599					53.00294488			32.50124519
1.050993427		12.1					51.0035024			12.0005182
0.564936975		19.9					70.00031591			17.47
0.54		15.10080154					180.011396			43.00312336
0.505708205		15.8					23.90011551			12.49971181
0.68		39.7					73.99459543			85.2
4.272676382		25.79882936					43.00312336			36.70286785
0.65		16.5					20.99906704			28.33
0.4		30					79.15894546			20.59
0.36652196		21.4980961					129.9870237			21.19824953
0.75		51.0035024					73.45138682			21.67
1.412537545		5.300294488					68.99220098			17.9
0.92		5.700330022					94.99483659			27
0.96		14.50106836					249.9769702			24.09905429
0.42		27.00225287					73.70551753			15.0003019
0.8		105.0025872					74.50750146			27.47
1.7		29.4					103.6			10
0.37		11.05					69.1353236			20.66666667
1.348652308		12					43.5			19.00203003
1.810506132		13					40.4			16
1.14		26.1					65.19285491			5.00034535
0.67		196.0198263					67.00388738			35.9004589
0.76		13.20079236					59.2			43.00312336
0.530884444		13.99909627					40.7			7.500668987
		12.90030564					41.99523347			24.99769702
		18.80182473					45.2			50.0034535
		48					39.4			29.00013369
		16.59969085					67.9986045			40
		15.0003019					161			27.00225287
		38.60112837					54.60092498			23.39914561
		23.61021816					57.59701813			13.48
		18.80182473					110.0018528			53.00294488
		43.2					83.6			8.000184449
		7.95					159.9926383			11
		27					55.00472529			50.0034535
		36.99985312					69.19902892			39
		9.200257866					84.00400653			8.575
		7.399459543					47.9			15.5
		55.00472529					145.0106836			15.49886873
		24.99769702					131.0086586			9
		33.1					127.9970617			18.0011396
		6.200118642					40.0036851			15.73
		12.9					77.60683997			11.00018528
		19.19994568					59.7			16.29
		16.4								3.299894079
		12.69989119								64.99800097
		48.19477976								20.89777264
		32.20327198								47.4023639
		38.39723926								20.99906704
		29.60056495								25.2
		19								8.199738455
		28.1								65.6
		26.2								22.99852587
		30.3								12
		9.899197751
		18
		27.6
		15.55
		18.0011396
		44.80226804
		11.5
		17
		23.2
		90.2
		34
		37.7
		21.4980961
		22.99852587
		51
		41.7
		26.30267992
		47.3
		46.00446664
		44.2
		110.9
		19.00203003
		44.99870339
		50.8042448
		146.1
		125.3
		53
		16.75
		64.99800097
		34.80166322
		15.99926383
		24.99769702
		26.00159563
		47.99544249
		21.35
		15
		15.99926383
		17.8
		57.00330022
		14.60158497
		27.2
		50.3
		16.99808513
		28.2
		27.20194762
		16.50061001
		32.4
		20.10018247
		47.00023182
		16.65
		36.2
		38.4
		54.8
		48.2
		34.6
		52.6987119
		54.8
		70
		57.20052304
		54.80245322
		50
		55.5
		46
		40.89780501
		68.99220098
		21.60230035
		46.00446664
		11.4
		9.300365148
		12.1
		8.9
		14.87989957
		17
		17.87
		14.73
		18.9
		15.7
		23.5
		20.8017561
		15.49886873
		111.4037987
		18.3992449
		31.99631767
		31.49923453
		11.00018528
		11.39987266
		13.6
		8.400400653
		11.00018528
		13.89952631
		58.2
		62.8
		65.8
		37
		20.8
		112.45
		40.5
		14.69941327
		49.20395357
		26.05
		18.0011396
		11.51
		10
		14.7
		20
		11.3
		34.00165058
		39
		29.5
		56
		19.30189728
		33.9
		27.20194762
		56.7
		29.49850457
		19.3
		34.8
		42.8
		22.5
		27.00225287
		6.000673539
		12.27
		8
		9.7
		14.69941327
		35.8
		6.33
		17.6
		13.4
		13
		9.7
		8.4
		20.70141349
		11.5
		15.4
		12.8
		60
		46.60151117
		47
		46.8
		43.6013564
		43.3
		53.6
		38.79716573
		47.8
		51.5
		47.6
		41.09604233
		36
		44.00479478
		43.7
		14.50106836
		66.40488058
		62.7
		43.8
		61.7
		60.00673539
		29.60056495
		36.5
		22.5
		44.99870339
		16.39834428
		78.99507213
		127.9970617
		10.3
		8.300418697
		8.5
		15.5
		8.8
		10.59985685
		13.4
		27.89972997
		27.00225287
		17.49846689
		21.89777555
		21.99885109
		34.00165058
		22.8
		62.99411805
		73.99459543
		31
		27.9
		27
		17.5
		40
		21.9
		22
		16.4
		86.79605773
		11.50005719
		27.8
		35.7
		26.60112476
		21.99885109
		25.10151881
		21.10085242
		24.70017328
		19
		50.0034535
		33.90002356
		55.79560615
		17.1
		5.90065197
		17.49846689
		16.1
		94.99483659
		35.5
		29.99853181
		36.2
		31.00273442
		41.39996748
		37.60105237
		15.0003019
		15.70001257
		52.7
		41.9
		18
		18.7
		14.90047112
		24.2
		32
		35.3
		38.8
		21.7
		15.99926383
		13.15
		5.799626158
		22.2997503
		16.9
		31.3
		15.5
		59.49767568
		67.9986045
		29.2
		44.99870339
		44.99870339
		30.50001128
		27.00225287
		16.30046524
		17.1
		10.67
		38.8
		18.50120435
		69.4
		60
		12.8
		32.39664224
		25
		32.99894079
		14.3
		12.1
		40.0036851
		60.99580959
		19.9986187
		35.19654225
		21.80218397
		18.0011396
		13.35
		15.0003019
		24.99769702
		40.0036851
		17.10015315
		18.2
		18
		11.70038089
		17.49846689
		17.90193599
		17.3
		37.9
		29.00013369
		11.88
		10.3
		12.4
		10.71
		9
		11.48
		10.2
		17.53
		17.87
		19.15
		25.39802814
		110
		108.8
		51.99959965
		42.3
		40.5
		51.29794883
		57.5
		18.5
		13.65
		11.6
		35.1
		34.5
		15.0003019
		18.30206106
		35
		49.00044228
		35.2
		36
		33.6
		54
		50.2
		30.10232221
		23.3
		70.8
		11.6
		20
		23
		13.99909627
		24.80275938
		8.499629594
		71.99461274
		9.399397148
		10.2
		7.700164444
		8.000184449
		10.19999597
		35.8
		24.99769702
		45.30018754
		11.00018528
