# Supplementary material for: Respiratory protein-driven selectivity during the Permian-Triassic mass extinction
Source: Innovation (Camb). 2024 Mar 28;5(3):100618. doi: 10.1016/j.xinn.2024.100618 (PMC11025005; doi:10.1016/j.xinn.2024.100618)
Supplement: Data S6. Fossil data used to calculate size reduction for carbonate clades at genus level [file mmc7.csv]

ForamCh	ForamIn	BrachiopodCh	BrachiopodIn	GastropodCh	GastropodIn	CephalopodCh	CephalopodIn	OstracodCh	OstracodIn	Bivalve-non PCh	Bivalve-non PIn
1.8	0.2	30.0	7.5	0.8	8.9	61.3	103.4	0.6	0.7	46.7	6.8
0.5	0.1	25.2	20.0	1.9	3.3	83.2	33	1	0.7	11	14.4
2.5	0.7	13.7	19.5	29.7	17.7	30.5	43	1.2	0.7	50	59.1
0.4	0.2	41.3	9.8	27	6.7	90	23.8	0.9	0.4	82	18.3
0.2	0.2	51.0	24.8	0.9	5.1	53.2	98	0.5	0.3	17.2	55
1.5	0.2	36.3	9.8	3.9	4.6	69	58.9	0.6	0.7	42	21.6
1.2	0.3	34.0	4.5	0.4	9.5	97	83	0.8	0.6	40	37.5
1.4	0.3	90.0	19.1	22.5	4.4	60.5	51.1	0.7	0.6	100	29.3
1.7	0.2	30.4	8.9	65	4.2	294	52.2	0.5	0.9	13	27
5.6	0.2	12.0	9.6	10	4.1	40	95.3	0.6	0.4	82	15
0.7	0.2	121.0	27.3	3.9	1.5	65.9	70.8	0.9	0.8	10.7	10.7
4.9	0.3	72.0	7.9	11.5	3	85	55.5	0.5	0.8	109	17.7
1.8	0.4	40.0	5.8	28.2	1.8	73	65	0.9	0.5	19.1	12.1
2	0.2	12.2	14.9	15	29	18.1	87	1	0.6	15.2	11.3
4.5		18.5	18.6	30	17.1	92	85	1.2	0.8	21	13
0.4		10.1	16.0	5.9	15.3	60	105	0.8	0.8	5.5	24.9
1.9		38.2	7.2	31.9	6.9	144.7	28.8	0.8		27.2	23.2
0.7		33.3	14.7	20.5	6.5	62.2	26.7	1.2		33.1	15.7
2.7		19.1	24.2	13.5	5.7	101.9	120.3	0.9		33.8	19
2.8		24.8	22.9	27	8.8	115	94	0.6		30	8.3
0.3		35.2	13.3	7.4	0.6	200	40.3	0.4		35.3	15.6
0.5		29.6	8.5	1.1	2.6	220	120	0.4		43.2	32.7
1.2		22.0		21	5.3	170	103	0.8		16.7
1.6		17.5		24.9	4.6	108.1	174	1		29.5
1.6		21.0		13.5	10	160	100	1.3		23.8
0.9		43.0		28.7	18	63.5	84	0.7		195
0.6		164.0		1.1		200	78.5	0.8		35.5
0.9		44.0		6.2		132	222	1		19.1
0.4		27.1		1.2		33.1	65.5	0.8		19
0.9		37.0		26.3		43.8	87	0.6		5.4
0.4		14.0		11		40.6	55	0.6		8.3
2		73.0		0.9		98.7	52			18
1.2		32.0		3.6		107.9	225			14.4
0.4		41.7		27.1		100	250			10
0.8		90.0		6.3		193	52.2			17
0.7		32.8		0.4		75.9	79			67
0.7		11.3		8		79.8	53			25
0.9		119.7		2.7		70.6	180			17
3.4		35.8		0.7		135	250			22
0.5		16.7		0.9		79.1	73.7			11
1.4		68.0		6		80.7	103.6			39.4
1		23.5		1.2		150	69.1			41
1.4		16.8		2.1		69	43.5			22
1		19.7		19.7		56	40.4			32.5
1		30.0		0.7		89	65.2			32.5
1.7		12.6		45		140	67			12
0.4		26.6		1			59.2			17.5
1.2		50.7		4.2			68			85.2
2.2		18.0		14.2			161			28.3
4.3		29.5		10			160			27.5
3.1		39.7		5			69.2			20.7
3.3		21.5		7			145			19
2.3		51.0		8.5			131			16
2.9		5.7		0.7			128			43
1.2		14.5		4.5			125			7.5
0.9		27.0		7.5			77.6			50
3.5		105.0		1.5						23.4
0.5		29.4		6.8						8
0.8		12.0		1.2						53
1.1		26.1		5.7						50
0.6		196.0		14.8						39
0.5		14.0		4.8						18
0.7		18.8		1.7						3.3
4.3		48.0		13.9						65
0.7		16.6		39						47.4
0.4		38.6		27						65.6
1.4		23.6		0.7						23
1.7		18.8		5.2						12
0.4		43.2		14.2
1.3		9.2		0.9
1.8		7.4		22.4
0.5		55.0		2.7
		33.1		6.8
		12.9		22.9
		19.2		22.1
		12.7		17.6
		48.2
		19.0
		30.3
		15.6
		44.8
		11.5
		23.2
		90.2
		37.7
		21.5
		23.0
		110.9
		19.0
		50.8
		146.1
		16.8
		65.0
		16.0
		26.0
		48.0
		21.4
		50.3
		47.0
		16.7
		70.0
		46.0
		69.0
		21.6
		46.0
		18.9
		23.5
		20.8
		111.4
		18.4
		32.0
		31.5
		11.4
		13.9
		112.5
		14.7
		49.2
		20.0
		34.0
		56.7
		27.0
		12.3
		8.0
		9.7
		14.7
		35.8
		6.3
		20.7
		60.0
		51.5
		66.4
		22.5
		45.0
		16.4
		128.0
		15.5
		34.0
		22.8
		74.0
		31.0
		40.0
		86.8
		11.5
		35.7
		22.0
		25.1
		24.7
		55.8
		17.1
		17.5
		16.1
		95.0
		35.5
		36.2
		41.4
		15.0
		15.7
		52.7
		59.5
		68.0
		45.0
		30.5
		69.4
		12.8
		32.4
		61.0
		20.0
		21.8
		13.4
		25.0
		40.0
		18.2
		11.7
		17.5
		37.9
		29.0
		19.2
		25.4
		110.0
		52.0
		57.5
		18.5
		35.1
		49.0
		54.0
		70.8
		24.8
		8.5
		72.0
		9.4
		10.2
		35.8
		45.3
		11.0
