# Supplementary material for: Respiratory protein-driven selectivity during the Permian-Triassic mass extinction
Source: Innovation (Camb). 2024 Mar 28;5(3):100618. doi: 10.1016/j.xinn.2024.100618 (PMC11025005; doi:10.1016/j.xinn.2024.100618)
Supplement: Data S7. Fossil data used to calculate size reduction for carbonate clades at species level [file mmc8.csv]

ForamCh	ForamIn	BrachiopodCh	BrachiopodIn	GastropodCh	GastropodIn	CephalopodCh	CephalopodIn	OstracodCh	OstracodIn	Bivalve-non PCh	Bivalve-non PIn
1.27	0.21	30.0	7.5	8.499629594	8.930998162	49.49940744	134.6	0.64	0.654	81.99738455	6.81
1.58	0.113501082	20.5	20.0	0.810027942	3.318944576	47.9	176	0.629941181	0.594976757	10	10.7
1.8	0.74	18.3	19.5	1.900203003	17.70108958	61.3	86.6	0.745075015	0.742	6.000673539	14.38
0.474460432	0.244343055	17.5	9.8	29.70297844	6.669603248	48.5	53.4	1.024943676	0.425010833	21.99885109	11.4
0.6	0.199113176	14.1	5.7	27.00225287	5.069907083	19.5	76.7	0.789950721	0.550047253	8.000184449	10.9
1.847991631	0.249804352	12.5	24.8	0.869961433	4.6	50.09564815	36.2	0.930036515	0.664	46.69818486	10.4
2.53	0.193419386	11.5	9.8	3.89045145	7.3	59	86.9	1.160112216	0.58	9.499483659	38.8
0.39	0.31	25.2	4.5	0.423058086	8.8	11	79.8	0.770016444	0.674994136	11.00018528	16.3
0.176481831	0.297166603	13.7	19.1	22.50090572	9.5	64.7	103.3951101	0.530029449	0.365	32.99894079	59.1
1.47	0.22	13.6	8.9	64.99800097	4.4	63.89987373	44.99870339	0.899911911	0.340016506	21.99885109	22.8
1.23	0.159845347	41.3	9.6	10	4.248151535	64.2	75.5	1.039920166	0.470002318	50.0034535	51
1.38	0.21	37.0	27.3	3.868120546	4.1	83.2	54.8	0.954992586	0.550047253	23.99937877	37.2
1.7	0.21	35.0	7.9	11.50005719	1.50003019	63.5	41.7	0.729961576	0.636942165	21	19.2
5.579560615	0.281708532	23.1	5.8	28.19681143	2.979888403	30.5	40.2	0.874983775	0.739945954	17.1	58.2
0.69	0.29	19.2	14.9	15.02449903	1.8	90	102.3	0.793	0.550047253	17.19887341	36.5
0.97	0.4	51.0	18.6	29.99853181	14.5881426	22	39.9	0.825	0.570033002	17.10015315	45
2.24	0.18	33.0	16.0	5.857334144	29	88	39.40034276	0.564936975	0.64998001	16.30046524	35.9
1.5		36.3	12.4	31.90068436	17.05689594	33.1	32.99894079	0.869961433	0.894	42	25
2.31		28.7	12.0	20.46915902	15.30030189	45.8986593	12.29985524	0.609958096	0.380014353	16	29.2
4.87		23.3	7.6	13.49895035	6.9	53.19857509	40.70052394	0.89495253	0.778	21.5	40
1.78		11.5	7.1	27.00225287	6.499800097	43.80261112	43.00312336	0.800018445	0.793	16.99808513	37.4
1.42		34.0	6.8	7.353599955	5.700330022	68.99220098	23.80126282	0.395002642	0.739945954	29.86666667	35
1.23		28.9	7.2	1.079940927	8.800351117	48.49533905	34.89795674	0.477	0.808	28	37
1.786487575		26.9	14.7	20.99906704	0.585328944	40.59756633	39.10209261	0.579962616	0.510035024	21.8	41
1.27		14.2	24.2	24.90003743	2.642408757	96	75.00668987	0.550047253	0.64998001	40.0036851	38
2		90.0	12.8	13.49895035	5.32966608	97	74.79972479	0.780009694	0.75	17	30
1.2		30.4	22.9	22.55277567	4.6	50.09564815	98	0.54	0.810027942	34.00165058	33.33
4.5		24.7	13.3	28.70119636	10.03	57.8	78.00096937	0.68992201		100	23.3
0.44		24.2	12.8	1.119953522	18	60.50621692	27.30234813	0.620011864		12.63333333	38.9
0.7		18.5	11.1	6.175896369	4.4	98.7	58.89792572	0.732		13	20.6
1.89		17.9	9.8	1.229985524	14.50106836	61.60273583	55.50089672	0.510035024		12.99870237	17.3
0.706154937		17.5	9.0	26.30267992		60.29759633	83	0.64		81.99738455	46
1.94		15.7	8.5	11.00018528		293.9679609	51.09754091	0.607		10.70039969	7.5
2.66		12.0		0.869961433		35.80139918	30.29702603	0.920025787		10.09950294	17.47
2.83		3.8		0.670038874		40	52.20354551	0.82		109	35.2
0.3		121.0		3.620762178		65.9	95.30155787	0.930036515		19.1	41.1
0.45		55.0		27.0520387		107.9	44.69922568	0.525049199		18.8	40
0.548276965		72.0		5.400077591		68.99220098	56.00154388	0.540007759		15.19847453	47
1.18		40.0		6.309573445		84.1	70.79457844	0.930036515		20.99906704	56.3
1.041357862		17.5		0.390031784		100	46.90293284	0.960063591		5.500472529	29
0.63		12.2		8.000184449		84.99629594	55.5	0.949948366		20	25.8
0.72		11.9		2.679168325		64.99800097	64.99800097	1.20005182		15.49886873	18.30206106
1.6		11.0		0.729961576		38.60112837	36.89775986	0.770016444		13	55.00472529
0.5		9.6		0.899911911		57.90285795	39.00317845	0.789950721		27.15	21.6
0.31		18.5		6.000673539		193.0189728	86.99614331	0.819973845		13.8	5.2
0.59		10.1		0.810027942		72.99615757	36.89775986	1.232		22.5	25.6
0.46		38.2		1.249971181		44.99870339	124.9971181	0.719946127		14.33333333	37.49730022
0.6		20.2		2.14980961		18.1	68.99220098	0.860003067		33.09	9
1.58		33.3		19.70153207		92.00257866	10.6	0.640029512		21	21.5
1.15		24.0		56.00154388		60.00673539	44.8	0.505		12.5	29.3
0.9		23.8		0.670038874		75.92765726	71	0.490004423		14.2	5.6
0.560015439		22.7		44.99870339		47.09773264	41.1	0.460044666		7.93	7.199461274
0.884708093		16.1		1		79.8	82.30003123	0.601		16	27
0.323742712		19.1		4.199523347		70.6	48.2	0.359997927		33.79870029	15
0.35		24.8		14.19711172		134.9895035	19	0.670038874		29.99853181	7.4
0.9		35.2		9.499483659		79.08607094	70.8	0.44		35.3	7.8
0.344349931		24.3		10		81.6	41.2	0.821		15.99926383	10.7
0.37		29.6		5.00034535		55.11883123	84.99629594	0.964939312		27	8.1
2		22.0		7.000031591		76.6	105.0025872	1.28		21.39932132	17.70108958
1.02		17.5		0.700003159		140.4	65.99332343	0.560015439		43.2	13.1
0.96		21.0		4.499870339		82.3	28.80049817	0.68		8.999119109	13.99909627
1.22		43.0		7.500668987		62.3	26.69930767	0.825087485		16.69936664	12.1
0.409072232		41.0		1.50003019		50.6	120.3	0.574		20.99906704	11.3
0.779471068		37.0		6.79986045		94.6	94	0.954		29.49850457	13
0.704206452		31.0		1.160112216		64.99800097	93.30394358	0.795060175		13.80066456	15
0.56		11.0		5.66239289		144.7	61.1	0.759976214		23.84615385	24.90003743
0.5		4.9		15.59911644		62.21570117	44.19773361	0.625028758		12.79970617	24.80275938
0.71285303		164.0		14.80130473		80.7	40.3	0.550047253		13.5	9
0.93		142.0		4.752257886		150.003019	50.30370811			17.1	23.2
1.5		78.0		1.679964095		70.00031591	84.99629594			10.59985685	7.24
3.19		44.0		13.89952631		41.99523347	49.00044228			23.3	12.6
3.36		36.4		39.00317845		90	94			194.98446	15.70001257
1.613243783		27.1		27.00225287		101.8591388	120.005182			108.9933497	14
0.47		37.0		0.659933234		115.0005719	43.00312336			35.47	18.98
1.369304388		36.6		5.199959965		107.9940927	107			19.08	8.3
0.41		29.0		14.20038111		199.986187	58.5059452			10.66666667	15.59911644
0.68		14.0		0.869961433		219.9885109	52.90539972			8.999119109	32.69640468
0.84		73.0		22.39752345		48	102.9911719			19.00203003	29
0.97229936		32.0		2.660112476		169.9808513	173.9802698			9.499483659
0.52		28.0		6.79672972		108.0936047	30.35288664			15.39926526
1.4		41.7		22.89812912		72.99615757	100			5.4
0.3		90.0		22.10039317		54.35005651	84.00400653			8.300418697
0.24		79.0		17.59948664		60.00673539	48.5			12.0005182
1.00716355		54.0				36.99985312	44			18.0011396
0.51		52.9				159.9926383	63.7			14.4
0.58		32.8				63.5	78.5			16.99808513
0.98		26.3				57.1	56.8			12.0005182
0.893099816		11.3				68.99220098	86.00030669			67.00388738
1.02		119.7				56.00154388	29.99853181			24.99769702
1.558834468		35.8				89	60.00673539			24.99769702
1.62		16.7				44.99870339	86.19855787			17
0.84		12.2				52.50491987	222.0240395			6.400295121
1.73		68.0				110.5095982	159.0010528			8.300418697
1		63.6				86.19855787	27.00225287			12.20112847
1.66		54.5				64.00295121	65.5			21.99885109
0.370851466		44.8				68.99220098	86.99614331			11.00018528
1.2		42.7				65.59942007	28.326962			11.00018528
2.13		40.6				199.986187	50.0034535			39.35
2.24		37.4				38.00143529	56.00154388			15.16666667
4.33		27.0				87.76068411	60.00673539			7.599762144
2.82		23.5				163.0046524	55.00472529			19.7
3.1		16.8				139.9909627	51.99959965			8.93
3.25		19.7				19.9986187	41.99523347			18
3		30.0				132.0079236	89.99119109			10
2.28		25.0					51.09754091			14.67
2.92		15.5					52.90539972			12.20112847
1.7		12.6					57.99626158			41
0.59		26.6					225.0090572			22.99852587
1.2		50.7					36.99985312			32.50124519
0.90782053		42.2					199.986187			27.79
3.5		18.0					249.9769702			21.30100037
0.45666739		29.5					52.2			11.80048888
0.55		39.7					78.99507213			19.90215022
0.75		33.0					49.00044228			24.99769702
0.532721224		30.0					53.00294488			32.50124519
1.050993427		25.8					51.0035024			12.0005182
0.564936975		19.9					70.00031591			17.47
0.54		18.5					180.011396			43.00312336
0.505708205		17.9					23.90011551			12.49971181
0.68		16.5					73.99459543			85.2
4.272676382		15.8					43.00312336			36.70286785
0.65		15.1					20.99906704			28.33
0.4		12.1					79.15894546			20.59
0.36652196		21.5					129.9870237			21.19824953
0.75		51.0					73.45138682			21.67
1.412537545		5.7					68.99220098			17.9
0.92		5.3					94.99483659			27
0.96		14.5					249.9769702			24.09905429
0.42		27.0					73.70551753			15.0003019
0.8		105.0					74.50750146			27.47
1.7		29.4					103.6			10
0.37		11.1					69.1353236			20.66666667
1.348652308		12.0					43.5			19.00203003
1.810506132		26.1					40.4			16
1.14		13.0					65.19285491			5.00034535
0.67		196.0					67.00388738			35.9004589
0.76		14.0					59.2			43.00312336
0.530884444		13.2					40.7			7.500668987
		18.8					41.99523347			24.99769702
		12.9					45.2			50.0034535
		48.0					39.4			29.00013369
		16.6					67.9986045			40
		15.0					161			27.00225287
		38.6					54.60092498			23.39914561
		23.6					57.59701813			13.48
		18.8					110.0018528			53.00294488
		43.2					83.6			8.000184449
		37.0					159.9926383			11
		27.0					55.00472529			50.0034535
		8.0					69.19902892			39
		9.2					84.00400653			8.575
		7.4					47.9			15.5
		55.0					145.0106836			15.49886873
		25.0					131.0086586			9
		33.1					127.9970617			18.0011396
		12.9					40.0036851			15.73
		6.2					77.60683997			11.00018528
		19.2					59.7			16.29
		16.4								3.299894079
		12.7								64.99800097
		48.2								20.89777264
		38.4								47.4023639
		32.2								20.99906704
		29.6								25.2
		19.0								8.199738455
		30.3								65.6
		28.1								22.99852587
		27.6								12
		26.2
		18.0
		9.9
		15.6
		44.8
		18.0
		11.5
		23.2
		17.0
		90.2
		37.7
		34.0
		21.5
		23.0
		110.9
		51.0
		47.3
		46.0
		44.2
		26.3
		19.0
		45.0
		50.8
		146.1
		125.3
		53.0
		16.8
		65.0
		34.8
		16.0
		26.0
		25.0
		48.0
		21.4
		17.8
		16.0
		15.0
		57.0
		50.3
		32.4
		28.2
		27.2
		27.2
		20.1
		17.0
		16.5
		14.6
		47.0
		16.7
		70.0
		57.2
		55.5
		54.8
		54.8
		54.8
		52.7
		50.0
		48.2
		38.4
		36.2
		34.6
		46.0
		69.0
		40.9
		21.6
		46.0
		18.9
		17.9
		17.0
		15.7
		14.9
		14.7
		12.1
		11.4
		9.3
		8.9
		23.5
		20.8
		111.4
		15.5
		18.4
		32.0
		31.5
		11.0
		11.4
		13.9
		13.6
		11.0
		8.4
		112.5
		65.8
		62.8
		58.2
		40.5
		37.0
		20.8
		14.7
		49.2
		26.1
		20.0
		18.0
		14.7
		11.5
		11.3
		10.0
		34.0
		56.7
		56.0
		42.8
		39.0
		34.8
		33.9
		29.5
		29.5
		27.2
		22.5
		19.3
		19.3
		27.0
		6.0
		12.3
		8.0
		9.7
		14.7
		35.8
		6.3
		20.7
		17.6
		15.4
		13.4
		13.0
		12.8
		11.5
		9.7
		8.4
		60.0
		53.6
		47.0
		46.8
		46.6
		43.6
		43.3
		51.5
		47.8
		47.6
		41.1
		38.8
		36.0
		66.4
		62.7
		61.7
		60.0
		44.0
		43.8
		43.7
		36.5
		29.6
		14.5
		22.5
		45.0
		16.4
		128.0
		79.0
		15.5
		13.4
		10.6
		10.3
		8.8
		8.5
		8.3
		34.0
		27.9
		27.0
		22.0
		21.9
		17.5
		22.8
		74.0
		63.0
		31.0
		40.0
		27.9
		27.0
		22.0
		21.9
		17.5
		16.4
		86.8
		11.5
		35.7
		27.8
		26.6
		22.0
		25.1
		24.7
		21.1
		19.0
		55.8
		50.0
		33.9
		17.1
		5.9
		17.5
		16.1
		95.0
		35.5
		30.0
		36.2
		31.0
		41.4
		37.6
		15.0
		15.7
		52.7
		41.9
		38.8
		35.3
		32.0
		31.3
		24.2
		22.3
		21.7
		18.7
		18.0
		16.9
		16.0
		15.5
		14.9
		13.2
		5.8
		59.5
		68.0
		45.0
		29.2
		45.0
		30.5
		27.0
		17.1
		16.3
		10.7
		69.4
		60.0
		38.8
		18.5
		12.8
		32.4
		61.0
		40.0
		33.0
		25.0
		14.3
		12.1
		20.0
		35.2
		21.8
		18.0
		13.4
		25.0
		15.0
		40.0
		18.2
		18.0
		17.1
		11.7
		17.5
		37.9
		17.9
		17.3
		29.0
		19.2
		17.9
		17.5
		12.4
		11.9
		11.5
		10.7
		10.3
		10.2
		9.0
		25.4
		110.0
		108.8
		52.0
		57.5
		51.3
		42.3
		40.5
		18.5
		13.7
		11.6
		35.1
		34.5
		18.3
		15.0
		49.0
		36.0
		35.2
		35.0
		54.0
		50.2
		33.6
		30.1
		23.3
		70.8
		24.8
		23.0
		20.0
		14.0
		11.6
		8.5
		72.0
		9.4
		10.2
		10.2
		8.0
		7.7
		35.8
		25.0
		45.3
		11.0
