# Supplementary material for: Respiratory protein-driven selectivity during the Permian-Triassic mass extinction
Source: Innovation (Camb). 2024 Mar 28;5(3):100618. doi: 10.1016/j.xinn.2024.100618 (PMC11025005; doi:10.1016/j.xinn.2024.100618)
Supplement: Data S8. Extinction data for meta-analysis of all genera [file mmc9.csv]

	Log Max O	Extinction	SE
1	0.491361694	1	0
2	0.491361694	1	0
3	0.491361694	0.935294118	0.018867811
4	0.491361694	0.72	0.051845926
5	1.245512668	0.89673913	0.022433242
6	1.245512668	1	0
7	1.639486489	0.820512821	0.0354786
8	1.639486489	0.884615385	0.044304672
9	1.639486489	0.988095238	0.011833688
10	1.639486489	0.428571429	0.187043906
11	2.350248018	0.679487179	0.052840393
12	2.350248018	0.6	0.219089023
13	2.350248018	0.2	0.089442719
14	2.350248018	0.642857143	0.128060208
