# Supplementary material for: Respiratory protein-driven selectivity during the Permian-Triassic mass extinction
Source: Innovation (Camb). 2024 Mar 28;5(3):100618. doi: 10.1016/j.xinn.2024.100618 (PMC11025005; doi:10.1016/j.xinn.2024.100618)
Supplement: Data S9. Extinction data for meta-analysis of carbonate [file mmc10.csv]

	Log Max O	Extinction	SE
1	0.491361694	0.935294118	0.018867811
2	1.245512668	0.902564103	0.021236416
3	1.639486489	0.876923077	0.020374286
4	2.350248018	0.674698795	0.05142316
