# Supplementary material for: Respiratory protein-driven selectivity during the Permian-Triassic mass extinction
Source: Innovation (Camb). 2024 Mar 28;5(3):100618. doi: 10.1016/j.xinn.2024.100618 (PMC11025005; doi:10.1016/j.xinn.2024.100618)
Supplement: Data S10. Size loss data for meta-analysis of all genera [file mmc11.csv]

	Max Oxygen capacity	Log Max O	Fossil	SL_mean_log	SL_mean_log_sd
1	3.1	0.491361694	Foram	0.737731862	0.082470736
2	17.6	1.245512668	Brachiopod	0.369593558	0.10027936
3	43.6	1.639486489	Gastropod	0.118212478	0.141579236
4	43.6	1.639486489	Cephalopod	0.03617579	0.056734197
5	43.6	1.639486489	Ostracod	0.071430187	0.056325497
6	224	2.350248018	Bivalve-non P	0.150550246	0.094495961
7	224	2.350248018	Conodont	-0.081119988	0.156931209
8	224	2.350248018	Fish	0.094357675	0.62381985
