# Supplementary material for: Respiratory protein-driven selectivity during the Permian-Triassic mass extinction
Source: Innovation (Camb). 2024 Mar 28;5(3):100618. doi: 10.1016/j.xinn.2024.100618 (PMC11025005; doi:10.1016/j.xinn.2024.100618)
Supplement: Data S11. Size loss data for meta-analysis of carbonate [file mmc12.csv]

	Max Oxygen capacity	Log Max O	Fossil	SL_mean_log	SL_mean_log_sd
1	3.1	0.491361694	Foram	0.734423377	0.083022774
2	17.6	1.245512668	Brachiopod	0.362240457	0.120003013
3	43.6	1.639486489	Gastropod	0.119994734	0.144590879
4	43.6	1.639486489	Cephalopod	0.036501824	0.05560031
5	43.6	1.639486489	Ostracod	0.072875703	0.057958435
6	224	2.350248018	Bivalve-non P	0.145608209	0.093625263
