# Supplementary material for: Respiratory protein-driven selectivity during the Permian-Triassic mass extinction
Source: Innovation (Camb). 2024 Mar 28;5(3):100618. doi: 10.1016/j.xinn.2024.100618 (PMC11025005; doi:10.1016/j.xinn.2024.100618)
Supplement: Data S12. Size loss data for meta-analysis of all species [file mmc13.csv]

	Max Oxygen capacity	Log Max O	Fossil	SL_mean_log	SL_mean_log_sd
1	3.1	0.491361694	Foram	0.63212217	0.059186537
2	17.6	1.245512668	Brachiopod	0.360518162	0.061521174
3	43.6	1.639486489	Gastropod	0.092862677	0.151440787
4	43.6	1.639486489	Cephalopod	0.039594267	0.035338097
5	43.6	1.639486489	Ostracod	0.069133986	0.038210371
6	224	2.350248018	Bivalve-non P	-0.06457304	0.066635352
7	224	2.350248018	Conodont	0.060673265	0.037490245
8	224	2.350248018	Fish	0.058159028	0.577582679
