# Supplementary material for: Respiratory protein-driven selectivity during the Permian-Triassic mass extinction
Source: Innovation (Camb). 2024 Mar 28;5(3):100618. doi: 10.1016/j.xinn.2024.100618 (PMC11025005; doi:10.1016/j.xinn.2024.100618)
Supplement: Data S13. Size loss data for meta-analysis of carbonate [file mmc14.csv]

	Max Oxygen capacity	Log Max O	Fossil	SL_mean_log	SL_mean_log_sd
1	3.1	0.491361694	Foram	0.635954219	0.062496511
2	17.6	1.245512668	Brachiopod	0.365149934	0.062995727
3	43.6	1.639486489	Gastropod	0.088879023	0.143113389
4	43.6	1.639486489	Cephalopod	0.04160808	0.035515292
5	43.6	1.639486489	Ostracod	0.070890948	0.036610192
6	224	2.350248018	Bivalve-non P	-0.06379864	0.066872982
