# Supplementary material for: Respiratory protein-driven selectivity during the Permian-Triassic mass extinction
Source: Innovation (Camb). 2024 Mar 28;5(3):100618. doi: 10.1016/j.xinn.2024.100618 (PMC11025005; doi:10.1016/j.xinn.2024.100618)
Supplement: Data S14. R code for body size loss [file mmc15.zip › xinn_00100618_R code for body size reduction.R]

thedata<-"F:/1-Í¶¸å/2021-Filtering effect/1Code-R/2022-12-µÚ¶þ°æ½á¹û/sizedata2.csv"
sizedata<-read.table(file=thedata,header=T, sep=",")
sizedata

# Method
Foram_Ch=sizedata[,1] 
# Remove missing values from the variable "Foram_Ch" and assign the resulting vector to "Foram_Ch0"
Foram_Ch0=na.omit(Foram_Ch)
Foram_In=sizedata[,2] 
Foram_In0=na.omit(Foram_In)
# Compute 1000 samples of the mean ratio of "Foram_Ch0" to "Foram_In0", where the samples are drawn with replacement from the vectors
Foram_SL=replicate(1000,mean(sample(Foram_Ch0,length(Foram_Ch0),replace=TRUE))/mean(sample(Foram_In0,length(Foram_In0),replace=TRUE)))
mean(Foram_SL)
# Compute the standard deviation of the 1000 means
sd(Foram_SL)


Brach_Ch=sizedata[,3] 
Brach_Ch0=na.omit(Brach_Ch)
Brach_In=sizedata[,4] 
Brach_In0=na.omit(Brach_In)
Brach_SL=replicate(1000,mean(sample(Brach_Ch0,length(Brach_Ch0),replace=TRUE))/mean(sample(Brach_In0,length(Brach_In0),replace=TRUE)))
mean(Brach_SL)
sd(Brach_SL)

Gastr_Ch=sizedata[,5] 
Gastr_Ch0=na.omit(Gastr_Ch)
Gastr_In=sizedata[,6] 
Gastr_In0=na.omit(Gastr_In)
Gastr_SL=replicate(1000,mean(sample(Gastr_Ch0,length(Gastr_Ch0),replace=TRUE))/mean(sample(Gastr_In0,length(Gastr_In0),replace=TRUE)))
mean(Gastr_SL)
sd(Gastr_SL)

Cepha_Ch=sizedata[,7] 
Cepha_Ch0=na.omit(Cepha_Ch)
Cepha_In=sizedata[,8] 
Cepha_In0=na.omit(Cepha_In)
Cepha_SL=replicate(1000,mean(sample(Cepha_Ch0,length(Cepha_Ch0),replace=TRUE))/mean(sample(Cepha_In0,length(Cepha_In0),replace=TRUE)))
mean(Cepha_SL)
sd(Cepha_SL)

Ostra_Ch=sizedata[,9] 
Ostra_Ch0=na.omit(Ostra_Ch)
Ostra_In=sizedata[,10] 
Ostra_In0=na.omit(Ostra_In)
Ostra_SL=replicate(1000,mean(sample(Ostra_Ch0,length(Ostra_Ch0),replace=TRUE))/mean(sample(Ostra_In0,length(Ostra_In0),replace=TRUE)))
mean(Ostra_SL)
sd(Ostra_SL)

Bival_Ch=sizedata[,11] 
Bival_Ch0=na.omit(Bival_Ch)
Bival_In=sizedata[,12] 
Bival_In0=na.omit(Bival_In)
Bival_SL=replicate(1000,mean(sample(Bival_Ch0,length(Bival_Ch0),replace=TRUE))/mean(sample(Bival_In0,length(Bival_In0),replace=TRUE)))
mean(Bival_SL)
sd(Bival_SL)

Conod_Ch=sizedata[,13] 
Conod_Ch0=na.omit(Conod_Ch)
Conod_In=sizedata[,14] 
Conod_In0=na.omit(Conod_In)
Conod_SL=replicate(1000,mean(sample(Conod_Ch0,length(Conod_Ch0),replace=TRUE))/mean(sample(Conod_In0,length(Conod_In0),replace=TRUE)))
mean(Conod_SL)
sd(Conod_SL)

Fish_Ch=sizedata[,15] 
Fish_Ch0=na.omit(Fish_Ch)
Fish_In=sizedata[,16] 
Fish_In0=na.omit(Fish_In)
Fish_SL=replicate(1000,mean(sample(Fish_Ch0,length(Fish_Ch0),replace=TRUE))/mean(sample(Fish_In0,length(Fish_In0),replace=TRUE)))
mean(Fish_SL)
sd(Fish_SL)

# Compute the mean of the vector "Foram_SL", "Brach_SL", "Gastr_SL", "Cepha_SL", "Ostra_SL", "Bival_SL", "Conod_SL", and "Fish_SL",
# and assign these means to the variable "SL_mean"
SL_mean=c(mean(Foram_SL),mean(Brach_SL),mean(Gastr_SL),mean(Cepha_SL),mean(Ostra_SL),mean(Bival_SL),mean(Conod_SL),mean(Fish_SL))
# Compute the standard deviation of the vector "Foram_SL", "Brach_SL", "Gastr_SL", "Cepha_SL", "Ostra_SL", "Bival_SL", "Conod_SL", and "Fish_SL",
# and assign these standard deviations to the variable "SL_sd"
SL_sd=c(sd(Foram_SL),sd(Brach_SL),sd(Gastr_SL),sd(Cepha_SL),sd(Ostra_SL),sd(Bival_SL),sd(Conod_SL),sd(Fish_SL))
# Print the vector "SL_mean", which contains the mean values for each group
SL_mean
# Print the vector "SL_sd", which contains the standard deviation values for each group
SL_sd
SLdata=data.frame(SL_mean,SL_sd)
write.csv(SLdata,file = "F:/1-Í¶¸å/2021-Filtering effect/1Code-R/2022-12-µÚ¶þ°æ½á¹û/sizedata2_result.csv")

####################################################################################################

thedata<-"F:/1-Í¶¸å/2021-Filtering effect/1Code-R/2022-12-µÚ¶þ°æ½á¹û/sizedata_protein2.csv"
sizedata_protein<-read.table(file=thedata,header=T, sep=",")
sizedata_protein

# Method: the method in this section is the same as the one above
Diff_Ch=sizedata_protein[,1] 
Diff_Ch0=na.omit(Diff_Ch)
Diff_In=sizedata_protein[,2] 
Diff_In0=na.omit(Diff_In)
Diff_SL=replicate(1000,mean(sample(Diff_Ch0,length(Diff_Ch0),replace=TRUE))/mean(sample(Diff_In0,length(Diff_In0),replace=TRUE)))
mean(Diff_SL)
sd(Diff_SL)

Hr_Ch=sizedata_protein[,3] 
Hr_Ch0=na.omit(Hr_Ch)
Hr_In=sizedata_protein[,4] 
Hr_In0=na.omit(Hr_In)
Hr_SL=replicate(1000,mean(sample(Hr_Ch0,length(Hr_Ch0),replace=TRUE))/mean(sample(Hr_In0,length(Hr_In0),replace=TRUE)))
mean(Hr_SL)
sd(Hr_SL)

Hc_Ch=sizedata_protein[,5] 
Hc_Ch0=na.omit(Hc_Ch)
Hc_In=sizedata_protein[,6] 
Hc_In0=na.omit(Hc_In)
Hc_SL=replicate(1000,mean(sample(Hc_Ch0,length(Hc_Ch0),replace=TRUE))/mean(sample(Hc_In0,length(Hc_In0),replace=TRUE)))
mean(Hc_SL)
sd(Hc_SL)

Hb_Ch=sizedata_protein[,7] 
Hb_Ch0=na.omit(Hb_Ch)
Hb_In=sizedata_protein[,8] 
Hb_In0=na.omit(Hb_In)
Hb_SL=replicate(1000,mean(sample(Hb_Ch0,length(Hb_Ch0),replace=TRUE))/mean(sample(Hb_In0,length(Hb_In0),replace=TRUE)))
mean(Hb_SL)
sd(Hb_SL)

SLprotein_mean=c(mean(Diff_SL),mean(Hr_SL),mean(Hc_SL),mean(Hb_SL))
SLprotein_sd=c(sd(Diff_SL),sd(Hr_SL),sd(Hc_SL),sd(Hb_SL))
SLprotein_mean
SLprotein_sd
SLproteindata=data.frame(SLprotein_mean,SLprotein_sd)
write.csv(SLproteindata,file = "F:/1-Í¶¸å/2021-Filtering effect/1Code-R/2022-12-µÚ¶þ°æ½á¹û/sizedata_protein2result.csv")
