# Supplementary material for: Respiratory protein-driven selectivity during the Permian-Triassic mass extinction
Source: Innovation (Camb). 2024 Mar 28;5(3):100618. doi: 10.1016/j.xinn.2024.100618 (PMC11025005; doi:10.1016/j.xinn.2024.100618)
Supplement: Data S15. R code for meta-analysis [file mmc16.zip]

Archive with 1 entries (1 files):
- xinn_00100618_R code for meta-analysis.R
