# Supplementary material for: Respiratory protein-driven selectivity during the Permian-Triassic mass extinction
Source: Innovation (Camb). 2024 Mar 28;5(3):100618. doi: 10.1016/j.xinn.2024.100618 (PMC11025005; doi:10.1016/j.xinn.2024.100618)
Supplement: Data S15. R code for meta-analysis [file mmc16.zip › xinn_00100618_R code for meta-analysis.R]

#############################################################################
library(metafor)
Extinctiondata<-read.csv("F:/1-Í¶¸å/2021-Filtering effect/¸½¼þÊý¾Ý/Data S1-S13 and Code S1-S3 V2/Data S10 Extinction data for meta-analysis all.csv", header = T)

##method
lm1<-lm(data= Extinctiondata, Extinction~Log.Max.O)
#lm2<-lm(data= DLdata, DL_mean~Log.Max.O, weights = 1/DL_sd^2)
lm3<-rma(data= Extinctiondata, Extinction~Log.Max.O, sei=SE,   digits=3)  ##OR  Vi=DL_sd^2


summary(lm1)
#summary(lm2)
summary(lm3)

#95% confidence interval
conf_interval1 <- predict(lm1,  interval="confidence",level = 0.95)
#conf_interval2 <- predict(lm2,  interval="confidence",level = 0.95)
conf_interval3 <- predict(lm3, level = 95)
conf_interval3<-as.data.frame(conf_interval3)[,3:4]

#plot
plot( y=Extinctiondata$Extinction, x= Extinctiondata$Log.Max.O,xlim=c(0.1,3),ylim=c(0,1.2))
abline(lm1, col = "black")
matlines(Extinctiondata$Log.Max.O, conf_interval1[,2:3],  col = "black", lty=2)
#abline(lm2,col= red)
#matlines(DLdata$Log.Max.O, conf_interval2[,2:3], col = red, lty=2)
abline(lm3,col= "red")
matlines(Extinctiondata$Log.Max.O, conf_interval3, col = "red", lty=2)

#############################################################################
#############################################################################
library(metafor)
Extinctiondata<-read.csv("F:/1-Í¶¸å/2021-Filtering effect/¸½¼þÊý¾Ý/Data S1-S13 and Code S1-S3 V2/Data S10 Extinction data for meta-analysis carbonate.csv", header = T)

##method
lm1<-lm(data= Extinctiondata, Extinction~Log.Max.O)
#lm2<-lm(data= DLdata, DL_mean~Log.Max.O, weights = 1/DL_sd^2)
lm3<-rma(data= Extinctiondata, Extinction~Log.Max.O, sei=SE, digits=3)  ##OR  Vi=DL_sd^2


summary(lm1)
#summary(lm2)
summary(lm3)

#95% confidence interval
conf_interval1 <- predict(lm1,  interval="confidence",level = 0.95)
#conf_interval2 <- predict(lm2,  interval="confidence",level = 0.95)
conf_interval3 <- predict(lm3, level = 95)
conf_interval3<-as.data.frame(conf_interval3)[,3:4]

#plot
plot( y=Extinctiondata$Extinction, x= Extinctiondata$Log.Max.O,xlim=c(0.1,3),ylim=c(0.5,1.2))
abline(lm1, col = "black")
matlines(Extinctiondata$Log.Max.O, conf_interval1[,2:3],  col = "black", lty=2)
#abline(lm2,col= red)
#matlines(DLdata$Log.Max.O, conf_interval2[,2:3], col = red, lty=2)
abline(lm3,col= "red")
matlines(Extinctiondata$Log.Max.O, conf_interval3, col = "red", lty=2)

#############################################################################


#############################################################################

library(metafor)
SLdata<-read.csv("F:/1-Í¶¸å/2021-Filtering effect/¸½¼þÊý¾Ý/Data S1-S13 and Code S1-S3 V2/Data S12 Size loss data for meta-analysis SLdata.csv", header = T)

##method
lm1<-lm(data= SLdata, SL_mean_log~Log.Max.O)
#lm2<-lm(data= SLdata, SL_mean_log~Log.Max.O, weights = 1/SL_sd^2)
lm3<-rma(data= SLdata, SL_mean_log~Log.Max.O, vi=SL_mean_log_sd^2, digits=3)  ##OR  Vi=SL_sd^2


summary(lm1)
#summary(lm2)
summary(lm3)


#95% confidence interval
conf_interval1 <- predict(lm1,  interval="confidence",level = 0.95)
#conf_interval2 <- predict(lm2,  interval="confidence",level = 0.95)
conf_interval3 <- predict(lm3, level = 95)
conf_interval3<-as.data.frame(conf_interval3)[,3:4]

#plot
plot( y=SLdata$SL_mean_log, x= SLdata$Log.Max.O,xlim=c(0.1,3),ylim=c(-0.5,1.5))
abline(lm1, col = "black")
matlines(SLdata$Log.Max.O, conf_interval1[,2:3],  col = "black", lty=2)
#abline(lm2,col= red)
#matlines(SLdata$Log.Max.O, conf_interval2[,2:3], col = red, lty=2)
abline(lm3,col= "red")
matlines(SLdata$Log.Max.O, conf_interval3, col = "red", lty=2)

#############################################################################

library(metafor)
SLdata<-read.csv("F:/1-Í¶¸å/2021-Filtering effect/¸½¼þÊý¾Ý/Data S1-S13 and Code S1-S3 V2/Data S13 Size loss data for meta-analysis SLdata_carbonate.csv", header = T)

##method
lm1<-lm(data= SLdata, SL_mean_log~Log.Max.O)
#lm2<-lm(data= SLdata, SL_mean_log~Log.Max.O, weights = 1/SL_sd^2)
lm3<-rma(data= SLdata, SL_mean_log~Log.Max.O, vi=SL_mean_log_sd^2,  digits=3)  ##OR  Vi=SL_sd^2


summary(lm1)
#summary(lm2)
summary(lm3)


#95% confidence interval
conf_interval1 <- predict(lm1,  interval="confidence",level = 0.95)
#conf_interval2 <- predict(lm2,  interval="confidence",level = 0.95)
conf_interval3 <- predict(lm3, level = 95)
conf_interval3<-as.data.frame(conf_interval3)[,3:4]

#plot
plot( y=SLdata$SL_mean_log, x= SLdata$Log.Max.O,xlim=c(0.1,3),ylim=c(-0.5,1.5))
abline(lm1, col = "black")
matlines(SLdata$Log.Max.O, conf_interval1[,2:3],  col = "black", lty=2)
#abline(lm2,col= red)
#matlines(SLdata$Log.Max.O, conf_interval2[,2:3], col = red, lty=2)
abline(lm3,col= "red")
matlines(SLdata$Log.Max.O, conf_interval3, col = "red", lty=2)

#############################################################################

library(metafor)
SLdata<-read.csv("F:/1-Í¶¸å/2021-Filtering effect/¸½¼þÊý¾Ý/Data S1-S13 and Code S1-S3 V2/Data S12 Size loss data for meta-analysis SLdata_species.csv", header = T)

##method
lm1<-lm(data= SLdata, SL_mean_log~Log.Max.O)
#lm2<-lm(data= SLdata, SL_mean_log~Log.Max.O, weights = 1/SL_sd^2)
lm3<-rma(data= SLdata, SL_mean_log~Log.Max.O, vi=SL_mean_log_sd^2, digits=3)  ##OR  Vi=SL_sd^2


summary(lm1)
#summary(lm2)
summary(lm3)


#95% confidence interval
conf_interval1 <- predict(lm1,  interval="confidence",level = 0.95)
#conf_interval2 <- predict(lm2,  interval="confidence",level = 0.95)
conf_interval3 <- predict(lm3, level = 95)
conf_interval3<-as.data.frame(conf_interval3)[,3:4]

#plot
plot( y=SLdata$SL_mean_log, x= SLdata$Log.Max.O,xlim=c(0.1,3),ylim=c(-0.5,1.5))
abline(lm1, col = "black")
matlines(SLdata$Log.Max.O, conf_interval1[,2:3],  col = "black", lty=2)
#abline(lm2,col= red)
#matlines(SLdata$Log.Max.O, conf_interval2[,2:3], col = red, lty=2)
abline(lm3,col= "red")
matlines(SLdata$Log.Max.O, conf_interval3, col = "red", lty=2)

#############################################################################

library(metafor)
SLdata<-read.csv("F:/1-Í¶¸å/2021-Filtering effect/¸½¼þÊý¾Ý/Data S1-S13 and Code S1-S3 V2/Data S13 Size loss data for meta-analysis SLdata_carbonate_species.csv", header = T)

##method
lm1<-lm(data= SLdata, SL_mean_log~Log.Max.O)
#lm2<-lm(data= SLdata, SL_mean_log~Log.Max.O, weights = 1/SL_sd^2)
lm3<-rma(data= SLdata, SL_mean_log~Log.Max.O, vi=SL_mean_log_sd^2,  digits=3)  ##OR  Vi=SL_sd^2


summary(lm1)
#summary(lm2)
summary(lm3)


#95% confidence interval
conf_interval1 <- predict(lm1,  interval="confidence",level = 0.95)
#conf_interval2 <- predict(lm2,  interval="confidence",level = 0.95)
conf_interval3 <- predict(lm3, level = 95)
conf_interval3<-as.data.frame(conf_interval3)[,3:4]

#plot
plot( y=SLdata$SL_mean_log, x= SLdata$Log.Max.O,xlim=c(0.1,3),ylim=c(-0.5,1.5))
abline(lm1, col = "black")
matlines(SLdata$Log.Max.O, conf_interval1[,2:3],  col = "black", lty=2)
#abline(lm2,col= red)
#matlines(SLdata$Log.Max.O, conf_interval2[,2:3], col = red, lty=2)
abline(lm3,col= "red")
matlines(SLdata$Log.Max.O, conf_interval3, col = "red", lty=2)
